# Supplementary material for: InflamNat: web-based database and predictor of anti-inflammatory natural products
Source: J Cheminform. 2022 Jun 4;14:30. doi: 10.1186/s13321-022-00608-5 (PMC9167499; doi:10.1186/s13321-022-00608-5)
Supplement: Supplementary file 2 — Additional file 2. Physicochemical properties and cell-based anti-inflammatory activity of InflamNat Compounds. [file 13321_2022_608_MOESM2_ESM.xlsx]

## Sheet: Act_all_2
Inflam_id	SMILES	Can_Smi	ChEMBL_ID	PubChem_CID	InChiKey	IUPAC	Name	Synonyms	Compound_class	Mol_Form	MW	AlogP	HB_acc	HB_don	Rot_bond	Origin	Ref	Model	Activ_type	Units	Cytotox	NO	PGE2	IL-1beta	IL-6	IL-12	TNFalpha	Notes
IN0001	O1[C@]2([C@@H]([C@@]3([C@H](C(CCC3)(C)C)CC2)C)C[C@H]1C1=CC(=O)O[C@H]1O)COC(=O)C	CC(=O)OC[C@@]12CC[C@H]3C(C)(C)CCC[C@]3(C)[C@H]1C[C@@H](C1=CC(=O)O[C@H]1O)O2	CHEMBL1971100	380682	NOFRYDHCCCFKCU-IHBVCYBESA-N	[(2S,3aR,5aS,9aS,9bR)-2-[(2R)-2-hydroxy-5-oxo-2H-furan-3-yl]-6,6,9a-trimethyl-2,4,5,5a,7,8,9,9b-octahydro-1H-benzo[e][1]benzofuran-3a-yl]methyl acetate	17-O-Acetylacuminolide		Diterpenoid	C22H32O6	392.486	3.012	6	1	4	Neouvaria foetida	Achoui, M.; Appleton, D.; Abdulla, M. A.; Awang, K.; Mohd, M. A.; Mustafa, M. R., In Vitro and In Vivo Anti-Inflammatory Activity of 17-O-Acetylacuminolide through the Inhibition of Cytokines, NF-kappa B Translocation and IKK beta Activity. Plos One 2010, 5 (12).	RAW264.7	IC50	uM	Inactive	1.6
IN0002	C[C@@]12CC[C@@H]3[C@@]4(C)C=CC(C(C)(C)[C@@H]4C[C@@H](O)[C@@]3(C)[C@@]15[C@@H](C(O[C@H]2C6=COC=C6)=O)O5)=O	CC1(C)C(=O)C=C[C@@]2(C)[C@H]1C[C@@H](O)[C@]1(C)[C@@H]2CC[C@@]2(C)[C@H](c3ccoc3)OC(=O)[C@H]3O[C@]321	CHEMBL465423	3034112	HCEYJYMNIQHPPK-DXTZDJJUSA-N	(1S,2R,4S,7S,8S,11R,12R,17R,19R)-7-(furan-3-yl)-19-hydroxy-1,8,12,16,16-pentamethyl-3,6-dioxapentacyclo[9.8.0.02,4.02,8.012,17]nonadec-13-ene-5,15-dione	Deacetylgedunin	7-Deacetylgedunin 7-Deacetyl Genudin 7-Desacetylgedunin Deacetylgedunin	Triterpenoid	C26H32O6	440.529	2.97	5	1	1	Azadirachta indica	Akihisa T, Nishimoto Y, Ogihara E, Matsumoto M, Zhang J, Abe M. Nitric Oxide Production-Inhibitory Activity of Limonoids from Azadirachta indica and Melia azedarach. Chem Biodivers. 2017 Jun;14(6). doi: 10.1002/cbdv.201600468.	RAW264.7	IC50	uM	Inactive	4.6
IN0003	C[C@@]12CC[C@@H]3[C@]4(C=CC(=O)C([C@@H]4C[C@H]([C@]3(C1=CC[C@H]2C5=COC=C5)C)O)(C)C)C	CC1(C)C(=O)C=C[C@@]2(C)[C@H]1C[C@@H](O)[C@@]1(C)C3=CC[C@@H](c4ccoc4)[C@]3(C)CC[C@H]21		336015	CKDPEAINBFYEHJ-JDGKMSDRSA-N	(5R,7R,8R,9R,10R,13S,17R)-17-(furan-3-yl)-7-hydroxy-4,4,8,10,13-pentamethyl-5,6,7,9,11,12,16,17-octahydrocyclopenta[a]phenanthren-3-one	7-Deacetylazadirone	AZADIRONE II, 7-DEACETYL 7-Deacetylazadirone 79203-48-8 NSC348952 7-Deacetylazadirone II NSC-348952	Triterpenoid	C26H34O3	394.546	4.502	2	1	1	Azadirachta indica	Akihisa T, Nishimoto Y, Ogihara E, Matsumoto M, Zhang J, Abe M. Nitric Oxide Production-Inhibitory Activity of Limonoids from Azadirachta indica and Melia azedarach. Chem Biodivers. 2017 Jun;14(6). doi: 10.1002/cbdv.201600468.	RAW264.7	IC50	uM	Inactive	19.3
IN0004	CC(=O)O[C@@H]1C[C@@H]2[C@](C=CC(=O)C2(C)C)([C@@H]3[C@@]1(C4=CC[C@H]([C@@]4(CC3)C)C5=COC=C5)C)C	CC(=O)O[C@@H]1C[C@H]2C(C)(C)C(=O)C=C[C@]2(C)[C@H]2CC[C@]3(C)C(=CC[C@H]3c3ccoc3)[C@]12C	CHEMBL1215753	10906239	XXIKKMLIDXLAIK-WEIIOOKISA-N	[(5R,7R,8R,9R,10R,13S,17R)-17-(furan-3-yl)-4,4,8,10,13-pentamethyl-3-oxo-5,6,7,9,11,12,16,17-octahydrocyclopenta[a]phenanthren-7-yl] acetate	Azadirone	Azadirone	Triterpenoid	C28H36O4	436.583	4.881	3	0	3	Azadirachta indica	Akihisa T, Nishimoto Y, Ogihara E, Matsumoto M, Zhang J, Abe M. Nitric Oxide Production-Inhibitory Activity of Limonoids from Azadirachta indica and Melia azedarach. Chem Biodivers. 2017 Jun;14(6). doi: 10.1002/cbdv.201600468.	RAW264.7	IC50	uM	Active	Toxic
IN0005	CC(=O)O[C@@H]1[C@@H]([C@@H]2[C@](C=CC(=O)C2(C)C)([C@@H]3[C@@]1(C4=CC[C@H]([C@@]4(CC3)C)C5=COC=C5)C)C)O	CC(=O)O[C@@H]1[C@H](O)[C@H]2C(C)(C)C(=O)C=C[C@]2(C)[C@H]2CC[C@]3(C)C(=CC[C@H]3c3ccoc3)[C@]12C	CHEMBL2386304	73356511	GDMYRVKWBYREMU-XMLHTYRRSA-N	[(5R,6R,7S,8R,9R,10R,13S,17R)-17-(furan-3-yl)-6-hydroxy-4,4,8,10,13-pentamethyl-3-oxo-5,6,7,9,11,12,16,17-octahydrocyclopenta[a]phenanthren-7-yl] acetate	Nimonol		Triterpenoid	C28H36O5	452.582	3.981	4	1	3	Azadirachta indica	Akihisa T, Nishimoto Y, Ogihara E, Matsumoto M, Zhang J, Abe M. Nitric Oxide Production-Inhibitory Activity of Limonoids from Azadirachta indica and Melia azedarach. Chem Biodivers. 2017 Jun;14(6). doi: 10.1002/cbdv.201600468.	RAW264.7	IC50	uM	Active	Toxic
IN0006	C[C@@]12CC[C@@H]3[C@]4(C=CC(=O)C([C@@H]4C[C@H]([C@]3(C1=CC(=O)[C@H]2C5=COC=C5)C)O)(C)C)C	CC1(C)C(=O)C=C[C@@]2(C)[C@H]1C[C@@H](O)[C@@]1(C)C3=CC(=O)[C@@H](c4ccoc4)[C@]3(C)CC[C@H]21	CHEMBL1774401	13875741	BAMHPKTZTBFUOH-WWBRISJOSA-N	(5R,7R,8R,9R,10R,13S,17R)-17-(furan-3-yl)-7-hydroxy-4,4,8,10,13-pentamethyl-6,7,9,11,12,17-hexahydro-5H-cyclopenta[a]phenanthrene-3,16-dione	Nimbocinol	Nimbocinol	Triterpenoid	C26H32O4	408.53	3.711	3	1	1	Azadirachta indica	Akihisa T, Nishimoto Y, Ogihara E, Matsumoto M, Zhang J, Abe M. Nitric Oxide Production-Inhibitory Activity of Limonoids from Azadirachta indica and Melia azedarach. Chem Biodivers. 2017 Jun;14(6). doi: 10.1002/cbdv.201600468.	RAW264.7	IC50	uM	Inactive	Inactive
IN0007	CC(=O)O[C@@H]1C[C@@H]2[C@](C=CC(=O)C2(C)C)([C@@H]3[C@@]1(C4=CC(=O)[C@]([C@@]4(CC3)C)(C5=COC=C5)O)C)C	CC(=O)O[C@@H]1C[C@H]2C(C)(C)C(=O)C=C[C@]2(C)[C@H]2CC[C@]3(C)C(=CC(=O)[C@@]3(O)c3ccoc3)[C@]12C	CHEMBL1774390	52951892	QXKHBVSTPRHRQV-JRGNCNLCSA-N	[(5R,7R,8R,9R,10R,13R,17S)-17-(furan-3-yl)-17-hydroxy-4,4,8,10,13-pentamethyl-3,16-dioxo-5,6,7,9,11,12-hexahydrocyclopenta[a]phenanthren-7-yl] acetate	17-hydroxyazadiradione	17-Hydroxyazadiradione	Triterpenoid	C28H34O6	466.566	3.49	5	1	3	Azadirachta indica	Akihisa T, Nishimoto Y, Ogihara E, Matsumoto M, Zhang J, Abe M. Nitric Oxide Production-Inhibitory Activity of Limonoids from Azadirachta indica and Melia azedarach. Chem Biodivers. 2017 Jun;14(6). doi: 10.1002/cbdv.201600468.	RAW264.7	IC50	uM	Active	Toxic
IN0008	C[C@@]12CC[C@@H]3[C@@]([C@H]1CC[C@@]4(C2=C(C(=O)[C@@]4(C5=COC=C5)O)OC)C)(C=CC(=O)C3(C)C)C	COC1=C2[C@]3(C)CC[C@H]4C(C)(C)C(=O)C=C[C@]4(C)[C@H]3CC[C@@]2(C)[C@@](O)(c2ccoc2)C1=O		102195057	FKNMMEMCTCPTMV-PYMFEAOQSA-N	(5R,8R,9R,10R,13R,17R)-17-(furan-3-yl)-17-hydroxy-15-methoxy-4,4,8,10,13-pentamethyl-5,6,7,9,11,12-hexahydrocyclopenta[a]phenanthrene-3,16-dione	17-Hydroxy-15-methoxynimbocinol	17-hydroxy-15-methoxynimbocinol	Triterpenoid	C27H34O5	438.556	3.9	4	1	2	Azadirachta indica	Akihisa T, Nishimoto Y, Ogihara E, Matsumoto M, Zhang J, Abe M. Nitric Oxide Production-Inhibitory Activity of Limonoids from Azadirachta indica and Melia azedarach. Chem Biodivers. 2017 Jun;14(6). doi: 10.1002/cbdv.201600468.	RAW264.7	IC50	uM	Inactive	7.3
IN0009	CC(=O)O[C@@H]1C[C@@H]2[C@](C=CC(=O)C2(C)C)([C@@H]3[C@@]1(C4=CC(=O)[C@@H]([C@@]4(CC3)C)C5=COC=C5)C)C	CC(=O)O[C@@H]1C[C@H]2C(C)(C)C(=O)C=C[C@]2(C)[C@H]2CC[C@]3(C)C(=CC(=O)[C@@H]3c3ccoc3)[C@]12C	CHEMBL1774392	12308716	KWAMDQVQFVBEAU-ZRCRZKIJSA-N	[(5R,7R,8R,9R,10R,13S,17S)-17-(furan-3-yl)-4,4,8,10,13-pentamethyl-3,16-dioxo-6,7,9,11,12,17-hexahydro-5H-cyclopenta[a]phenanthren-7-yl] acetate	17-epiazadiradione	17-Epiazadiradione	Triterpenoid	C28H34O5	450.567	4.09	4	0	3	Azadirachta indica	Akihisa T, Nishimoto Y, Ogihara E, Matsumoto M, Zhang J, Abe M. Nitric Oxide Production-Inhibitory Activity of Limonoids from Azadirachta indica and Melia azedarach. Chem Biodivers. 2017 Jun;14(6). doi: 10.1002/cbdv.201600468.	RAW264.7	IC50	uM	Active	Toxic
IN0010	CC(=O)O[C@@H]1C[C@@H]2[C@](C=CC(=O)C2(C)C)([C@@H]3[C@@]1(C4=CC(=O)[C@@]([C@@]4(CC3)C)(C5=COC=C5)O)C)C	CC(=O)O[C@@H]1C[C@H]2C(C)(C)C(=O)C=C[C@]2(C)[C@H]2CC[C@]3(C)C(=CC(=O)[C@]3(O)c3ccoc3)[C@]12C	CHEMBL1774393	52951894	QXKHBVSTPRHRQV-CMBOGFGBSA-N	[(5R,7R,8R,9R,10R,13R,17R)-17-(furan-3-yl)-17-hydroxy-4,4,8,10,13-pentamethyl-3,16-dioxo-5,6,7,9,11,12-hexahydrocyclopenta[a]phenanthren-7-yl] acetate	17-Epi-17-hydroxyazadiradione		Triterpenoid	C28H34O6	466.566	3.49	5	1	3	Azadirachta indica	Akihisa T, Nishimoto Y, Ogihara E, Matsumoto M, Zhang J, Abe M. Nitric Oxide Production-Inhibitory Activity of Limonoids from Azadirachta indica and Melia azedarach. Chem Biodivers. 2017 Jun;14(6). doi: 10.1002/cbdv.201600468.	RAW264.7	IC50	uM	Active	Toxic
IN0011	O[C@@H]1C[C@H](OC(C)=O)[C@@]2(C)[C@]([C@@H](OC(C)=O)[C@@H](O)[C@]3(C)[C@]2([H])C[C@H](OC(C)=O)[C@]4(C)C3=CC[C@@]4([H])C5=COC=C5)([H])[C@@]1(C=O)C	CC(=O)O[C@H]1C[C@H]2[C@](C)(C3=CC[C@@H](c4ccoc4)[C@@]31C)[C@H](O)[C@H](OC(C)=O)[C@H]1[C@](C)(C=O)[C@H](O)C[C@H](OC(C)=O)[C@@]12C		102527085	QPSJWNOJHVUDID-OUOPXKRVSA-N	[(1S,3R,4S,5R,6R,7S,8R,9R,10R,12S,13S,17S)-1,6-diacetyloxy-4-formyl-17-(furan-3-yl)-3,7-dihydroxy-4,8,10,13-tetramethyl-2,3,5,6,7,9,11,12,16,17-decahydro-1H-cyclopenta[a]phenanthren-12-yl] acetate	3-Deacetyl-1,6-diacetylsendanal	(13alpha,17alpha)-1alpha,6alpha,12alpha-Triacetoxy-21,23-epoxy-3alpha,7alpha-dihydroxy-4,8-dimethyl-24-nor-5alpha-chola-14,20,22-triene-4alpha-carbaldehyde	Triterpenoid	C32H42O10	586.67	1.5	9	2	8	Melia azedarach	Akihisa T, Nishimoto Y, Ogihara E, Matsumoto M, Zhang J, Abe M. Nitric Oxide Production-Inhibitory Activity of Limonoids from Azadirachta indica and Melia azedarach. Chem Biodivers. 2017 Jun;14(6). doi: 10.1002/cbdv.201600468.	RAW264.7	IC50	uM	Active	Toxic
IN0012	C/C=C(\C)/C(=O)O[C@H]1C[C@H]([C@]2(CO[C@@H]3[C@@H]2[C@]1([C@H]4C[C@@H]([C@]5([C@H](CC=C5[C@@]4([C@@H]3O)C)C6=COC=C6)C)OC(=O)C)C)C)OC(=O)C	C/C=C(\C)C(=O)O[C@H]1C[C@@H](OC(C)=O)[C@@]2(C)CO[C@H]3[C@@H](O)[C@@]4(C)C5=CC[C@H](c6ccoc6)[C@]5(C)[C@@H](OC(C)=O)C[C@@H]4[C@]1(C)[C@@H]32		14164414	BWZFKQGYVOURJC-XQKMZYADSA-N	[(1R,2R,4S,5S,6R,10R,11S,12R,15R,16R,18S,19R)-4,16-diacetyloxy-6-(furan-3-yl)-11-hydroxy-1,5,10,15-tetramethyl-13-oxapentacyclo[10.6.1.02,10.05,9.015,19]nonadec-8-en-18-yl] (E)-2-methylbut-2-enoate	Trichilinin B	Trichilinin B	Triterpenoid	C35H46O9	610.734	3.557	8	1	8	Azadirachta indica	Akihisa T, Nishimoto Y, Ogihara E, Matsumoto M, Zhang J, Abe M. Nitric Oxide Production-Inhibitory Activity of Limonoids from Azadirachta indica and Melia azedarach. Chem Biodivers. 2017 Jun;14(6). doi: 10.1002/cbdv.201600468.	RAW264.7	IC50	uM	Inactive	29.2
IN0013	CC(=O)O[C@H]1C[C@@H]2[C@]3([C@H](C[C@H]([C@@]4([C@@H]3[C@H]([C@H]([C@]2(C5=CC[C@H]([C@]15C)C6=COC=C6)C)O)OC4)C)O)OC(=O)/C=C/C7=CC=CC=C7)C	CC(=O)O[C@H]1C[C@H]2[C@](C)(C3=CC[C@@H](c4ccoc4)[C@@]31C)[C@H](O)[C@@H]1OC[C@]3(C)[C@H](O)C[C@H](OC(=O)/C=C/c4ccccc4)[C@@]2(C)[C@@H]13		21581581	RTIJWSVGYWRMRS-GEBDEUFFSA-N	[(1R,2R,4S,5S,6S,10R,11S,12R,15R,16R,18S,19R)-4-acetyloxy-6-(furan-3-yl)-11,16-dihydroxy-1,5,10,15-tetramethyl-13-oxapentacyclo[10.6.1.02,10.05,9.015,19]nonadec-8-en-18-yl] (E)-3-phenylprop-2-enoate	Trichilinin D	Trichilinin D 220698-24-8	Triterpenoid	C37H44O8	616.74	3.763	7	2	7	Melia azedarach	Akihisa T, Nishimoto Y, Ogihara E, Matsumoto M, Zhang J, Abe M. Nitric Oxide Production-Inhibitory Activity of Limonoids from Azadirachta indica and Melia azedarach. Chem Biodivers. 2017 Jun;14(6). doi: 10.1002/cbdv.201600468.	RAW264.7	IC50	uM	Active	Toxic
IN0014	C[C@@]1(CO2)[C@H](OC(C)=O)C[C@H](OC(C)=O)[C@@]3(C)[C@@]1([H])[C@@H]2[C@@H](O)[C@]4(C)[C@]3([H])CC[C@]5(C)C4=CC[C@@]5([H])C(C(O)O6)=CC6=O	CC(=O)O[C@H]1C[C@@H](OC(C)=O)[C@@]2(C)CO[C@H]3[C@@H](O)[C@@]4(C)C5=CC[C@@H](C6=CC(=O)OC6O)[C@]5(C)CC[C@@H]4[C@]1(C)[C@@H]32			AOBVXCKANJMBNN-LTMDNKKSSA-N		Munronolide		Triterpenoid	C30H40O9	544.633	1.808	9	2	5	Azadirachta indica	Akihisa T, Nishimoto Y, Ogihara E, Matsumoto M, Zhang J, Abe M. Nitric Oxide Production-Inhibitory Activity of Limonoids from Azadirachta indica and Melia azedarach. Chem Biodivers. 2017 Jun;14(6). doi: 10.1002/cbdv.201600468.	RAW264.7	IC50	uM	Inactive	58.3
IN0015	O=C([C@H](OC(C)=O)[C@]1(C)[C@@]2([H])C(C[C@@]1([H])C3=COC=C3)=O)[C@@]4([H])[C@@]2(C)[C@H](O)C[C@@]5([H])[C@]6(C)[C@@H](C[C@H](O)[C@@]54CO[C@@]6(OC)[H])OC(C)=O	CO[C@H]1OC[C@]23[C@@H](O)C[C@@H](OC(C)=O)[C@@]1(C)[C@@H]2C[C@@H](O)[C@]1(C)[C@@H]3C(=O)[C@H](OC(C)=O)[C@]2(C)[C@H]1C(=O)C[C@H]2c1ccoc1		54597851	BDDJYJXRSCPZJV-WDCBYTAISA-N	[(1S,2S,4R,5S,6S,9S,10S,11R,13R,14R,15S,18S,20R)-4-acetyloxy-6-(furan-3-yl)-11,18-dihydroxy-15-methoxy-5,10,14-trimethyl-3,8-dioxo-16-oxapentacyclo[12.3.3.01,13.02,10.05,9]icosan-20-yl] acetate	Meliarachin K		Triterpenoid	C31H40O11	588.643	-0.216	10	2	6	Melia azedarach	Akihisa T, Nishimoto Y, Ogihara E, Matsumoto M, Zhang J, Abe M. Nitric Oxide Production-Inhibitory Activity of Limonoids from Azadirachta indica and Melia azedarach. Chem Biodivers. 2017 Jun;14(6). doi: 10.1002/cbdv.201600468.	RAW264.7	IC50	uM	Inactive	Inactive
IN0016	O=C([C@H](OC(C)=O)[C@]1(C)[C@@]2([H])C(C[C@@]1([H])C3=COC=C3)=O)[C@@]4([H])[C@@]2(C)[C@H](O)C[C@@]5([H])[C@]6(C)[C@@H](C[C@H](O)[C@@]54CO[C@@]6([H])OC)OC(C)=O	CO[C@@H]1OC[C@]23[C@@H](O)C[C@@H](OC(C)=O)[C@@]1(C)[C@@H]2C[C@@H](O)[C@]1(C)[C@@H]3C(=O)[C@H](OC(C)=O)[C@]2(C)[C@H]1C(=O)C[C@H]2c1ccoc1		54597782	BDDJYJXRSCPZJV-AHIIHSBLSA-N	[(1S,2S,4R,5S,6S,9S,10S,11R,13R,14R,15R,18S,20R)-4-acetyloxy-6-(furan-3-yl)-11,18-dihydroxy-15-methoxy-5,10,14-trimethyl-3,8-dioxo-16-oxapentacyclo[12.3.3.01,13.02,10.05,9]icosan-20-yl] acetate	Meliarachin G		Triterpenoid	C31H40O11	588.643	-0.216	10	2	6	Melia azedarach	Akihisa T, Nishimoto Y, Ogihara E, Matsumoto M, Zhang J, Abe M. Nitric Oxide Production-Inhibitory Activity of Limonoids from Azadirachta indica and Melia azedarach. Chem Biodivers. 2017 Jun;14(6). doi: 10.1002/cbdv.201600468.	RAW264.7	IC50	uM	Active	Toxic
IN0017	O=C(C[C@]1(C)[C@@]2([H])C(C[C@@]1([H])C3=COC=C3)=O)[C@@]4([H])[C@@]2(C)[C@H](O)C[C@@]5([H])[C@]6(C)[C@@H](C[C@H](O)[C@@]54CO[C@@]6(OC)[H])OC(C)=O	CO[C@H]1OC[C@]23[C@@H](O)C[C@@H](OC(C)=O)[C@@]1(C)[C@@H]2C[C@@H](O)[C@]1(C)[C@@H]3C(=O)C[C@@]2(C)[C@H](c3ccoc3)CC(=O)[C@H]21		71681431	DWLRLNPCQNWYLX-CONKGLMSSA-N	[(1S,2S,5S,6R,9R,10S,11R,13R,14R,15S,18S,20R)-6-(furan-3-yl)-11,18-dihydroxy-15-methoxy-5,10,14-trimethyl-3,8-dioxo-16-oxapentacyclo[12.3.3.01,13.02,10.05,9]icosan-20-yl] acetate	12-Dehydroxyneoazedarachin D		Triterpenoid	C29H38O9	530.607	0.057	8	2	4	Melia azedarach	Akihisa T, Nishimoto Y, Ogihara E, Matsumoto M, Zhang J, Abe M. Nitric Oxide Production-Inhibitory Activity of Limonoids from Azadirachta indica and Melia azedarach. Chem Biodivers. 2017 Jun;14(6). doi: 10.1002/cbdv.201600468.	RAW264.7	IC50	uM	Active	Toxic
IN0018	O=C(C[C@]1(C)[C@@]2([H])C(C[C@@]1([H])C3=COC=C3)=O)[C@@]4([H])[C@@]2(C)[C@H](O)C[C@@]5([H])[C@]6(C)[C@@H](C[C@H](O)[C@@]54CO[C@@]6([H])OC)OC(C)=O	CO[C@@H]1OC[C@]23[C@@H](O)C[C@@H](OC(C)=O)[C@@]1(C)[C@@H]2C[C@@H](O)[C@]1(C)[C@@H]3C(=O)C[C@@]2(C)[C@H](c3ccoc3)CC(=O)[C@H]21		71681432	DWLRLNPCQNWYLX-GYJOZQJFSA-N	[(1S,2S,5S,6R,9R,10S,11R,13R,14R,15R,18S,20R)-6-(furan-3-yl)-11,18-dihydroxy-15-methoxy-5,10,14-trimethyl-3,8-dioxo-16-oxapentacyclo[12.3.3.01,13.02,10.05,9]icosan-20-yl] acetate	12-Dehydroxy-29-exoneoazedarachin D		Triterpenoid	C29H38O9	530.607	0.057	8	2	4	Melia azedarach	Akihisa T, Nishimoto Y, Ogihara E, Matsumoto M, Zhang J, Abe M. Nitric Oxide Production-Inhibitory Activity of Limonoids from Azadirachta indica and Melia azedarach. Chem Biodivers. 2017 Jun;14(6). doi: 10.1002/cbdv.201600468.	RAW264.7	IC50	uM	Inactive	Inactive
IN0019	CC(=O)O[C@@H]1C[C@@H]([C@@]23COC([C@@]1([C@@H]2C[C@H]([C@@]4([C@@H]3C(=O)[C@@H]([C@@]5([C@]46[C@H](O6)C[C@@H]5C7=COC=C7)C)OC(=O)C)C)O)C)OC)O	COC1OC[C@]23[C@@H](O)C[C@@H](OC(C)=O)[C@@]1(C)[C@@H]2C[C@@H](O)[C@]1(C)[C@@H]3C(=O)[C@H](OC(C)=O)[C@@]2(C)[C@@H](c3ccoc3)C[C@H]3O[C@@]312		101965417	UICGOCDRWSFAHT-VQNMHWNDSA-N	[(1S,2R,4R,5R,6R,8R,10S,11S,12R,14R,15R,19S,21R)-4-acetyloxy-6-(furan-3-yl)-12,19-dihydroxy-16-methoxy-5,11,15-trimethyl-3-oxo-9,17-dioxahexacyclo[13.3.3.01,14.02,11.05,10.08,10]henicosan-21-yl] acetate	Meliarachin C	Meliarachin C	Triterpenoid	C31H40O11	588.643	-0.15	10	2	6	Melia azedarach	Akihisa T, Nishimoto Y, Ogihara E, Matsumoto M, Zhang J, Abe M. Nitric Oxide Production-Inhibitory Activity of Limonoids from Azadirachta indica and Melia azedarach. Chem Biodivers. 2017 Jun;14(6). doi: 10.1002/cbdv.201600468.	RAW264.7	IC50	uM	Active	Toxic
IN0020	CC(=O)O[C@@H]1C[C@@H]([C@@]23CO[C@H]([C@@]1([C@@H]2C[C@H]([C@@]4([C@@H]3C(=O)[C@@H]([C@@]5([C@]46[C@H](O6)C[C@H]5C7=COC=C7)C)OC(=O)C)C)O)C)O)O	CC(=O)O[C@@H]1C[C@H](O)[C@@]23CO[C@@H](O)[C@]1(C)[C@@H]2C[C@@H](O)[C@]1(C)[C@@H]3C(=O)[C@H](OC(C)=O)[C@@]2(C)[C@H](c3ccoc3)C[C@H]3O[C@@]312	CHEMBL503044	9851101	NAHTXVIXCMUDLF-QYAPFGGWSA-N	[(1S,2R,4R,5R,6S,8R,10S,11S,12R,14R,15R,16R,19S,21R)-4-acetyloxy-6-(furan-3-yl)-12,16,19-trihydroxy-5,11,15-trimethyl-3-oxo-9,17-dioxahexacyclo[13.3.3.01,14.02,11.05,10.08,10]henicosan-21-yl] acetate	Toosendanin	Toosendanin	Triterpenoid	C30H38O11	574.616	-0.559	10	3	5	Melia azedarach	Akihisa T, Nishimoto Y, Ogihara E, Matsumoto M, Zhang J, Abe M. Nitric Oxide Production-Inhibitory Activity of Limonoids from Azadirachta indica and Melia azedarach. Chem Biodivers. 2017 Jun;14(6). doi: 10.1002/cbdv.201600468.	RAW264.7	IC50	uM	Inactive	Inactive
IN0021	CC1=C2[C@@H](C[C@H]1C3=COC=C3)O[C@H]4[C@@]2([C@@H]([C@]5([C@H](C[C@H]([C@@]6([C@@H]5[C@H]4OC6)C)O)OC(=O)/C=C/C7=CC=CC=C7)C)CC(=O)OC)C	COC(=O)C[C@H]1[C@]2(C)C3=C(C)[C@H](c4ccoc4)C[C@H]3O[C@@H]2[C@@H]2OC[C@]3(C)[C@H](O)C[C@H](OC(=O)/C=C/c4ccccc4)[C@@]1(C)[C@@H]23		102004580	FCOMMYNXUJVOPV-VSCMBUAFSA-N	[(1R,2S,4R,6R,9R,10R,11R,12S,14R,15R,18R)-6-(furan-3-yl)-14-hydroxy-10-(2-methoxy-2-oxoethyl)-7,9,11,15-tetramethyl-3,17-dioxapentacyclo[9.6.1.02,9.04,8.015,18]octadec-7-en-12-yl] (E)-3-phenylprop-2-enoate	Ohchinin	Ohchinin 67023-80-7 ZINC252483495	Triterpenoid	C36H42O8	602.714	3.915	7	1	8	Melia azedarach	Akihisa T, Nishimoto Y, Ogihara E, Matsumoto M, Zhang J, Abe M. Nitric Oxide Production-Inhibitory Activity of Limonoids from Azadirachta indica and Melia azedarach. Chem Biodivers. 2017 Jun;14(6). doi: 10.1002/cbdv.201600468.	RAW264.7	IC50	uM	Inactive	28.7
IN0022	CC1=C2[C@@H](C[C@H]1C3=COC=C3)O[C@H]4[C@@]2([C@@H]([C@]5([C@H](C[C@H]([C@@]6([C@@H]5[C@H]4OC6)C)OC(=O)C)OC(=O)/C=C/C7=CC=CC=C7)C)CC(=O)OC)C	COC(=O)C[C@H]1[C@]2(C)C3=C(C)[C@H](c4ccoc4)C[C@H]3O[C@@H]2[C@@H]2OC[C@]3(C)[C@H](OC(C)=O)C[C@H](OC(=O)/C=C/c4ccccc4)[C@@]1(C)[C@@H]23	CHEMBL1774399	52952322	JYFHWXOCTSBEPC-CUNMOGCISA-N	[(1R,2S,4R,6R,9R,10R,11R,12S,14R,15R,18R)-14-acetyloxy-6-(furan-3-yl)-10-(2-methoxy-2-oxoethyl)-7,9,11,15-tetramethyl-3,17-dioxapentacyclo[9.6.1.02,9.04,8.015,18]octadec-7-en-12-yl] (E)-3-phenylprop-2-enoate	Ohchinin acetate	Ohchinin Acetate	Triterpenoid	C38H44O9	644.751	4.294	8	0	10	Azadirachta indica	Akihisa T, Nishimoto Y, Ogihara E, Matsumoto M, Zhang J, Abe M. Nitric Oxide Production-Inhibitory Activity of Limonoids from Azadirachta indica and Melia azedarach. Chem Biodivers. 2017 Jun;14(6). doi: 10.1002/cbdv.201600468.	RAW264.7	IC50	uM	Active	Toxic
IN0023	O[C@@H]1C[C@H](OC(C2=CC=CC=C2)=O)[C@@]3(C)[C@]([C@@H]4[C@@H](O[C@H]5C6=C(C)[C@@](C7=COC=C7)([H])C5)[C@]6(C)[C@@]3(CC(OC)=O)[H])([H])[C@@]1(CO4)C	COC(=O)C[C@H]1[C@]2(C)C3=C(C)[C@H](c4ccoc4)C[C@H]3O[C@@H]2[C@@H]2OC[C@]3(C)[C@H](O)C[C@H](OC(=O)c4ccccc4)[C@@]1(C)[C@@H]23		71681434	OUDPNSRFDKITGJ-XSZUCPSSSA-N	[(1R,2S,4R,6R,9R,10R,11R,12S,14R,15R,18R)-6-(furan-3-yl)-14-hydroxy-10-(2-methoxy-2-oxoethyl)-7,9,11,15-tetramethyl-3,17-dioxapentacyclo[9.6.1.02,9.04,8.015,18]octadec-7-en-12-yl] benzoate	1-Benzoyl-1-decinnamoylohchinin	1-O-Decinamoyl-1-O-benzoylohchinin	Triterpenoid	C34H40O8	576.677	3.447	7	1	7	Azadirachta indica	Akihisa T, Nishimoto Y, Ogihara E, Matsumoto M, Zhang J, Abe M. Nitric Oxide Production-Inhibitory Activity of Limonoids from Azadirachta indica and Melia azedarach. Chem Biodivers. 2017 Jun;14(6). doi: 10.1002/cbdv.201600468.	RAW264.7	IC50	uM	Active	Toxic
IN0024	C[C@@]1(CO2)[C@@H](C[C@H](OC(C3=CC=CC=C3)=O)[C@@]4(C)[C@@]1([H])[C@@H]2[C@@H](O[C@H]5C6=C(C)[C@@](C7=COC=C7)([H])C5)[C@]6(C)[C@@]4(CC(OC)=O)[H])OC(C)=O	COC(=O)C[C@H]1[C@]2(C)C3=C(C)[C@H](c4ccoc4)C[C@H]3O[C@@H]2[C@@H]2OC[C@]3(C)[C@H](OC(C)=O)C[C@H](OC(=O)c4ccccc4)[C@@]1(C)[C@@H]23			BCOWUFPLIGMBRU-LLQALCJUSA-N		1-Benzoyl-1-decinnamoylohchinin acetate		Triterpenoid	C36H42O9	618.713	3.826	8	0	9	Azadirachta indica	Akihisa T, Nishimoto Y, Ogihara E, Matsumoto M, Zhang J, Abe M. Nitric Oxide Production-Inhibitory Activity of Limonoids from Azadirachta indica and Melia azedarach. Chem Biodivers. 2017 Jun;14(6). doi: 10.1002/cbdv.201600468.	RAW264.7	IC50	uM	Active	Toxic
IN0025	C/C=C(\C)/C(=O)O[C@H]1C[C@H]([C@]2(CO[C@@H]3[C@@H]2[C@]1([C@H]([C@]4([C@@H]3O[C@H]5C4=C([C@@H](C5)C6=COC=C6)C)C)CC(=O)OC)C)C)OC(=O)C	C/C=C(\C)C(=O)O[C@H]1C[C@@H](OC(C)=O)[C@@]2(C)CO[C@H]3[C@H]4O[C@@H]5C[C@@H](c6ccoc6)C(C)=C5[C@@]4(C)[C@H](CC(=O)OC)[C@]1(C)[C@@H]32	CHEMBL3823041	6437066	CJHBVBNPNXOWBA-NCVPXDMDSA-N	[(1R,2S,4R,6R,9R,10R,11R,12S,14R,15R,18R)-14-acetyloxy-6-(furan-3-yl)-10-(2-methoxy-2-oxoethyl)-7,9,11,15-tetramethyl-3,17-dioxapentacyclo[9.6.1.02,9.04,8.015,18]octadec-7-en-12-yl] (E)-2-methylbut-2-enoate	Salannin		Triterpenoid	C34H44O9	596.708	3.708	8	0	9	Azadirachta indica	Akihisa T, Nishimoto Y, Ogihara E, Matsumoto M, Zhang J, Abe M. Nitric Oxide Production-Inhibitory Activity of Limonoids from Azadirachta indica and Melia azedarach. Chem Biodivers. 2017 Jun;14(6). doi: 10.1002/cbdv.201600468.	RAW264.7	IC50	uM	Inactive	27.9
IN0026	C/C=C(\C)/C(=O)O[C@H]1C[C@H]([C@]2(CO[C@@H]3[C@@H]2[C@]1([C@H]([C@]4([C@@H]3O[C@H]5C4=C([C@@H](C5)C6=COC=C6)C)C)CC(=O)OC)C)C)O	C/C=C(\C)C(=O)O[C@H]1C[C@@H](O)[C@@]2(C)CO[C@H]3[C@H]4O[C@@H]5C[C@@H](c6ccoc6)C(C)=C5[C@@]4(C)[C@H](CC(=O)OC)[C@]1(C)[C@@H]32	CHEMBL2270444	14458886	MJNRBOGIPLCVIM-LJEOTECVSA-N	[(1R,2S,4R,6R,9R,10R,11R,12S,14R,15R,18R)-6-(furan-3-yl)-14-hydroxy-10-(2-methoxy-2-oxoethyl)-7,9,11,15-tetramethyl-3,17-dioxapentacyclo[9.6.1.02,9.04,8.015,18]octadec-7-en-12-yl] (E)-2-methylbut-2-enoate	Desacetyl salannin		Triterpenoid	C32H42O8	554.671	3.329	7	1	7	Azadirachta indica	Akihisa T, Nishimoto Y, Ogihara E, Matsumoto M, Zhang J, Abe M. Nitric Oxide Production-Inhibitory Activity of Limonoids from Azadirachta indica and Melia azedarach. Chem Biodivers. 2017 Jun;14(6). doi: 10.1002/cbdv.201600468.	RAW264.7	IC50	uM	Active	Toxic
IN0027	CC1=C2[C@@H](CC1C3=COC=C3)O[C@H]4[C@@]2([C@@H]([C@]5([C@H](C[C@H]([C@@]6([C@@H]5[C@H]4OC6)C)O)OC(=O)CC(C)C)C)CC(=O)OC)C	COC(=O)C[C@H]1[C@]2(C)C3=C(C)C(c4ccoc4)C[C@H]3O[C@@H]2[C@@H]2OC[C@]3(C)[C@H](O)C[C@H](OC(=O)CC(C)C)[C@@]1(C)[C@@H]23		157144	FLTWOOAJLVECQQ-SUSVVRSXSA-N	[(1R,2S,4R,9R,10R,11R,12S,14R,15R,18R)-6-(furan-3-yl)-14-hydroxy-10-(2-methoxy-2-oxoethyl)-7,9,11,15-tetramethyl-3,17-dioxapentacyclo[9.6.1.02,9.04,8.015,18]octadec-7-en-12-yl] 3-methylbutanoate	Salannol	Salannol 78012-51-8 DTXSID30999271 2H,3H-Cyclopenta(d')naphtho(1,8-bc:2,3-b')difuran-6-acetic acid,8-(3-furanyl)-2a,4,5,5a,6,6a,8,9,9a,10a,10b,10c-dodecahydro-3-hydroxy-2a,5a,6a,7-tetramethyl-5-(3-methyl-1-oxobutoxy)-, methyl ester, (2aR,3R,5S,5aR,6R,6aR,8R,9aR,10aS,10bR,10cR)- 8-(Furan-3-yl)-3-hydroxy-6-(2-methoxy-2-oxoethyl)-2a,5a,6a,7-tetramethyl-2a,4,5,5a,6,6a,8,9,9a,10a,10b,10c-dodecahydro-2…	Triterpenoid	C32H44O8	556.687	3.158	7	1	8	Azadirachta indica	Akihisa T, Nishimoto Y, Ogihara E, Matsumoto M, Zhang J, Abe M. Nitric Oxide Production-Inhibitory Activity of Limonoids from Azadirachta indica and Melia azedarach. Chem Biodivers. 2017 Jun;14(6). doi: 10.1002/cbdv.201600468.	RAW264.7	IC50	uM	Inactive	Inactive
IN0028	O[C@@H]1C[C@H](OC(C(C)CC)=O)[C@@]2(C)[C@]([C@@H]3[C@@H](O[C@H]4C5=C(C)[C@@](C6=COC=C6)([H])C4)[C@]5(C)[C@@]2(CC(OC)=O)[H])([H])[C@@]1(CO3)C	CCC(C)C(=O)O[C@H]1C[C@@H](O)[C@@]2(C)CO[C@H]3[C@H]4O[C@@H]5C[C@@H](c6ccoc6)C(C)=C5[C@@]4(C)[C@H](CC(=O)OC)[C@]1(C)[C@@H]32			SAJGFFZNQLYNRJ-DODKLKQWSA-N		20,30-Dihydrosalannin		Triterpenoid	C32H44O8	556.687	3.368	7	1	8	Azadirachta indica	Akihisa T, Nishimoto Y, Ogihara E, Matsumoto M, Zhang J, Abe M. Nitric Oxide Production-Inhibitory Activity of Limonoids from Azadirachta indica and Melia azedarach. Chem Biodivers. 2017 Jun;14(6). doi: 10.1002/cbdv.201600468.	RAW264.7	IC50	uM	Active	Toxic
IN0029	O[C@@H]1C[C@H](OC(C(C)=C)=O)[C@@]2(C)[C@]([C@@H]3[C@@H](O[C@H]4C5=C(C)[C@@](C6=COC=C6)([H])C4)[C@]5(C)[C@@]2(CC(OC)=O)[H])([H])[C@@]1(CO3)C	C=C(C)C(=O)O[C@H]1C[C@@H](O)[C@@]2(C)CO[C@H]3[C@H]4O[C@@H]5C[C@@H](c6ccoc6)C(C)=C5[C@@]4(C)[C@H](CC(=O)OC)[C@]1(C)[C@@H]32		102194708	ZDPQOYFADWSMKK-RXFUOMCGSA-N	[(1R,2S,4R,6R,9R,10R,11R,12S,14R,15R,18R)-6-(furan-3-yl)-14-hydroxy-10-(2-methoxy-2-oxoethyl)-7,9,11,15-tetramethyl-3,17-dioxapentacyclo[9.6.1.02,9.04,8.015,18]octadec-7-en-12-yl] 2-methylprop-2-enoate	3-Deacetyl-40-demethylsalannin	3-Deacetyl-4'-demethylsalannin	Triterpenoid	C31H40O8	540.644	2.927	7	1	7	Melia azedarach	Akihisa T, Nishimoto Y, Ogihara E, Matsumoto M, Zhang J, Abe M. Nitric Oxide Production-Inhibitory Activity of Limonoids from Azadirachta indica and Melia azedarach. Chem Biodivers. 2017 Jun;14(6). doi: 10.1002/cbdv.201600468.	RAW264.7	IC50	uM	Active	Toxic
IN0030	O[C@@H]1C[C@H](OC(/C=C/C2=CC=CC=C2)=O)[C@@]3(C)[C@]([C@@H]4[C@@H](O[C@H]5C6=C(C)[C@@](C7=CCOC7=O)([H])C5)[C@]6(C)[C@@]3(CC(OC)=O)[H])([H])[C@@]1(CO4)C	COC(=O)C[C@H]1[C@]2(C)C3=C(C)[C@H](C4=CCOC4=O)C[C@H]3O[C@@H]2[C@@H]2OC[C@]3(C)[C@H](O)C[C@H](OC(=O)/C=C/c4ccccc4)[C@@]1(C)[C@@H]23		71681599	ZNYINLCZEDXINE-SIVVZZDCSA-N	[(1R,2S,4R,6R,9R,10R,11R,12S,14R,15R,18R)-14-hydroxy-10-(2-methoxy-2-oxoethyl)-7,9,11,15-tetramethyl-6-(5-oxo-2H-furan-4-yl)-3,17-dioxapentacyclo[9.6.1.02,9.04,8.015,18]octadec-7-en-12-yl] (E)-3-phenylprop-2-enoate	Ohchininolide		Triterpenoid	C36H42O9	618.713	3.329	9	1	8	Melia azedarach	Akihisa T, Nishimoto Y, Ogihara E, Matsumoto M, Zhang J, Abe M. Nitric Oxide Production-Inhibitory Activity of Limonoids from Azadirachta indica and Melia azedarach. Chem Biodivers. 2017 Jun;14(6). doi: 10.1002/cbdv.201600468.	RAW264.7	IC50	uM	Inactive	Inactive
IN0031	O[C@@H]1C[C@H](OC(/C=C/C2=CC=CC=C2)=O)[C@@]3(C)[C@]([C@@H]4[C@@H](O[C@H]5C6=C(C)[C@@](C7=CC(O)OC7=O)([H])C5)[C@]6(C)[C@@]3(CC(OC)=O)[H])([H])[C@@]1(CO4)C	COC(=O)C[C@H]1[C@]2(C)C3=C(C)[C@H](C4=CC(O)OC4=O)C[C@H]3O[C@@H]2[C@@H]2OC[C@]3(C)[C@H](O)C[C@H](OC(=O)/C=C/c4ccccc4)[C@@]1(C)[C@@H]23		71681602	UXZATVXPLVSPKB-SIMFXMALSA-N	[(1R,2S,4R,6R,9R,10R,11R,12S,14R,15R,18R)-14-hydroxy-6-(2-hydroxy-5-oxo-2H-furan-4-yl)-10-(2-methoxy-2-oxoethyl)-7,9,11,15-tetramethyl-3,17-dioxapentacyclo[9.6.1.02,9.04,8.015,18]octadec-7-en-12-yl] (E)-3-phenylprop-2-enoate	23-Hydroxyohchininolide		Triterpenoid	C36H42O10	634.713	2.99	10	2	8	Melia azedarach	Akihisa T, Nishimoto Y, Ogihara E, Matsumoto M, Zhang J, Abe M. Nitric Oxide Production-Inhibitory Activity of Limonoids from Azadirachta indica and Melia azedarach. Chem Biodivers. 2017 Jun;14(6). doi: 10.1002/cbdv.201600468.	RAW264.7	IC50	uM	Inactive	58.6
IN0032	O[C@@H]1C[C@H](OC(/C=C/C2=CC=CC=C2)=O)[C@@]3(C)[C@]([C@@H]4[C@@H](O[C@H]5C6=C(C)[C@@](C7=C[C@@H](OC)OC7=O)([H])C5)[C@]6(C)[C@@]3(CC(OC)=O)[H])([H])[C@@]1(CO4)C	COC(=O)C[C@H]1[C@]2(C)C3=C(C)[C@H](C4=C[C@@H](OC)OC4=O)C[C@H]3O[C@@H]2[C@@H]2OC[C@]3(C)[C@H](O)C[C@H](OC(=O)/C=C/c4ccccc4)[C@@]1(C)[C@@H]23			OBRNQFXHNUHUCJ-WJZLBBBJSA-N		23-Methoxyohchininolide A		Triterpenoid	C37H44O10	648.739	3.398	10	1	9	Melia azedarach	Akihisa T, Nishimoto Y, Ogihara E, Matsumoto M, Zhang J, Abe M. Nitric Oxide Production-Inhibitory Activity of Limonoids from Azadirachta indica and Melia azedarach. Chem Biodivers. 2017 Jun;14(6). doi: 10.1002/cbdv.201600468.	RAW264.7	IC50	uM	Inactive	Inactive
IN0033	O[C@@H]1C[C@H](OC(/C=C/C2=CC=CC=C2)=O)[C@@]3(C)[C@]([C@@H]4[C@@H](O[C@H]5C6=C(C)[C@@](C7=C[C@H](OC)OC7=O)([H])C5)[C@]6(C)[C@@]3(CC(OC)=O)[H])([H])[C@@]1(CO4)C	COC(=O)C[C@H]1[C@]2(C)C3=C(C)[C@H](C4=C[C@H](OC)OC4=O)C[C@H]3O[C@@H]2[C@@H]2OC[C@]3(C)[C@H](O)C[C@H](OC(=O)/C=C/c4ccccc4)[C@@]1(C)[C@@H]23			OBRNQFXHNUHUCJ-ROKVTQSRSA-N		23-Methoxyohchininolide B		Triterpenoid	C37H44O10	648.739	3.398	10	1	9	Melia azedarach	Akihisa T, Nishimoto Y, Ogihara E, Matsumoto M, Zhang J, Abe M. Nitric Oxide Production-Inhibitory Activity of Limonoids from Azadirachta indica and Melia azedarach. Chem Biodivers. 2017 Jun;14(6). doi: 10.1002/cbdv.201600468.	RAW264.7	IC50	uM	Inactive	Inactive
IN0034	O[C@@H]1C[C@H](OC(C2=CC=CC=C2)=O)[C@@]3(C)[C@]([C@@H]4[C@@H](O[C@H]5C6=C(C)[C@@](C7=CCOC7=O)([H])C5)[C@]6(C)[C@@]3(CC(OC)=O)[H])([H])[C@@]1(CO4)C	COC(=O)C[C@H]1[C@]2(C)C3=C(C)[C@H](C4=CCOC4=O)C[C@H]3O[C@@H]2[C@@H]2OC[C@]3(C)[C@H](O)C[C@H](OC(=O)c4ccccc4)[C@@]1(C)[C@@H]23		71681600	GMGSZVODNUAEBY-AJGXPCIWSA-N	[(1R,2S,4R,6R,9R,10R,11R,12S,14R,15R,18R)-14-hydroxy-10-(2-methoxy-2-oxoethyl)-7,9,11,15-tetramethyl-6-(5-oxo-2H-furan-4-yl)-3,17-dioxapentacyclo[9.6.1.02,9.04,8.015,18]octadec-7-en-12-yl] benzoate	1-Benzoyl-1-decinnamoyl-23-hydroxyohchininolide	1-O-Decinnamoyl-23-dehydroxy-1-O-benzoylohchininolide	Triterpenoid	C34H40O9	592.676	2.862	9	1	7	Melia azedarach	Akihisa T, Nishimoto Y, Ogihara E, Matsumoto M, Zhang J, Abe M. Nitric Oxide Production-Inhibitory Activity of Limonoids from Azadirachta indica and Melia azedarach. Chem Biodivers. 2017 Jun;14(6). doi: 10.1002/cbdv.201600468.	RAW264.7	IC50	uM	Inactive	52.3
IN0035	O[C@@H]1C[C@H](OC(/C=C/C2=CC=CC=C2)=O)[C@@]3(C)[C@]([C@@H]4[C@@H](O[C@H]5C6=C(C)[C@@](C(C(O)O7)=CC7=O)([H])C5)[C@]6(C)[C@@]3(CC(OC)=O)[H])([H])[C@@]1(CO4)C	COC(=O)C[C@H]1[C@]2(C)C3=C(C)[C@H](C4=CC(=O)OC4O)C[C@H]3O[C@@H]2[C@@H]2OC[C@]3(C)[C@H](O)C[C@H](OC(=O)/C=C/c4ccccc4)[C@@]1(C)[C@@H]23		71681764	UGBQGYRDIWDEKI-SHENODENSA-N	[(1R,2S,4R,6R,9R,10R,11R,12S,14R,15R,18R)-14-hydroxy-6-(2-hydroxy-5-oxo-2H-furan-3-yl)-10-(2-methoxy-2-oxoethyl)-7,9,11,15-tetramethyl-3,17-dioxapentacyclo[9.6.1.02,9.04,8.015,18]octadec-7-en-12-yl] (E)-3-phenylprop-2-enoate	21-Hydroxyisoohchininolide		Triterpenoid	C36H42O10	634.713	2.99	10	2	8	Melia azedarach	Akihisa T, Nishimoto Y, Ogihara E, Matsumoto M, Zhang J, Abe M. Nitric Oxide Production-Inhibitory Activity of Limonoids from Azadirachta indica and Melia azedarach. Chem Biodivers. 2017 Jun;14(6). doi: 10.1002/cbdv.201600468.	RAW264.7	IC50	uM	Inactive	87.3
IN0036	O[C@@H]1C[C@H](OC(/C=C/C2=CC=CC=C2)=O)[C@@]3(C)[C@]([C@@H]4[C@@H](O[C@H](C5)C6=C(C)C5=O)[C@]6(C)[C@@]3(CC(OC)=O)[H])([H])[C@@]1(CO4)C	COC(=O)C[C@H]1[C@]2(C)C3=C(C)C(=O)C[C@H]3O[C@@H]2[C@@H]2OC[C@]3(C)[C@H](O)C[C@H](OC(=O)/C=C/c4ccccc4)[C@@]1(C)[C@@H]23		71681765	QUWCWAFCLJGJIF-HKIIMDQESA-N	[(1R,2S,4R,9R,10R,11R,12S,14R,15R,18R)-14-hydroxy-10-(2-methoxy-2-oxoethyl)-7,9,11,15-tetramethyl-6-oxo-3,17-dioxapentacyclo[9.6.1.02,9.04,8.015,18]octadec-7-en-12-yl] (E)-3-phenylprop-2-enoate	17-Defurano-17-oxoohchinin		Triterpenoid	C32H38O8	550.639	2.661	8	1	7	Melia azedarach	Akihisa T, Nishimoto Y, Ogihara E, Matsumoto M, Zhang J, Abe M. Nitric Oxide Production-Inhibitory Activity of Limonoids from Azadirachta indica and Melia azedarach. Chem Biodivers. 2017 Jun;14(6). doi: 10.1002/cbdv.201600468.	RAW264.7	IC50	uM	Inactive	99.2
IN0037	CC1=C2[C@@H](C[C@H]1C3=COC=C3)O[C@H]4[C@@]2([C@@H]([C@@]5([C@H]6[C@H]4OC[C@@]6(C=CC5=O)C)C)CC(=O)OC)C	COC(=O)C[C@H]1[C@]2(C)C3=C(C)[C@H](c4ccoc4)C[C@H]3O[C@@H]2[C@@H]2OC[C@]3(C)C=CC(=O)[C@@]1(C)[C@@H]23	CHEMBL485455	14467538	CWGBIWRWBCYASK-LMHNVORZSA-N	methyl 2-[(1R,2S,4R,6R,9R,10S,11R,15R,18S)-6-(furan-3-yl)-7,9,11,15-tetramethyl-12-oxo-3,17-dioxapentacyclo[9.6.1.02,9.04,8.015,18]octadeca-7,13-dien-10-yl]acetate	28-Deoxonimbolide	28-Deoxonimbolide	Triterpenoid	C27H32O6	452.539	2.707	5	0	4	Azadirachta indica	Akihisa T, Nishimoto Y, Ogihara E, Matsumoto M, Zhang J, Abe M. Nitric Oxide Production-Inhibitory Activity of Limonoids from Azadirachta indica and Melia azedarach. Chem Biodivers. 2017 Jun;14(6). doi: 10.1002/cbdv.201600468.	RAW264.7	IC50	uM	Active	Toxic
IN0038	C[C@@]1(CO2)C=CC([C@@]3(C)[C@@]1([H])[C@@H]2[C@@H](O[C@H]4C5=C(C)[C@@](C(C(O)O6)=CC6=O)([H])C4)[C@]5(C)[C@@]3(CC(OC)=O)[H])=O	COC(=O)C[C@H]1[C@]2(C)C3=C(C)[C@H](C4=CC(=O)OC4O)C[C@H]3O[C@@H]2[C@@H]2OC[C@]3(C)C=CC(=O)[C@@]1(C)[C@@H]23		76900264	LPMURYNSDQWBNC-KNLMUJRASA-N	methyl 2-[(1R,2S,4R,6R,9R,10S,11R,15R,18S)-6-(2-hydroxy-5-oxo-2H-furan-3-yl)-7,9,11,15-tetramethyl-12-oxo-3,17-dioxapentacyclo[9.6.1.02,9.04,8.015,18]octadeca-7,13-dien-10-yl]acetate	17-Defurano-17-(4ksi-hydroxybut-2-en-4-olide-3-yl)-28-deoxonimbolide		Triterpenoid	C27H32O8	484.538	1.782	8	1	4	Azadirachta indica	Akihisa T, Nishimoto Y, Ogihara E, Matsumoto M, Zhang J, Abe M. Nitric Oxide Production-Inhibitory Activity of Limonoids from Azadirachta indica and Melia azedarach. Chem Biodivers. 2017 Jun;14(6). doi: 10.1002/cbdv.201600468.	RAW264.7	IC50	uM	Active	Toxic
IN0039	C[C@@]1(C2=O)[C@H](O)CC(O)[C@@]3(C)[C@@]1([H])[C@@H](O2)[C@@H](O[C@H]4C5=C(C)[C@@](C6=COC=C6)([H])C4)[C@]5(C)[C@@]3(CC(OC)=O)[H]	COC(=O)C[C@H]1[C@]2(C)C3=C(C)[C@H](c4ccoc4)C[C@H]3O[C@@H]2[C@@H]2OC(=O)[C@]3(C)[C@H](O)CC(O)[C@@]1(C)[C@@H]23			MTXIKEQJMHYHFO-DUBUPTFWSA-N		1-Benzoyl-1-decinnamoyl-28-oxoohchinin		Triterpenoid	C27H34O8	486.554	1.455	7	2	4	Melia azedarach	Akihisa T, Nishimoto Y, Ogihara E, Matsumoto M, Zhang J, Abe M. Nitric Oxide Production-Inhibitory Activity of Limonoids from Azadirachta indica and Melia azedarach. Chem Biodivers. 2017 Jun;14(6). doi: 10.1002/cbdv.201600468.	RAW264.7	IC50	uM	Inactive	58.3
IN0040	C[C@@]1(C2=O)[C@H](O)CC(OC(/C(C)=C/C)=O)[C@@]3(C)[C@@]1([H])[C@@H](O2)[C@@H](O[C@H]4C5=C(C)[C@@](C6=COC=C6)([H])C4)[C@]5(C)[C@@]3(CC(OC)=O)[H]	C/C=C(\C)C(=O)OC1C[C@@H](O)[C@@]2(C)C(=O)O[C@H]3[C@H]4O[C@@H]5C[C@@H](c6ccoc6)C(C)=C5[C@@]4(C)[C@H](CC(=O)OC)[C@]1(C)[C@@H]32			BLZUFGHIQISPCX-QDNMNTPFSA-N		3-Deacetyl-28-oxosalannin		Triterpenoid	C32H40O9	568.655	3.38	8	1	7	Melia azedarach	Akihisa T, Nishimoto Y, Ogihara E, Matsumoto M, Zhang J, Abe M. Nitric Oxide Production-Inhibitory Activity of Limonoids from Azadirachta indica and Melia azedarach. Chem Biodivers. 2017 Jun;14(6). doi: 10.1002/cbdv.201600468.	RAW264.7	IC50	uM	Inactive	Inactive
IN0041	C[C@@]1(C2=O)[C@H](O)CC(OC(C(C)=C)=O)[C@@]3(C)[C@@]1([H])[C@@H](O2)[C@@H](O[C@H]4C5=C(C)[C@@](C6=COC=C6)([H])C4)[C@]5(C)[C@@]3(CC(OC)=O)[H]	C=C(C)C(=O)OC1C[C@@H](O)[C@@]2(C)C(=O)O[C@H]3[C@H]4O[C@@H]5C[C@@H](c6ccoc6)C(C)=C5[C@@]4(C)[C@H](CC(=O)OC)[C@]1(C)[C@@H]32			NKUVNTYCBRQMCA-XCNQIZJWSA-N		3-Deacetyl-40-demethyl-28-oxosalannin		Triterpenoid	C31H38O9	554.628	2.978	8	1	7	Melia azedarach	Akihisa T, Nishimoto Y, Ogihara E, Matsumoto M, Zhang J, Abe M. Nitric Oxide Production-Inhibitory Activity of Limonoids from Azadirachta indica and Melia azedarach. Chem Biodivers. 2017 Jun;14(6). doi: 10.1002/cbdv.201600468.	RAW264.7	IC50	uM	Inactive	Inactive
IN0042	C[C@@]1(C2=O)[C@H](O)CC(OC(/C(C)=C/C)=O)[C@@]3(C)[C@@]1([H])[C@@H](O2)[C@@H](O[C@H]4C5=C(C)[C@@](C6=CCOC6=O)([H])C4)[C@]5(C)[C@@]3(CC(OC)=O)[H]	C/C=C(\C)C(=O)OC1C[C@@H](O)[C@@]2(C)C(=O)O[C@H]3[C@H]4O[C@@H]5C[C@@H](C6=CCOC6=O)C(C)=C5[C@@]4(C)[C@H](CC(=O)OC)[C@]1(C)[C@@H]32			AAEWRYXBHLMNOC-YVAPZIQVSA-N		3-Deacetyl-28-oxosalannolactone		Triterpenoid	C32H40O10	584.654	2.795	10	1	7	Melia azedarach	Akihisa T, Nishimoto Y, Ogihara E, Matsumoto M, Zhang J, Abe M. Nitric Oxide Production-Inhibitory Activity of Limonoids from Azadirachta indica and Melia azedarach. Chem Biodivers. 2017 Jun;14(6). doi: 10.1002/cbdv.201600468.	RAW264.7	IC50	uM	Inactive	86
IN0043	C[C@@]1(C2=O)[C@H](O)CC(OC(/C(C)=C/C)=O)[C@@]3(C)[C@@]1([H])[C@@H](O2)[C@@H](O[C@H]4C5=C(C)[C@@](C(C(O)O6)=CC6=O)([H])C4)[C@]5(C)[C@@]3(CC(OC)=O)[H]	C/C=C(\C)C(=O)OC1C[C@@H](O)[C@@]2(C)C(=O)O[C@H]3[C@H]4O[C@@H]5C[C@@H](C6=CC(=O)OC6O)C(C)=C5[C@@]4(C)[C@H](CC(=O)OC)[C@]1(C)[C@@H]32			OEMFYLOFGPBABD-KBYALARTSA-N		3-Deacetyl-28-oxoisosalanninolide		Triterpenoid	C32H40O11	600.653	2.455	11	2	7	Melia azedarach	Akihisa T, Nishimoto Y, Ogihara E, Matsumoto M, Zhang J, Abe M. Nitric Oxide Production-Inhibitory Activity of Limonoids from Azadirachta indica and Melia azedarach. Chem Biodivers. 2017 Jun;14(6). doi: 10.1002/cbdv.201600468.	RAW264.7	IC50	uM	Inactive	Inactive
IN0044	C[C@@]1(C2=O)[C@H](O)CC(OC(/C(C)=C/C)=O)[C@@]3(C)[C@@]1([H])[C@@H](O2)[C@@H](O[C@H](C4)C5=C(C)C4=O)[C@]5(C)[C@@]3(CC(OC)=O)[H]	C/C=C(\C)C(=O)OC1C[C@@H](O)[C@@]2(C)C(=O)O[C@H]3[C@H]4O[C@@H]5CC(=O)C(C)=C5[C@@]4(C)[C@H](CC(=O)OC)[C@]1(C)[C@@H]32			LYIVFXFYVCVMJZ-SQFYCLQMSA-N		3-Deacetyl-17-defurano-17,28-dioxosalannin		Triterpenoid	C28H36O9	516.58	2.126	9	1	6	Melia azedarach	Akihisa T, Nishimoto Y, Ogihara E, Matsumoto M, Zhang J, Abe M. Nitric Oxide Production-Inhibitory Activity of Limonoids from Azadirachta indica and Melia azedarach. Chem Biodivers. 2017 Jun;14(6). doi: 10.1002/cbdv.201600468.	RAW264.7	IC50	uM	Inactive	Inactive
IN0045	CC1=C2[C@H](C[C@H]1C3=COC=C3)O[C@H](C[C@H]4[C@]2([C@@H]([C@H]5[C@@H]6[C@@]4([C@H](C[C@H]([C@]6(CO5)C)OC(=O)C)O)C)OC(=O)C7=CC=CC=C7)C)OC	CO[C@H]1C[C@H]2[C@](C)(C3=C(C)[C@H](c4ccoc4)C[C@@H]3O1)[C@H](OC(=O)c1ccccc1)[C@@H]1OC[C@]3(C)[C@H](OC(C)=O)C[C@H](O)[C@@]2(C)[C@@H]13		10841573	GVCKQCGCUAALBH-ADQQNIAQSA-N	[(1R,2R,4R,6S,8R,11R,12S,13R,16R,17R,19S,20R)-17-acetyloxy-8-(furan-3-yl)-19-hydroxy-4-methoxy-1,9,11,16-tetramethyl-5,14-dioxapentacyclo[11.6.1.02,11.06,10.016,20]icos-9-en-12-yl] benzoate	Nimbolinin D	Nimbolinin D	Triterpenoid	C36H44O9	620.729	3.463	8	1	7	Melia azedarach	Akihisa T, Nishimoto Y, Ogihara E, Matsumoto M, Zhang J, Abe M. Nitric Oxide Production-Inhibitory Activity of Limonoids from Azadirachta indica and Melia azedarach. Chem Biodivers. 2017 Jun;14(6). doi: 10.1002/cbdv.201600468.	RAW264.7	IC50	uM	Inactive	24.4
IN0046	CC1=C2[C@@H](C[C@H]1C3=COC=C3)O[C@H]4[C@@]2([C@@H]([C@@]5([C@@H]([C@H]4OC(=O)C)[C@](C=CC5=O)(C)C(=O)OC)C)CC(=O)OC)C	COC(=O)C[C@H]1[C@]2(C)C3=C(C)[C@H](c4ccoc4)C[C@H]3O[C@@H]2[C@H](OC(C)=O)[C@H]2[C@](C)(C(=O)OC)C=CC(=O)[C@]12C	CHEMBL1774397	108058	NHOIBRJOQAYBJT-IMGVWCFESA-N	methyl (1S,2R,3R,4R,8R,9S,10R,13R,15R)-2-acetyloxy-13-(furan-3-yl)-9-(2-methoxy-2-oxoethyl)-4,8,10,12-tetramethyl-7-oxo-16-oxatetracyclo[8.6.0.03,8.011,15]hexadeca-5,11-diene-4-carboxylate	Nimbin	Nimbin	Triterpenoid	C30H36O9	540.601	2.779	8	0	8	Azadirachta indica	Akihisa T, Nishimoto Y, Ogihara E, Matsumoto M, Zhang J, Abe M. Nitric Oxide Production-Inhibitory Activity of Limonoids from Azadirachta indica and Melia azedarach. Chem Biodivers. 2017 Jun;14(6). doi: 10.1002/cbdv.201600468.	RAW264.7	IC50	uM	Inactive	Inactive
IN0047	CC1=C2[C@@H](C[C@H]1C3=COC=C3)O[C@H]4[C@@]2([C@@H]([C@@]5([C@@H]([C@H]4O)[C@](C=CC5=O)(C)C(=O)OC)C)CC(=O)OC)C	COC(=O)C[C@H]1[C@]2(C)C3=C(C)[C@H](c4ccoc4)C[C@H]3O[C@@H]2[C@H](O)[C@H]2[C@](C)(C(=O)OC)C=CC(=O)[C@]12C	CHEMBL1774398	10505484	CTBHKOAPXBDFPX-PQYHCQQJSA-N	methyl (1S,2R,3R,4R,8R,9S,10R,13R,15R)-13-(furan-3-yl)-2-hydroxy-9-(2-methoxy-2-oxoethyl)-4,8,10,12-tetramethyl-7-oxo-16-oxatetracyclo[8.6.0.03,8.011,15]hexadeca-5,11-diene-4-carboxylate	Deacetylnimbin	6-Deacetylnimbin	Triterpenoid	C28H34O8	498.565	2.4	7	1	6	Azadirachta indica	Akihisa T, Nishimoto Y, Ogihara E, Matsumoto M, Zhang J, Abe M. Nitric Oxide Production-Inhibitory Activity of Limonoids from Azadirachta indica and Melia azedarach. Chem Biodivers. 2017 Jun;14(6). doi: 10.1002/cbdv.201600468.	RAW264.7	IC50	uM	Active	66.2
IN0048	O=C1C=C[C@@](C)(C(OC)=O)[C@@]2([H])[C@@]1(C)[C@@]([H])(CC(OC)=O)[C@@]3(C)[C@H](O[C@H]4C3=C(C)[C@@](C(CO5)=CC5=O)([H])C4)[C@@H]2O	COC(=O)C[C@H]1[C@]2(C)C3=C(C)[C@H](C4=CC(=O)OC4)C[C@H]3O[C@@H]2[C@H](O)[C@H]2[C@](C)(C(=O)OC)C=CC(=O)[C@]12C			WTJXOZRXGHIIMV-FTCRGYFQSA-N		6-Deacetylnimbinolactone		Triterpenoid	C28H34O9	514.564	1.815	9	1	6	Azadirachta indica	Akihisa T, Nishimoto Y, Ogihara E, Matsumoto M, Zhang J, Abe M. Nitric Oxide Production-Inhibitory Activity of Limonoids from Azadirachta indica and Melia azedarach. Chem Biodivers. 2017 Jun;14(6). doi: 10.1002/cbdv.201600468.	RAW264.7	IC50	uM	Inactive	Inactive
IN0049	CC1=C2[C@@H](C[C@H]1C3=CC(=O)OC3O)O[C@H]4[C@@]2([C@@H]([C@@]5([C@@H]([C@H]4OC(=O)C)[C@](C=CC5=O)(C)C(=O)OC)C)CC(=O)OC)C	COC(=O)C[C@H]1[C@]2(C)C3=C(C)[C@H](C4=CC(=O)OC4O)C[C@H]3O[C@@H]2[C@H](OC(C)=O)[C@H]2[C@](C)(C(=O)OC)C=CC(=O)[C@]12C	CHEMBL2288878	14136864	RSSKARHIVJZRLS-OYBKCDSQSA-N	methyl (1S,2R,3R,4R,8R,9S,10R,13R,15R)-2-acetyloxy-13-(2-hydroxy-5-oxo-2H-furan-3-yl)-9-(2-methoxy-2-oxoethyl)-4,8,10,12-tetramethyl-7-oxo-16-oxatetracyclo[8.6.0.03,8.011,15]hexadeca-5,11-diene-4-carboxylate	Nimbin pp		Triterpenoid	C30H36O11	572.6	1.854	11	1	8	Azadirachta indica	Akihisa T, Nishimoto Y, Ogihara E, Matsumoto M, Zhang J, Abe M. Nitric Oxide Production-Inhibitory Activity of Limonoids from Azadirachta indica and Melia azedarach. Chem Biodivers. 2017 Jun;14(6). doi: 10.1002/cbdv.201600468.	RAW264.7	IC50	uM	Inactive	Inactive
IN0050	CC1=C2[C@@H](C[C@H]1C3=CC(=O)OC3O)O[C@H]4[C@@]2([C@@H]([C@@]5([C@@H]([C@H]4O)[C@](C=CC5=O)(C)C(=O)OC)C)CC(=O)OC)C	COC(=O)C[C@H]1[C@]2(C)C3=C(C)[C@H](C4=CC(=O)OC4O)C[C@H]3O[C@@H]2[C@H](O)[C@H]2[C@](C)(C(=O)OC)C=CC(=O)[C@]12C		102195062	ACTMZRBUAIWZFU-YSSYAFPQSA-N	methyl (1S,2R,3R,4R,8R,9S,10R,13R,15R)-2-hydroxy-13-(2-hydroxy-5-oxo-2H-furan-3-yl)-9-(2-methoxy-2-oxoethyl)-4,8,10,12-tetramethyl-7-oxo-16-oxatetracyclo[8.6.0.03,8.011,15]hexadeca-5,11-diene-4-carboxylate	6-Deacetylisonimbinolide	6-Deacetylisonimbinolide	Triterpenoid	C28H34O10	530.564	1.475	10	2	6	Azadirachta indica	Akihisa T, Nishimoto Y, Ogihara E, Matsumoto M, Zhang J, Abe M. Nitric Oxide Production-Inhibitory Activity of Limonoids from Azadirachta indica and Melia azedarach. Chem Biodivers. 2017 Jun;14(6). doi: 10.1002/cbdv.201600468.	RAW264.7	IC50	uM	Inactive	Inactive
IN0051	CC1=C2[C@H](C[C@H]1C3=COC=C3)O[C@H]4[C@@]2([C@@H]([C@]5([C@@H]([C@H]4O)[C@](C=CC5=O)(C)O)C)CC(=O)OC)C	COC(=O)C[C@@H]1[C@]2(C)C(=O)C=C[C@@](C)(O)[C@@H]2[C@@H](O)[C@H]2O[C@H]3C[C@@H](c4ccoc4)C(C)=C3[C@]21C		157277	PFQPGZDVNHHXLR-DRHPPGAKSA-N	methyl 2-[(1S,2R,3S,4R,8S,9S,10R,13R,15S)-13-(furan-3-yl)-2,4-dihydroxy-4,8,10,12-tetramethyl-7-oxo-16-oxatetracyclo[8.6.0.03,8.011,15]hexadeca-5,11-dien-9-yl]acetate	Nimbandiol	NIMBANDIOL 78916-53-7 DTXSID001000140 2H-Cyclopenta(b)naphtho(2,3-d)furan-10-carboxylic acid,2-(3-furanyl)-3,3a,4a,5,5a,6,9,9a,10,10a-decahydro-5,6-dihydroxy-1,6,9a,10a-tetramethyl-9-oxo-, methyl ester, (2R,3aS,4aS,5R,5aS,6R,9aR,10S,10aR)- Methyl [2-(furan-3-yl)-5,6-dihydroxy-1,6,9a,10a-tetramethyl-9-oxo-3,3a,4a,5,5a,6,9,9a,10,10a-decahydro-2H-cyclopenta[b]naphtho[2,3-d]furan-10-yl]acetate	Triterpenoid	C26H32O7	456.528	1.681	6	2	4	Azadirachta indica	Akihisa T, Nishimoto Y, Ogihara E, Matsumoto M, Zhang J, Abe M. Nitric Oxide Production-Inhibitory Activity of Limonoids from Azadirachta indica and Melia azedarach. Chem Biodivers. 2017 Jun;14(6). doi: 10.1002/cbdv.201600468.	RAW264.7	IC50	uM	Inactive	Inactive
IN0052	CC1=CCC(=O)[C@]2(C1[C@H]([C@@H]3[C@]([C@@H]2CC(=O)OC)(C4=C([C@@H](CC4O3)C5=COC=C5)C)C)O)C	COC(=O)C[C@@H]1[C@@]2(C)C(=O)CC=C(C)C2[C@@H](O)[C@H]2OC3C[C@@H](c4ccoc4)C(C)=C3[C@]21C		102285347	KUCNSNKUGFEHJF-CKGSVTITSA-N	methyl 2-[(1S,2R,8R,9S,10R,13R)-13-(furan-3-yl)-2-hydroxy-4,8,10,12-tetramethyl-7-oxo-16-oxatetracyclo[8.6.0.03,8.011,15]hexadeca-4,11-dien-9-yl]acetate	6-Deacetylnimbinene	6-Deacetylnimbinene	Triterpenoid	C26H32O6	440.529	2.598	5	1	4	Azadirachta indica	Akihisa T, Nishimoto Y, Ogihara E, Matsumoto M, Zhang J, Abe M. Nitric Oxide Production-Inhibitory Activity of Limonoids from Azadirachta indica and Melia azedarach. Chem Biodivers. 2017 Jun;14(6). doi: 10.1002/cbdv.201600468.	RAW264.7	IC50	uM	Inactive	37.6
IN0053	C/C=C(\C)/C(=O)O[C@H]1C[C@H]([C@@]([C@H]2[C@]1([C@@H]([C@]3([C@@H]([C@@H]2OC(=O)C)O[C@H]4C3=C([C@@H](C4)C5=COC=C5)C)C)CC(=O)OC)C)(C)C=O)O	C/C=C(\C)C(=O)O[C@H]1C[C@@H](O)[C@@](C)(C=O)[C@@H]2[C@@H](OC(C)=O)[C@H]3O[C@@H]4C[C@@H](c5ccoc5)C(C)=C4[C@@]3(C)[C@@H](CC(=O)OC)[C@@]12C	CHEMBL501420	44584372	JOVDKZRXWAATEG-DXKTXOLLSA-N	[(1S,2R,3R,4S,5R,7S,8R,9S,10R,13R,15R)-2-acetyloxy-4-formyl-13-(furan-3-yl)-5-hydroxy-9-(2-methoxy-2-oxoethyl)-4,8,10,12-tetramethyl-16-oxatetracyclo[8.6.0.03,8.011,15]hexadec-11-en-7-yl] (E)-2-methylbut-2-enoate	Ohchinolal	Ohchinolal	Triterpenoid	C34H44O10	612.707	3.198	9	1	10	Melia azedarach	Akihisa T, Nishimoto Y, Ogihara E, Matsumoto M, Zhang J, Abe M. Nitric Oxide Production-Inhibitory Activity of Limonoids from Azadirachta indica and Melia azedarach. Chem Biodivers. 2017 Jun;14(6). doi: 10.1002/cbdv.201600468.	RAW264.7	IC50	uM	Inactive	48.7
IN0054	C[C@@]1(CO2)[C@H](OC(C)=O)C[C@H](OC(C3=CC=CC=C3)=O)[C@@]4(C)[C@@]1([H])[C@@H]2[C@@H](O[C@@]5(C)[C@]6([H])CC=C5C7=COC=C7)[C@]6(C)[C@@]4(CC(OC)=O)[H]	COC(=O)C[C@H]1[C@@]2(C)[C@H](O[C@]3(C)C(c4ccoc4)=CC[C@@H]32)[C@@H]2OC[C@]3(C)[C@H](OC(C)=O)C[C@H](OC(=O)c4ccccc4)[C@@]1(C)[C@@H]23			GUNDCCVJUCDEBP-YACLPLMFSA-N		1-Benzoyl-1-detigloylohchinolal		Triterpenoid	C36H42O9	618.713	3.652	8	0	9	Melia azedarach	Akihisa T, Nishimoto Y, Ogihara E, Matsumoto M, Zhang J, Abe M. Nitric Oxide Production-Inhibitory Activity of Limonoids from Azadirachta indica and Melia azedarach. Chem Biodivers. 2017 Jun;14(6). doi: 10.1002/cbdv.201600468.	RAW264.7	IC50	uM	Inactive	Inactive
IN0055	C[C@@]1(C=O)[C@H](OC(C)=O)C[C@H](OC(C2=CC=CC=C2)=O)[C@@]3(C)[C@@]1([H])[C@@H](OC(C)=O)[C@@H](O[C@H]4C5=C(C)[C@@](C6=COC=C6)([H])C4)[C@]5(C)[C@@]3(CC(OC)=O)[H]	COC(=O)C[C@H]1[C@]2(C)C3=C(C)[C@H](c4ccoc4)C[C@H]3O[C@@H]2[C@H](OC(C)=O)[C@H]2[C@](C)(C=O)[C@H](OC(C)=O)C[C@H](OC(=O)c3ccccc3)[C@@]21C			KJJGWPQZQAMWLA-ZFSMTMDXSA-N		1-Cinnamoyl-1-detigloylohchinolal		Triterpenoid	C38H44O11	676.749	3.695	10	0	12	Melia azedarach	Akihisa T, Nishimoto Y, Ogihara E, Matsumoto M, Zhang J, Abe M. Nitric Oxide Production-Inhibitory Activity of Limonoids from Azadirachta indica and Melia azedarach. Chem Biodivers. 2017 Jun;14(6). doi: 10.1002/cbdv.201600468.	RAW264.7	IC50	uM	Active	Inactive
IN0056	C[C@@]1(C=O)[C@H](O)C[C@H](O)[C@@]2(C)[C@@]1([H])[C@@H](OC(C)=O)[C@@H](O[C@H]3C4=C(C)[C@@](C5=COC=C5)([H])C3)[C@]4(C)[C@@]2(CC(OC)=O)[H]	COC(=O)C[C@H]1[C@]2(C)C3=C(C)[C@H](c4ccoc4)C[C@H]3O[C@@H]2[C@H](OC(C)=O)[C@H]2[C@](C)(C=O)[C@H](O)C[C@H](O)[C@@]21C			OEGFUAIXVSIMBV-ABOMKDLNSA-N		1-Detigloylohchinolal		Triterpenoid	C29H38O9	530.607	1.273	8	2	7	Melia azedarach	Akihisa T, Nishimoto Y, Ogihara E, Matsumoto M, Zhang J, Abe M. Nitric Oxide Production-Inhibitory Activity of Limonoids from Azadirachta indica and Melia azedarach. Chem Biodivers. 2017 Jun;14(6). doi: 10.1002/cbdv.201600468.	RAW264.7	IC50	uM	Active	77.2
IN0057	C1CC(=O)C([C@H]2[C@]31[C@]1([C@@H](CC2)[C@]2([C@](CC1)([C@H](CC2)[C@@H](C[C@H]([C@@H](C(C)(C)O)O)O)C)C)C)C3)(C)C	C[C@H](C[C@@H](O)[C@H](O)C(C)(C)O)[C@H]1CC[C@@]2(C)[C@@H]3CC[C@H]4C(C)(C)C(=O)CC[C@@]45C[C@@]35CC[C@]12C	CHEMBL3581991	122179259	MPHGGQFQYOPNNY-WRMARQKLSA-N	(1S,3R,8R,11S,12S,15R,16R)-7,7,12,16-tetramethyl-15-[(2R,4R,5S)-4,5,6-trihydroxy-6-methylheptan-2-yl]pentacyclo[9.7.0.01,3.03,8.012,16]octadecan-6-one	23,24,25-Trihydroxycycloartan-3-one		Triterpenoid	C30H50O4	474.716	4.619	4	3	5	Dysoxylum gotadhora	Anti-inflammatory Terpenoids from the Leaves and Twigs of Dysoxylum gotadhora. Kan Jiang, Lu-Lin Chen, Shu-Fang Wang, Yi Wang, Ya Li, Kun Gao*, J. Nat. Prod. 2015, 78, 1037-1044.	RAW264.7	IC50	uM	Inactive	27.4
IN0058	C1CC(=O)C([C@H]2[C@]31[C@]1([C@@H](CC2)[C@]2([C@](CC1)([C@H](CC2)[C@H]1C[C@@H]([C@H](OC1)C(C)(O)C)O)C)C)C3)(C)C	CC(C)(O)[C@H]1OC[C@@H]([C@H]2CC[C@@]3(C)[C@@H]4CC[C@H]5C(C)(C)C(=O)CC[C@@]56C[C@@]46CC[C@]23C)C[C@@H]1O	CHEMBL3581989	122179257	YEENJEQGAWLURT-CEFGYFKCSA-N	(1S,3R,8R,11S,12S,15R,16R)-15-[(3R,5S,6S)-5-hydroxy-6-(2-hydroxypropan-2-yl)oxan-3-yl]-7,7,12,16-tetramethylpentacyclo[9.7.0.01,3.03,8.012,16]octadecan-6-one	(5R,8S,9S,10R,13R,14S,17R,20R,23S,24S)-21,24-Epoxy-23,25-dihydroxycyclolanostan-3-one		Triterpenoid	C30H48O4	472.7	4.227	4	2	2	Dysoxylum gotadhora	Anti-inflammatory Terpenoids from the Leaves and Twigs of Dysoxylum gotadhora. Kan Jiang, Lu-Lin Chen, Shu-Fang Wang, Yi Wang, Ya Li, Kun Gao*, J. Nat. Prod. 2015, 78, 1037-1044.	RAW264.7	IC50	uM	Inactive	25.5
IN0059	C1CC(=O)C([C@H]2[C@]31[C@]1([C@@H](CC2)[C@]2([C@](CC1)([C@H](CC2)[C@H]1C[C@H]([C@@H](C(OC1)(C)C)O)O)C)C)C3)(C)C	CC1(C)OC[C@@H]([C@H]2CC[C@@]3(C)[C@@H]4CC[C@H]5C(C)(C)C(=O)CC[C@@]56C[C@@]46CC[C@]23C)C[C@@H](O)[C@@H]1O	CHEMBL3581990	122179258	DTYYUTYIQLPPJQ-NADQRWLZSA-N	(1S,3R,8R,11S,12S,15R,16R)-15-[(3R,5R,6S)-5,6-dihydroxy-7,7-dimethyloxepan-3-yl]-7,7,12,16-tetramethylpentacyclo[9.7.0.01,3.03,8.012,16]octadecan-6-one	(5alpha,8beta,9beta,10beta,13beta,14alpha,17alpha,20beta)-21,25-Epoxy-23alpha,24beta-dihydroxycyclolanostan-3-one		Triterpenoid	C30H48O4	472.7	4.227	4	2	1	Dysoxylum gotadhora	Anti-inflammatory Terpenoids from the Leaves and Twigs of Dysoxylum gotadhora. Kan Jiang, Lu-Lin Chen, Shu-Fang Wang, Yi Wang, Ya Li, Kun Gao*, J. Nat. Prod. 2015, 78, 1037-1044.	RAW264.7	IC50	uM	Inactive	41.5
IN0060	O=C1CC[C@]2([C@@]3(C2)[C@H]([C@@]4(C)[C@]([C@@H]([C@@]5([H])C[C@@H](OC(C)(C)O6)[C@H]6C(C)(C)OC5)CC4)(C)CC3)CC7)[C@@H]7C1(C)C	CC1(C)O[C@H]2[C@@H](C[C@H]([C@H]3CC[C@@]4(C)[C@@H]5CC[C@H]6C(C)(C)C(=O)CC[C@@]67C[C@@]57CC[C@]34C)COC2(C)C)O1			SQDNRRMYFJSTLS-WTRGWHOHSA-N		21,25-epoxycyclolanostan-3-one-23alpha,24beta-acetonide		Triterpenoid	C33H52O4	512.764	4.962	4	0	1	Dysoxylum gotadhora	Anti-inflammatory Terpenoids from the Leaves and Twigs of Dysoxylum gotadhora. Kan Jiang, Lu-Lin Chen, Shu-Fang Wang, Yi Wang, Ya Li, Kun Gao*, J. Nat. Prod. 2015, 78, 1037-1044.	RAW264.7	IC50	uM	Inactive	Inactive
IN0061	C[C@H]1C[C@@]2(O)[C@@H]([C@@H](OC(C)=O)[C@]3(COC(C)=O)C[C@@H](C(C(C)(C)C4)=O)[C@]4([H])[C@]3(C)[C@H]2OC(C)=O)[C@H]1OCC5=CC=CC=C5	CC(=O)OC[C@@]12C[C@H]3C(=O)C(C)(C)C[C@H]3[C@]1(C)[C@@H](OC(C)=O)[C@@]1(O)C[C@H](C)[C@H](OCc3ccccc3)[C@@H]1[C@H]2OC(C)=O			SRIOEYUPZINFMH-DEZHKEESSA-N		Pepluanone		Diterpenoid	C33H44O9	584.697	2.857	9	1	10	Euphorbia paralias	Barile, E., et al. (2007). "Paraliane and pepluane diterpenes as anti-inflammatory agents: First insights in structure-activity relationships." Bioorganic & Medicinal Chemistry Letters 17(15): 4196-4200.	J774	IC50	uM	Inactive	10
IN0062	C[C@]1([C@H]2OC(C)=O)[C@@]3([H])[C@H](C(C(C)(C)C3)=O)C[C@@]1(COC(C)=O)[C@H](OC(C)=O)[C@@H]4[C@]2(O)[C@H](OC(C)=O)[C@H](C)[C@@H]4OCC5=CC=CC=C5	CC(=O)OC[C@@]12C[C@H]3C(=O)C(C)(C)C[C@H]3[C@]1(C)[C@@H](OC(C)=O)[C@@]1(O)[C@H](OC(C)=O)[C@H](C)[C@H](OCc3ccccc3)[C@@H]1[C@H]2OC(C)=O	CHEMBL439201	44433093	FPYFSMTZCLBCSM-VHGYSRBVSA-N	[(1R,2R,3R,4S,5R,6R,7S,8R,9S,10R,14R)-2,6,8-triacetyloxy-7-hydroxy-5,9,12,12-tetramethyl-13-oxo-4-phenylmethoxy-1-tetracyclo[7.6.0.03,7.010,14]pentadecanyl]methyl acetate	(1R, 2R, 3S, 4R, 5R, 6R, 8R, 12R, 13S, 14R, 15R)-1,5,14,17-Tetraacetoxy-3-benzoyloxy-15-hydroxy-9-oxo-paralinane		Diterpenoid	C35H46O11	642.733	2.274	11	1	12	Euphorbia paralias	Barile, E., et al. (2007). "Paraliane and pepluane diterpenes as anti-inflammatory agents: First insights in structure-activity relationships." Bioorganic & Medicinal Chemistry Letters 17(15): 4196-4200.	J774	IC50	uM	Inactive	10
IN0063	C[C@H]1[C@@H](OC(C)=O)[C@@]2(O)[C@@H]([C@@H](OC(C)=O)[C@]3(COC(C)=O)CC(C=CC(C)=C4O)=C4[C@]3(C)[C@H]2OC(C)=O)[C@H]1OCC5=CC=CC=C5	CC(=O)OC[C@@]12Cc3ccc(C)c(O)c3[C@]1(C)[C@@H](OC(C)=O)[C@@]1(O)[C@H](OC(C)=O)[C@H](C)[C@H](OCc3ccccc3)[C@@H]1[C@H]2OC(C)=O	CHEMBL232165	44433095	BTISXDOSCGNZOU-DVBPVSMESA-N	[(1S,2R,3R,3aS,4R,4aR,9aR,10R,10aR)-3,4,10-triacetyloxy-3a,5-dihydroxy-2,4a,6-trimethyl-1-phenylmethoxy-2,3,4,9,10,10a-hexahydro-1H-cyclopenta[b]fluoren-9a-yl]methyl acetate	(1R, 2R, 3S, 4R, 5R, 6R, 13S, 14R, 15R)-8,10(18)11-Hexadehydro-1,5,14,17-Tetraacetoxy-3-benzoyloxy-11,15-dihydroxy-pepluane		Diterpenoid	C35H42O11	638.701	2.869	11	2	12	Euphorbia paralias	Barile, E., et al. (2007). "Paraliane and pepluane diterpenes as anti-inflammatory agents: First insights in structure-activity relationships." Bioorganic & Medicinal Chemistry Letters 17(15): 4196-4200.	J774	IC50	uM	Inactive	10
IN0064	C[C@@H]1[C@@H]([C@@H]2[C@H]([C@@]3(CC4=C([C@@]3([C@H]([C@]2([C@@H]1OC(=O)C)O)OC(=O)C)C)C(=C(C=C4)C)O)COC(=O)C)O)OCC5=CC=CC=C5	CC(=O)OC[C@@]12Cc3ccc(C)c(O)c3[C@]1(C)[C@@H](OC(C)=O)[C@]1(O)[C@H]([C@@H](OCc3ccccc3)[C@@H](C)[C@H]1OC(C)=O)[C@H]2O	CHEMBL393906	44433092	AZYFFNZMEAGTQA-HWQDMKBVSA-N	[(1S,2R,3R,3aS,4R,4aR,9aR,10R,10aS)-3,4-diacetyloxy-3a,5,10-trihydroxy-2,4a,6-trimethyl-1-phenylmethoxy-2,3,4,9,10,10a-hexahydro-1H-cyclopenta[b]fluoren-9a-yl]methyl acetate	Pepluene	pepluene	Diterpenoid	C33H40O10	596.665	2.49	10	3	10	Euphorbia paralias	Barile, E., et al. (2007). "Paraliane and pepluane diterpenes as anti-inflammatory agents: First insights in structure-activity relationships." Bioorganic & Medicinal Chemistry Letters 17(15): 4196-4200.	J774	IC50	uM	Inactive	10
IN0065	C1=C[C@]2(C(C(C1=O)(C)C)C[C@H]([C@@]1(C2CC[C@@]2(C31C(C(=O)O[C@H]2c1cocc1)O3)C)C)OC(=O)C)C	CC(=O)O[C@@H]1CC2C(C)(C)C(=O)C=C[C@]2(C)C2CC[C@@]3(C)[C@H](c4ccoc4)OC(=O)C4OC43[C@@]21C		10390515	YJXDGWUNRYLINJ-BHAPSIHVSA-N	[(1S,7S,8S,12R,19R)-7-(furan-3-yl)-1,8,12,16,16-pentamethyl-5,15-dioxo-3,6-dioxapentacyclo[9.8.0.02,4.02,8.012,17]nonadec-13-en-19-yl] acetate	Gedunin		Triterpenoid	C28H34O7	482.565	3.349	6	0	3	Azadirachta indica	Borges PV, Moret KH, Raghavendra NM, Maramaldo Costa TE, Monteiro AP, Carneiro AB, Pacheco P, Temerozo JR, Bou-Habib DC, das Gra莽as Henriques M, Penido C. Protective effect of gedunin on TLR-mediated inflammation by modulation of inflammasome activation and cytokine production: Evidence of a multitarget compound. Pharmacol Res. 2017 Jan;115:65-77. doi: 10.1016/j.phrs.2016.09.015.	Immortalized bone-marrow-derived macrophage cell lines from wild-type C57BL/6	IC50	uM	Inactive	10		10	10		10
IN0066	Oc1cc(ccc1O)/C=C/C(=O)O	O=C(O)/C=C/c1ccc(O)c(O)c1	CHEMBL145	689043	QAIPRVGONGVQAS-DUXPYHPUSA-N	(E)-3-(3,4-dihydroxyphenyl)prop-2-enoic acid	Caffeic acid	CAFFEIC ACID CAFFEIC ACID CAFFEIC ACID NSC-57197 NSC-623438 trans-Caffeate	Simple aromatic natural products	C9H8O4	180.157	1.443	4	3	2	Propolis	Bufalo, M. C.; Ferreira, I.; Costa, G.; Francisco, V.; Liberal, J.; Cruz, M. T.; Lopes, M. C.; Batista, M. T.; Sforcin, J. M., Propolis and its constituent caffeic acid suppress LPS-stimulated pro-inflammatory response by blocking NF-kappa B and MAPK activation in macrophages. Journal of Ethnopharmacology 2013, 149 (1), 84-92.	RAW264.7	IC50	uM	Inactive	10
IN0067	C1=CC(=CC=C1CCC(=O)C2=C(C=C(C=C2O[C@H]3[C@@H]([C@H]([C@@H]([C@H](O3)CO)O)O)O)O)O)O	O=C(CCc1ccc(O)cc1)c1c(O)cc(O)cc1O[C@@H]1O[C@H](CO)[C@@H](O)[C@H](O)[C@H]1O	CHEMBL245067	6072	IOUVKUPGCMBWBT-QNDFHXLGSA-N	1-[2,4-dihydroxy-6-[(2S,3R,4S,5S,6R)-3,4,5-trihydroxy-6-(hydroxymethyl)oxan-2-yl]oxyphenyl]-3-(4-hydroxyphenyl)propan-1-one	Phlorizin	Phloridzin	Flavonoid	C21H24O10	436.409	0.827	10	7	7	WD	Chang WT, Huang WC, Liou CJ. Evaluation of the anti-inflammatory effects of phloretin and phlorizin in lipopolysaccharide-stimulated mouse macrophages. Food Chem. 2012 Sep 15;134(2):972-9. doi: 10.1016/j.foodchem.2012.03.002.	RAW264.7	IC50	uM	Inactive	>100	>100		Inactive		Inactive
IN0067	C1=CC(=CC=C1CCC(=O)C2=C(C=C(C=C2O[C@H]3[C@@H]([C@H]([C@@H]([C@H](O3)CO)O)O)O)O)O)O	O=C(CCc1ccc(O)cc1)c1c(O)cc(O)cc1O[C@@H]1O[C@H](CO)[C@@H](O)[C@H](O)[C@H]1O	CHEMBL245067	6072	IOUVKUPGCMBWBT-QNDFHXLGSA-N	1-[2,4-dihydroxy-6-[(2S,3R,4S,5S,6R)-3,4,5-trihydroxy-6-(hydroxymethyl)oxan-2-yl]oxyphenyl]-3-(4-hydroxyphenyl)propan-1-one	Phlorizin	Phloridzin	Flavonoid	C21H24O10	436.409	0.827	10	7	7	WD	Van Thu, N.; Cuong, T. D.; Hung, T. M.; Van Luong, H.; Woo, M. H.; Choi, J. S.; Lee, J.-H.; Kim, J. A.; Min, B. S., Anti-inflammatory compounds from Ampelopsis cantoniensis. Natural product communications 2015, 10 (3), 383-5.	RAW264.7	IC50	uM	Inactive	>50			Inactive		Inactive
IN0068	O1[C@H]([C@H]2[C@@H]([C@H]1c1ccc(O)cc1)c1c3c4c2cc(O)cc4oc3cc(O)c1)c1ccc(O)cc1	Oc1ccc([C@H]2O[C@@H](c3ccc(O)cc3)[C@@H]3c4cc(O)cc5oc6cc(O)cc(c6c45)[C@H]23)cc1		11453765	MZWZALRDXMEEEK-KXSOJQAOSA-N	(6R,7S,9R,10S)-7,9-bis(4-hydroxyphenyl)-8,18-dioxapentacyclo[13.2.1.05,17.06,10.011,16]octadeca-1,3,5(17),11(16),12,14-hexaene-3,13-diol	Vitisinol A	Vitisinol A	Lignan	C28H20O6	452.455	5.144	5	4	2	Ampelopsis brevipedunculata	Chang, C.-I., et al. (2017). "Anti-Inflammatory Effects of Vitisinol A and Four Other Oligostilbenes from Ampelopsis brevipedunculata var. Hancei." Molecules 22(7).	RAW264.7	IC50	uM	Inactive	5
IN0069	C1=CC(=CC=C1[C@@H]2[C@H](C3=C4C([C@H](OC4=CC(=C3)O)C5=CC=C(C=C5)O)C6=C2C(=CC(=C6)O)O)[C@@H]7[C@H](C8=C(C=C(C=C8O)O)C9[C@H](OC1=CC(=CC7=C91)O)C1=CC=C(C=C1)O)C1=CC=C(C=C1)O)O	Oc1ccc([C@H]2Oc3cc(O)cc4c3C2c2cc(O)cc(O)c2[C@H](c2ccc(O)cc2)[C@H]4[C@H]2c3cc(O)cc4c3C(c3cc(O)cc(O)c3[C@@H]2c2ccc(O)cc2)[C@@H](c2ccc(O)cc2)O4)cc1	CHEMBL1981938	6712231	YQQUILZPDYJDQJ-QWJFNKQSSA-N	(8S,9R,16S)-8,16-bis(4-hydroxyphenyl)-9-[(8S,9R,16S)-4,6,12-trihydroxy-8,16-bis(4-hydroxyphenyl)-15-oxatetracyclo[8.6.1.02,7.014,17]heptadeca-2(7),3,5,10(17),11,13-hexaen-9-yl]-15-oxatetracyclo[8.6.1.02,7.014,17]heptadeca-2(7),3,5,10(17),11,13-hexaene-4,6,12-triol	(+)-hopeaphenol		Lignan	C56H42O12	906.925	10.273	12	10	5	Ampelopsis brevipedunculata	Chang, C.-I., et al. (2017). "Anti-Inflammatory Effects of Vitisinol A and Four Other Oligostilbenes from Ampelopsis brevipedunculata var. Hancei." Molecules 22(7).	RAW264.7	IC50	uM	Active	<5
IN0070	COC1=CC(=CC(=C1O)OC)C2=C(C3=C4C(=CC(=O)C=C4OC(=C3C=[OH+])O)O2)O[C@H]5[C@@H]([C@H]([C@@H]([C@H](O5)CO)O)O)O	COc1cc(-c2oc3cc(=O)cc4oc(O)c(C=[OH+])c(c2O[C@@H]2O[C@H](CO)[C@@H](O)[C@H](O)[C@H]2O)c43)cc(OC)c1O		135430431	HSMQGFKDKCAJDR-PKRQASDBSA-O	[3-hydroxy-7-(4-hydroxy-3,5-dimethoxyphenyl)-11-oxo-6-[(2S,3R,4S,5S,6R)-3,4,5-trihydroxy-6-(hydroxymethyl)oxan-2-yl]oxy-2,8-dioxatricyclo[7.3.1.05,13]trideca-1(12),3,5(13),6,9-pentaen-4-yl]methylideneoxidanium	(+)-vitisin A	Vitisin A (pyranoanthocyanin) DTXSID20438083 CHEBI:147424 184362-09-2 Q6607141 2-(3,5-Dimethoxy-4-hydroxyphenyl)-3-(beta-D-glucopyranosyloxy)-4-[(Z)-hydroxymethylene]-8-hydroxy-1-oxonia-6-oxa-6H-phenalen-5(4H)-one	Lignan	C26H25O14	561.468	-1.057	13	7	7	Ampelopsis brevipedunculata	Chang, C.-I., et al. (2017). "Anti-Inflammatory Effects of Vitisinol A and Four Other Oligostilbenes from Ampelopsis brevipedunculata var. Hancei." Molecules 22(7).	RAW264.7	IC50	uM	Active	>10
IN0071	C1=CC(=CC=C1[C@@H]2[C@H](C3=C(C=C(C=C3O2)O)/C=C/C4=CC5=C(C=C4)O[C@H]([C@@H]5C6=C7[C@@H]([C@H](OC7=CC(=C6)O)C8=CC=C(C=C8)O)C9=CC(=CC(=C9)O)O)C1=CC=C(C=C1)O)C1=CC(=CC(=C1)O)O)O	Oc1ccc([C@H]2Oc3cc(O)cc(/C=C/c4ccc5c(c4)[C@@H](c4cc(O)cc6c4[C@H](c4cc(O)cc(O)c4)[C@@H](c4ccc(O)cc4)O6)[C@H](c4ccc(O)cc4)O5)c3[C@@H]2c2cc(O)cc(O)c2)cc1	CHEMBL2230305	16138152	WZKKRZSJTLGPHH-QGYUWUKLSA-N	5-[(2S,3S)-4-[(E)-2-[(2R,3R)-3-[(2S,3S)-3-(3,5-dihydroxyphenyl)-6-hydroxy-2-(4-hydroxyphenyl)-2,3-dihydro-1-benzofuran-4-yl]-2-(4-hydroxyphenyl)-2,3-dihydro-1-benzofuran-5-yl]ethenyl]-6-hydroxy-2-(4-hydroxyphenyl)-2,3-dihydro-1-benzofuran-3-yl]benzene-1,3-diol	Vitisin b		Lignan	C56H42O12	906.925	10.704	12	9	8	Ampelopsis brevipedunculata	Chang, C.-I., et al. (2017). "Anti-Inflammatory Effects of Vitisinol A and Four Other Oligostilbenes from Ampelopsis brevipedunculata var. Hancei." Molecules 22(7).	RAW264.7	IC50	uM	Active	>10
IN0072	C1=CC(=CC=C1/C=C/C2=C3C(C(OC3=CC(=C2)O)C4=CC=C(C=C4)O)C5=CC(=CC(=C5)O)O)O	Oc1ccc(/C=C/c2cc(O)cc3c2C(c2cc(O)cc(O)c2)C(c2ccc(O)cc2)O3)cc1		5315232	FQWLMRXWKZGLFI-VYEPLGKGSA-N	5-[6-hydroxy-2-(4-hydroxyphenyl)-4-[(E)-2-(4-hydroxyphenyl)ethenyl]-2,3-dihydro-1-benzofuran-3-yl]benzene-1,3-diol	(+)-epsilon-viniferin	Viniferin trans-epsilon-Viniferin (-)-.epsilon.-Viniferin epsilo-Viniferin NSC634719 62218-08-0 SCHEMBL1903054 SCHEMBL8040737 253435-07-3 AKOS032948400 5-[6-hydroxy-2-(4-hydroxyphenyl)-4-[(E)-2-(4-hydroxyphenyl)ethenyl]-2,3-dihydro-1-benzofuran-3-yl]benzene-1,3-diol 5-(6-Hydroxy-2-(4-hydroxyphenyl)-4-(2-(4-hydroxyphenyl)vinyl)-2,3-dihydro-1-benzofuran-3-yl)-1,3-benzenediol 5-[2,3-Dihydro-6-hydrox…	Lignan	C28H22O6	454.471	5.628	6	5	4	Ampelopsis brevipedunculata	Chang, C.-I., et al. (2017). "Anti-Inflammatory Effects of Vitisinol A and Four Other Oligostilbenes from Ampelopsis brevipedunculata var. Hancei." Molecules 22(7).	RAW264.7	IC50	uM	Active	>10
IN0073	S=C=NCC1=CC=C(O[C@@H]2O[C@@H](C)[C@H](O)[C@@H](O)[C@H]2O)C=C1	C[C@@H]1O[C@@H](Oc2ccc(CN=C=S)cc2)[C@H](O)[C@H](O)[C@H]1O	CHEMBL1223970	153557	QAZIHHJTZPNRCM-CNJBRALLSA-N	(2S,3R,4R,5R,6S)-2-[4-(isothiocyanatomethyl)phenoxy]-6-methyloxane-3,4,5-triol	Moringin		Simple aromatic natural products	C14H17NO5S	311.353	1.312	7	3	4	Moringa oleifera	Cheenpracha, S., et al. (2010). "Potential anti-inflammatory phenolic glycosides from the medicinal plant Moringa oleifera fruits." Bioorganic & Medicinal Chemistry 18(17): 6598-6602.	RAW264.7	IC50	uM	Inactive	14.43
IN0074	S=C=NCC1=CC=C(O[C@@H]2O[C@@H](C)[C@H](O)[C@@H](O)[C@H]2OC(C)=O)C=C1	CC(=O)O[C@H]1[C@H](Oc2ccc(CN=C=S)cc2)O[C@@H](C)[C@H](O)[C@H]1O	CHEMBL1223891	46933086	NHFOSXIOFJJQTP-FSDJSFAOSA-N	[(2S,3R,4R,5R,6S)-4,5-dihydroxy-2-[4-(isothiocyanatomethyl)phenoxy]-6-methyloxan-3-yl] acetate	4-[(2'-O-Acetyl-alpha-L-rhamnosyloxy) benzyl]isothiocyanate		Simple aromatic natural products	C16H19NO6S	353.39	1.691	8	2	6	Moringa oleifera	Cheenpracha, S., et al. (2010). "Potential anti-inflammatory phenolic glycosides from the medicinal plant Moringa oleifera fruits." Bioorganic & Medicinal Chemistry 18(17): 6598-6602.	RAW264.7	IC50	uM	Inactive	1.67
IN0075	S=C=NCC1=CC=C(O[C@@H]2O[C@@H](C)[C@H](O)[C@@H](OC(C)=O)[C@H]2O)C=C1	CC(=O)O[C@@H]1[C@@H](O)[C@H](C)O[C@@H](Oc2ccc(CN=C=S)cc2)[C@@H]1O	CHEMBL1223892	46932936	XPDXZQFSZGBCCC-FSDJSFAOSA-N	[(2S,3R,4R,5S,6S)-3,5-dihydroxy-2-[4-(isothiocyanatomethyl)phenoxy]-6-methyloxan-4-yl] acetate	4-[(3'-O-Acetyl-alpha-L-rhamnosyloxy) benzyl]isothiocyanate		Simple aromatic natural products	C16H19NO6S	353.39	1.691	8	2	6	Moringa oleifera	Cheenpracha, S., et al. (2010). "Potential anti-inflammatory phenolic glycosides from the medicinal plant Moringa oleifera fruits." Bioorganic & Medicinal Chemistry 18(17): 6598-6602.	RAW264.7	IC50	uM	Inactive	2.66
IN0076	S=C=NCC1=CC=C(O[C@@H]2O[C@@H](C)[C@H](OC(C)=O)[C@@H](O)[C@H]2O)C=C1	CC(=O)O[C@H]1[C@H](C)O[C@@H](Oc2ccc(CN=C=S)cc2)[C@H](O)[C@@H]1O	CHEMBL260025	10291650	WVUZLAMBBZISKM-QOYUQHOESA-N	[(2S,3R,4S,5R,6S)-4,5-dihydroxy-6-[4-(isothiocyanatomethyl)phenoxy]-2-methyloxan-3-yl] acetate	4-[(4'-O-Acetyl-alpha-L-rhamnosyloxy) benzyl]isothiocyanate		Simple aromatic natural products	C16H19NO6S	353.39	1.691	8	2	6	Moringa oleifera	Cheenpracha, S., et al. (2010). "Potential anti-inflammatory phenolic glycosides from the medicinal plant Moringa oleifera fruits." Bioorganic & Medicinal Chemistry 18(17): 6598-6602.	RAW264.7	IC50	uM	Inactive	2.71
IN0077	C[C@H]1[C@@H]([C@H]([C@H]([C@@H](O1)OC2=CC=C(C=C2)CNC(=O)SC)O)O)O	CSC(=O)NCc1ccc(O[C@@H]2O[C@@H](C)[C@H](O)[C@@H](O)[C@H]2O)cc1	CHEMBL1223893	49865742	RCDPXXDNDCJACU-CNJBRALLSA-N	S-methyl N-[[4-[(2S,3R,4R,5R,6S)-3,4,5-trihydroxy-6-methyloxan-2-yl]oxyphenyl]methyl]carbamothioate	S-Methyl-N-{4-[(a-L-rhamnosyloxy)benzyl]}thiocarbamate		Simple aromatic natural products	C15H21NO6S	343.395	0.875	7	4	5	Moringa oleifera	Cheenpracha, S., et al. (2010). "Potential anti-inflammatory phenolic glycosides from the medicinal plant Moringa oleifera fruits." Bioorganic & Medicinal Chemistry 18(17): 6598-6602.	RAW264.7	IC50	uM	Inactive	>45
IN0078	C[C@H]1[C@@H]([C@H]([C@H]([C@@H](O1)OC2=CC=C(C=C2)CNC(=S)OC)O)O)OC(=O)C	COC(=S)NCc1ccc(O[C@@H]2O[C@@H](C)[C@H](OC(C)=O)[C@@H](O)[C@H]2O)cc1	CHEMBL1223971	10068657	HMXLIRAHSHWREJ-QOYUQHOESA-N	[(2S,3R,4S,5R,6S)-4,5-dihydroxy-6-[4-[(methoxycarbothioylamino)methyl]phenoxy]-2-methyloxan-3-yl] acetate	Niazicin a		Simple aromatic natural products	C17H23NO7S	385.432	1.789	8	3	8	Moringa oleifera	Cheenpracha, S., et al. (2010). "Potential anti-inflammatory phenolic glycosides from the medicinal plant Moringa oleifera fruits." Bioorganic & Medicinal Chemistry 18(17): 6598-6602.	RAW264.7	IC50	uM	Inactive	>45
IN0079	C[C@H]1[C@@H]([C@H]([C@H]([C@@H](O1)OC2=CC=C(C=C2)CNC(=S)OC)O)O)O	COC(=S)NCc1ccc(O[C@@H]2O[C@@H](C)[C@H](O)[C@@H](O)[C@H]2O)cc1	CHEMBL1223972	10088810	ZOIAMMQYAZSWRX-CNJBRALLSA-N	O-methyl N-[[4-[(2S,3R,4R,5R,6S)-3,4,5-trihydroxy-6-methyloxan-2-yl]oxyphenyl]methyl]carbamothioate	Niazinin a		Simple aromatic natural products	C15H21NO6S	343.395	1.41	7	4	6	Moringa oleifera	Cheenpracha, S., et al. (2010). "Potential anti-inflammatory phenolic glycosides from the medicinal plant Moringa oleifera fruits." Bioorganic & Medicinal Chemistry 18(17): 6598-6602.	RAW264.7	IC50	uM	Inactive	>45
IN0080	C[C@H]1[C@@H]([C@H]([C@H]([C@@H](O1)OC2=CC=C(C=C2)CC#N)O)O)O	C[C@@H]1O[C@@H](Oc2ccc(CC#N)cc2)[C@H](O)[C@H](O)[C@H]1O	CHEMBL446981	129556	OBJREHLZEIEGDU-CNJBRALLSA-N	2-[4-[(2S,3R,4R,5R,6S)-3,4,5-trihydroxy-6-methyloxan-2-yl]oxyphenyl]acetonitrile	Niazirin	Niazirin	Simple aromatic natural products	C14H17NO5	279.288	0.46	6	3	3	Moringa oleifera	Cheenpracha, S., et al. (2010). "Potential anti-inflammatory phenolic glycosides from the medicinal plant Moringa oleifera fruits." Bioorganic & Medicinal Chemistry 18(17): 6598-6602.	RAW264.7	IC50	uM	Inactive	>45
IN0081	[C@H]1([C@H]2[C@@H](C3(c4c1c(ccc4)O)Oc1c4c(cccc4ccc1)O3)O2)O	Oc1cccc2c1[C@H](O)[C@@H]1O[C@@H]1C21Oc2cccc3cccc(c23)O1	CHEMBL3751927	101672291	HDSAIJZBOBVWLA-FHWLQOOXSA-N	(1'aS,2'S,7'aS)-spiro[2,4-dioxatricyclo[7.3.1.05,13]trideca-1(12),5,7,9(13),10-pentaene-3,7'-2,7a-dihydro-1aH-naphtho[2,3-b]oxirene]-2',3'-diol	Palmarumycin SA1		Polycyclic aromatic natural products	C20H14O5	334.322	3.031	5	2	0	Strychnos angustiflora	Jiang, H.; Ma, S.-G.; Li, Y.; Liu, Y.-B.; Li, L.; Qu, J.; Yu, S.-S., Spirobisnaphthalenes and lactones from the seeds of Strychnos angustiflora with potential anti-inflammatory activity. Bioorganic & Medicinal Chemistry Letters 2016, 26 (19), 4832-4836.	BV-2	IC50	uM	Inactive	4.85
IN0082	[C@@H]1([C@@H]2[C@H](C3(c4c1c(ccc4)O)Oc1c4c(cccc4ccc1)O3)O2)O	Oc1cccc2c1[C@@H](O)[C@H]1O[C@H]1C21Oc2cccc3cccc(c23)O1	CHEMBL153990	9884095	HDSAIJZBOBVWLA-GUDVDZBRSA-N	(1'aR,2'R,7'aR)-spiro[2,4-dioxatricyclo[7.3.1.05,13]trideca-1(12),5,7,9(13),10-pentaene-3,7'-2,7a-dihydro-1aH-naphtho[2,3-b]oxirene]-2',3'-diol	Palmarumycin C11	SCH-53823	Polycyclic aromatic natural products	C20H14O5	334.322	3.031	5	2	0	Strychnos angustiflora	Jiang, H.; Ma, S.-G.; Li, Y.; Liu, Y.-B.; Li, L.; Qu, J.; Yu, S.-S., Spirobisnaphthalenes and lactones from the seeds of Strychnos angustiflora with potential anti-inflammatory activity. Bioorganic & Medicinal Chemistry Letters 2016, 26 (19), 4832-4836.	BV-2	IC50	uM	Inactive	2.05
IN0083	o1c2c(c(CC=C(C)C)c(OC)c(O)c2)c(=O)c2c1cc(O)c(c2O)CC=C(C)C	COc1c(O)cc2oc3cc(O)c(CC=C(C)C)c(O)c3c(=O)c2c1CC=C(C)C	CHEMBL323197	5281650	GNRIZKKCNOBBMO-UHFFFAOYSA-N	1,3,6-trihydroxy-7-methoxy-2,8-bis(3-methylbut-2-enyl)xanthen-9-one	Mangostin	NSC-30552	Polycyclic aromatic natural products	C24H26O6	410.46	5.935	6	3	5	Garcinia mangostana	Chen, L.-G., et al. (2008). "Anti-inflammatory activity of mangostins from Garcinia mangostana." Food and Chemical Toxicology 46(2): 688-693.	RAW264.7	IC50	uM	Inactive	12.4	11.08
IN0084	C/C(C)=C\CC1=C(O)C=C2C(C(C3=C(C/C=C(C)\C)C(O)=C(O)C=C3O2)=O)=C1O	CC(C)=CCc1c(O)cc2oc3cc(O)c(O)c(CC=C(C)C)c3c(=O)c2c1O	CHEMBL260553	5464078	VEZXFTKZUMARDU-UHFFFAOYSA-N	1,3,6,7-tetrahydroxy-2,8-bis(3-methylbut-2-enyl)xanthen-9-one	gamma-Mangostin	Gamma-Mangostin	Polycyclic aromatic natural products	C23H24O6	396.433	5.709	6	4	4	Garcinia mangostana	Chen, L.-G., et al. (2008). "Anti-inflammatory activity of mangostins from Garcinia mangostana." Food and Chemical Toxicology 46(2): 688-693.	RAW264.7	IC50	uM	Inactive	10.1	4.5
IN0085	Oc1cccc2c1[C@@H](O)[C@H](O)[C@@H](O)C23Oc4cccc5c4c(O3)ccc5	Oc1cccc2c1[C@@H](O)[C@H](O)[C@@H](O)C21Oc2cccc3cccc(c23)O1	CHEMBL3943996	134145504	SVGRFFQYJBPQCV-CEXWTWQISA-N	(1R,2S,3R)-spiro[2,3-dihydro-1H-naphthalene-4,3'-2,4-dioxatricyclo[7.3.1.05,13]trideca-1(12),5,7,9(13),10-pentaene]-1,2,3,8-tetrol	Palmarumycin SA2		Polycyclic aromatic natural products	C20H16O6	352.337	2.265	6	4	0	Strychnos angustiflora	Jiang, H.; Ma, S.-G.; Li, Y.; Liu, Y.-B.; Li, L.; Qu, J.; Yu, S.-S., Spirobisnaphthalenes and lactones from the seeds of Strychnos angustiflora with potential anti-inflammatory activity. Bioorganic & Medicinal Chemistry Letters 2016, 26 (19), 4832-4836.	BV-2	IC50	uM	Inactive	>100
IN0086	Oc1cccc2c1[C@@H](OC)[C@H](O)[C@@H](O)C23Oc4cccc5c4c(O3)ccc5	CO[C@@H]1c2c(O)cccc2C2(Oc3cccc4cccc(c34)O2)[C@H](O)[C@H]1O			MRMDTKPKPZHCII-XUVXKRRUSA-N		Palmarumycin SA3		Polycyclic aromatic natural products	C21H18O6	366.364	2.673	6	3	1	Strychnos angustiflora	Jiang, H.; Ma, S.-G.; Li, Y.; Liu, Y.-B.; Li, L.; Qu, J.; Yu, S.-S., Spirobisnaphthalenes and lactones from the seeds of Strychnos angustiflora with potential anti-inflammatory activity. Bioorganic & Medicinal Chemistry Letters 2016, 26 (19), 4832-4836.	BV-2	IC50	uM	Inactive	25.7
IN0087	Oc1c(C(C[C@H]([C@@]2(O3)OC4(O5)c6c3cccc6C(O)CC4)O)=O)c2c5cc1	O=C1C[C@@H](O)[C@]23Oc4cccc5c4C(CCC5O)(Oc4ccc(O)c1c42)O3			GLSJOKVPDXVGNJ-VWZCDEPTSA-N		Preussomerin SA1		Polycyclic aromatic natural products	C20H16O7	368.337	1.726	7	3	0	Strychnos angustiflora	Jiang, H.; Ma, S.-G.; Li, Y.; Liu, Y.-B.; Li, L.; Qu, J.; Yu, S.-S., Spirobisnaphthalenes and lactones from the seeds of Strychnos angustiflora with potential anti-inflammatory activity. Bioorganic & Medicinal Chemistry Letters 2016, 26 (19), 4832-4836.	BV-2	IC50	uM	Inactive	>100
IN0088	Oc1cccc2c1[C@H](O)C[C@@H](O)C23Oc4cccc5c4c(O3)ccc5	Oc1cccc2c1[C@H](O)C[C@@H](O)C21Oc2cccc3cccc(c23)O1	CHEMBL3926135	51354124	AIPGFNUXBCTPNS-RHSMWYFYSA-N	(1R,3R)-spiro[2,3-dihydro-1H-naphthalene-4,3'-2,4-dioxatricyclo[7.3.1.05,13]trideca-1(12),5,7,9(13),10-pentaene]-1,3,8-triol	Palmarumycin BG3		Polycyclic aromatic natural products	C20H16O5	336.338	2.838	5	3	0	Strychnos angustiflora	Jiang, H.; Ma, S.-G.; Li, Y.; Liu, Y.-B.; Li, L.; Qu, J.; Yu, S.-S., Spirobisnaphthalenes and lactones from the seeds of Strychnos angustiflora with potential anti-inflammatory activity. Bioorganic & Medicinal Chemistry Letters 2016, 26 (19), 4832-4836.	BV-2	IC50	uM	Inactive	67.61
IN0089	Oc1c(C(C[C@H]([C@@]2(O3)OC(O4)(CC5)c6c3cccc6C5=O)O)=O)c2c4cc1	O=C1CCC23Oc4ccc(O)c5c4[C@](Oc4cccc1c42)(O3)[C@H](O)CC5=O			KNTWJKOMBDNCPG-XPGWFJOJSA-N		Preussomerin BG1		Polycyclic aromatic natural products	C20H14O7	366.321	1.836	7	2	0	Strychnos angustiflora	Jiang, H.; Ma, S.-G.; Li, Y.; Liu, Y.-B.; Li, L.; Qu, J.; Yu, S.-S., Spirobisnaphthalenes and lactones from the seeds of Strychnos angustiflora with potential anti-inflammatory activity. Bioorganic & Medicinal Chemistry Letters 2016, 26 (19), 4832-4836.	BV-2	IC50	uM	Inactive	>100
IN0090	Oc1c([C@H]([C@@H]2[C@H]([C@@]3(O4)OC(O5)(CC6)c7c4cccc7C6=O)O2)O)c3c5cc1	O=C1CCC23Oc4ccc(O)c5c4[C@](Oc4cccc1c42)(O3)[C@@H]1O[C@@H]1[C@@H]5O			KMEFIGLUOCJXJM-LTFPLMDUSA-N		ymf 1029D		Polycyclic aromatic natural products	C20H14O7	366.321	1.66	7	2	0	Strychnos angustiflora	Jiang, H.; Ma, S.-G.; Li, Y.; Liu, Y.-B.; Li, L.; Qu, J.; Yu, S.-S., Spirobisnaphthalenes and lactones from the seeds of Strychnos angustiflora with potential anti-inflammatory activity. Bioorganic & Medicinal Chemistry Letters 2016, 26 (19), 4832-4836.	BV-2	IC50	uM	Inactive	11.7
IN0091	C/C(C)=C\CC/C(C)=C/CC/C(C)=C/COC1=CC2=C(C=CC(O2)=O)C=C1	CC(C)=CCC/C(C)=C/CC/C(C)=C/COc1ccc2ccc(=O)oc2c1	CHEMBL156127	1781413	GNMUGVNEWCZUAA-XZWCPNHQSA-N	7-[(2E,6E)-3,7,11-trimethyldodeca-2,6,10-trienoxy]chromen-2-one	Umbelliprenin	Umbelliprenin	Sesquiterpenoid	C24H30O3	366.493	7.002	3	0	9	Ferula	Rabe, S. Z. T.; Iranshahi, M.; Mahmoudi, M., In vitro anti-inflammatory and immunomodulatory properties of umbelliprenin and methyl galbanate. Journal of Immunotoxicology 2016, 13 (2), 209-216.	Peritoneal macrophage	IC50	uM	Inactive	30	20
IN0091	C/C(C)=C\CC/C(C)=C/CC/C(C)=C/COC1=CC2=C(C=CC(O2)=O)C=C1	CC(C)=CCC/C(C)=C/CC/C(C)=C/COc1ccc2ccc(=O)oc2c1	CHEMBL156127	1781413	GNMUGVNEWCZUAA-XZWCPNHQSA-N	7-[(2E,6E)-3,7,11-trimethyldodeca-2,6,10-trienoxy]chromen-2-one	Umbelliprenin	Umbelliprenin	Sesquiterpenoid	C24H30O3	366.493	7.002	3	0	9	Ferula sinkiangensis	Xing, Y.; Li, N.; Zhou, D.; Chen, G.; Jiao, K.; Wang, W.; Si, Y.; Hou, Y., Sesquiterpene Coumarins from Ferula sinkiangensis Act as Neuroinflammation Inhibitors. Planta Medica 2017, 83 (01-02), 135-142.	BV-2	IC50	uM	Inactive	>50						Sesquiterpenoid
IN0092	CC1=COC2=C1C[C@H]3C(CCC[C@]3(C)C2)=C	C=C1CCC[C@]2(C)Cc3occ(C)c3C[C@@H]12	CHEMBL486189	3080635	TYPSVDGIQAOBAD-DZGCQCFKSA-N	(4aS,8aR)-3,8a-dimethyl-5-methylidene-4,4a,6,7,8,9-hexahydrobenzo[f][1]benzofuran	Atractylon	Atractylon	OtherTerpenoid	C15H20O	216.319	4.109	0	0	0	Atractylodes japonica	Chen, L.-G., et al. (2016). "Anti-inflammatory and Antinociceptive Constituents of Atractylodes japonica Koidzumi." Journal of Agricultural and Food Chemistry 64(11): 2254-2262.	RAW264.7	IC50	uM	Active	91						Sesquiterpenoid
IN0093	CC1=C2C[C@H]3C(CCC[C@]3(C)C[C@H]2OC1=O)=C	C=C1CCC[C@]2(C)C[C@H]3OC(=O)C(C)=C3C[C@@H]12		14448071	OQYBLUDOOFOBPO-GZBFAFLISA-N	(4aS,8aR,9aR)-3,8a-dimethyl-5-methylidene-4a,6,7,8,9,9a-hexahydro-4H-benzo[f][1]benzofuran-2-one	8-Epiasterolide	8-Epiasterolide SCHEMBL19082786 ZINC33833546 16641-51-3 FT-0686576	OtherTerpenoid	C15H20O2	232.318	3.573	2	0	0	Atractylodes japonica	Chen, L.-G., et al. (2016). "Anti-inflammatory and Antinociceptive Constituents of Atractylodes japonica Koidzumi." Journal of Agricultural and Food Chemistry 64(11): 2254-2262.	RAW264.7	IC50	uM	Active	<100						Sesquiterpenoid
IN0094	C/C=C/C#CC#C/C=C/C1=CC=CO1	C/C=C/C#CC#C/C=C/c1ccco1		5321047	GRBKWAXRYIITKG-DFMWGIFQSA-N	2-[(1E,7E)-nona-1,7-dien-3,5-diynyl]furan	Atractylodin	Atractylodin 55290-63-6 2-[(1E,7E)-nona-1,7-dien-3,5-diynyl]furan Atractydin Q-100629 (E,E)-2-(1,7-Nonadiene-3,5-diynyl)furan CHEBI:80795 BCP28324 HY-N0238 ZINC2572532 FCH834802 AKOS006281381 CS-3672 FCH3694033 AK198731 O921 1-(2-Furanyl)-1,7-nonadiene-3,5-diyne N2434 A14776 C16918 290A636 Furan, 2-(1,7-nonadiene-3,5-diynyl)-, (E,E)- Q27149839	Oxygen heterocycles	C13H10O	182.218	3.827	0	0	4	Atractylodes japonica	Chen, L.-G., et al. (2016). "Anti-inflammatory and Antinociceptive Constituents of Atractylodes japonica Koidzumi." Journal of Agricultural and Food Chemistry 64(11): 2254-2262.	RAW264.7	IC50	uM	Active	<100						Furan
IN0095	CC1=C2C[C@H]3C(=C)CCC[C@@]3(C=C2OC1=O)C	C=C1CCC[C@]2(C)C=C3OC(=O)C(C)=C3C[C@@H]12	CHEMBL449520	5321018	ZTVSGQPHMUYCRS-SWLSCSKDSA-N	(4aS,8aS)-3,8a-dimethyl-5-methylidene-4a,6,7,8-tetrahydro-4H-benzo[f][1]benzofuran-2-one	Atractylenolide I	Atractylenolide I	OtherTerpenoid	C15H18O2	230.302	3.323	2	0	0	Atractylodes macrocephala	Hoang, L. S., et al. (2016). "Inflammatory Inhibitory Activity of Sesquiterpenoids from Atractylodes macrocephala Rhizomes." Chemical & Pharmaceutical Bulletin 64(5): 507-511.	RAW264.7	IC50	uM	Inactive	70.7
IN0095	CC1=C2C[C@H]3C(=C)CCC[C@@]3(C=C2OC1=O)C	C=C1CCC[C@]2(C)C=C3OC(=O)C(C)=C3C[C@@H]12	CHEMBL449520	5321018	ZTVSGQPHMUYCRS-SWLSCSKDSA-N	(4aS,8aS)-3,8a-dimethyl-5-methylidene-4a,6,7,8-tetrahydro-4H-benzo[f][1]benzofuran-2-one	Atractylenolide I	Atractylenolide I	OtherTerpenoid	C15H18O2	230.302	3.323	2	0	0	Atractylodes japonica	Chen, L.-G., et al. (2016). "Anti-inflammatory and Antinociceptive Constituents of Atractylodes japonica Koidzumi." Journal of Agricultural and Food Chemistry 64(11): 2254-2262.	RAW264.7	IC50	uM	Inactive	>100						Sesquiterpenoid
IN0096	CC1=C2C[C@H]3C(=C)CCC[C@@]3(C[C@@]2(OC1=O)O)C	C=C1CCC[C@]2(C)C[C@]3(O)OC(=O)C(C)=C3C[C@@H]12	CHEMBL486961	155948	FBMORZZOJSDNRQ-GLQYFDAESA-N	(4aS,8aR,9aS)-9a-hydroxy-3,8a-dimethyl-5-methylidene-4,4a,6,7,8,9-hexahydrobenzo[f][1]benzofuran-2-one	Atractylenolide III	Atractylenolide III	Sesquiterpenoid	C15H20O3	248.317	2.924	3	1	0	Atractylodes macrocephala	Hoang, L. S., et al. (2016). "Inflammatory Inhibitory Activity of Sesquiterpenoids from Atractylodes macrocephala Rhizomes." Chemical & Pharmaceutical Bulletin 64(5): 507-511.	RAW264.7	IC50	uM	Inactive	60.3
IN0096	CC1=C2C[C@H]3C(=C)CCC[C@@]3(C[C@@]2(OC1=O)O)C	C=C1CCC[C@]2(C)C[C@]3(O)OC(=O)C(C)=C3C[C@@H]12	CHEMBL486961	155948	FBMORZZOJSDNRQ-GLQYFDAESA-N	(4aS,8aR,9aS)-9a-hydroxy-3,8a-dimethyl-5-methylidene-4,4a,6,7,8,9-hexahydrobenzo[f][1]benzofuran-2-one	Atractylenolide III	Atractylenolide III	Sesquiterpenoid	C15H20O3	248.317	2.924	3	1	0	Atractylodes japonica	Chen, L.-G., et al. (2016). "Anti-inflammatory and Antinociceptive Constituents of Atractylodes japonica Koidzumi." Journal of Agricultural and Food Chemistry 64(11): 2254-2262.	RAW264.7	IC50	uM	Inactive	>100						Sesquiterpenoid
IN0097	C[C@]12CCCC(=C)[C@@H]1C[C@@H](CC2)C(C)(C)O	C=C1CCC[C@]2(C)CC[C@@H](C(C)(C)O)C[C@@H]12	CHEMBL88244	91457	BOPIMTNSYWYZOC-VNHYZAJKSA-N	2-[(2R,4aR,8aS)-4a-methyl-8-methylidene-1,2,3,4,5,6,7,8a-octahydronaphthalen-2-yl]propan-2-ol	Beta-eudesmol	Beta-Eudesmol	OtherTerpenoid	C15H26O	222.366	3.719	1	1	1	Atractylodes japonica	Chen, L.-G., et al. (2016). "Anti-inflammatory and Antinociceptive Constituents of Atractylodes japonica Koidzumi." Journal of Agricultural and Food Chemistry 64(11): 2254-2262.	RAW264.7	IC50	uM	Active	<100						Sesquiterpenoid
IN0098	O=C1OC(C)(C)C(C2=C1)=CC([C@@]([C@@](C3=O)([H])[C@@]([C@@](O[C@]3([H])C)([H])OC4=O)([H])[C@@]4(C)C5)(C)[C@]5([H])[C@@]26OC6)=O	C[C@H]1O[C@@H]2OC(=O)[C@]3(C)C[C@@H]4[C@](C)(C(=O)C=C5C(=CC(=O)OC5(C)C)[C@@]45CO5)[C@H](C1=O)[C@H]23		71550882	PCBBMDQLBUYDDZ-NBYUEMIISA-N	(1R,2S,11R,12R,14R,17R,19R,21S)-2,6,6,14,19-pentamethylspiro[7,16,18-trioxapentacyclo[12.6.1.02,12.05,10.017,21]henicosa-4,9-diene-11,2'-oxirane]-3,8,15,20-tetrone	Amestolkolide B	Amestolkolide B	Diterpenoid	C24H26O8	442.458	1.265	8	0	0	Talaromyces amestolkiae	Chen, S.; Ding, M.; Liu, W.; Huang, X.; Liu, Z.; Lu, Y.; Liu, H.; She, Z., Anti-inflammatory meroterpenoids from the mangrove endophytic fungus Talaromyces amestolkiae YX1. Phytochemistry 2018, 146, 8-15.	RAW264.7	IC50	uM	Inactive	1.6						Meroterpenoid
IN0099	O=C(O1)C2[C@@]3([H])[C@]1([H])OCC4=C3C(C([C@@H]2C)[C@]56CO6)C(O4)C=C(C5=C7)C(C)(C)OC7=O	C[C@@H]1C2C(=O)O[C@H]3OCC4=C(C5C(C=C6C(=CC(=O)OC6(C)C)[C@@]6(CO6)C51)O4)[C@@H]23			IAZMVARROVIKRQ-KOLVHMKNSA-N		Amestolkolide A		Diterpenoid	C22H22O7	398.406	0.755	7	0	0	Talaromyces amestolkiae	Chen, S.; Ding, M.; Liu, W.; Huang, X.; Liu, Z.; Lu, Y.; Liu, H.; She, Z., Anti-inflammatory meroterpenoids from the mangrove endophytic fungus Talaromyces amestolkiae YX1. Phytochemistry 2018, 146, 8-15.	RAW264.7	IC50	uM	Inactive	30						Meroterpenoid
IN0100	O=C1[C@@]2(C)[C@]3([H])[C@](C([C@@]([H])(C)O[C@]3([H])O1)=O)([H])[C@@]4(C)C(C=C(C(C5)=C(COC(C)=O)[C@@]4(C2)[H])C(C)(C)OC5=O)=O	CC(=O)OCC1=C2CC(=O)OC(C)(C)C2=CC(=O)[C@@]2(C)[C@H]1C[C@@]1(C)C(=O)O[C@H]3O[C@H](C)C(=O)[C@@H]2[C@H]31		139590897	MZYSDGMJSZVIFW-WIJZQXSHSA-N	[(1R,2S,12S,14R,17R,19R,21S)-2,6,6,14,19-pentamethyl-3,8,15,20-tetraoxo-7,16,18-trioxapentacyclo[12.6.1.02,12.05,10.017,21]henicosa-4,10-dien-11-yl]methyl acetate	Amestolkolide C	Amestolkolide C	Diterpenoid	C26H30O9	486.511	1.529	9	0	3	Talaromyces amestolkiae	Chen, S.; Ding, M.; Liu, W.; Huang, X.; Liu, Z.; Lu, Y.; Liu, H.; She, Z., Anti-inflammatory meroterpenoids from the mangrove endophytic fungus Talaromyces amestolkiae YX1. Phytochemistry 2018, 146, 8-15.	RAW264.7	IC50	uM	Null	>100						Meroterpenoid
IN0101	O=C1[C@@]2(C)[C@]3([H])[C@](C([C@@]([H])(C)O[C@]3([H])O1)=O)([H])[C@@]4(C)C(C=C(C(C5)=C(COC(CC(C)C)=O)[C@@]4(C2)[H])C(C)(C)OC5=O)=O	CC(C)CC(=O)OCC1=C2CC(=O)OC(C)(C)C2=CC(=O)[C@@]2(C)[C@H]1C[C@@]1(C)C(=O)O[C@H]3O[C@H](C)C(=O)[C@@H]2[C@H]31		139590898	XJSNMILPWDUZGX-BWTYFMBNSA-N	[(1R,2S,12S,14R,17R,19R,21S)-2,6,6,14,19-pentamethyl-3,8,15,20-tetraoxo-7,16,18-trioxapentacyclo[12.6.1.02,12.05,10.017,21]henicosa-4,10-dien-11-yl]methyl 3-methylbutanoate	Amestolkolide D	Amestolkolide D	Diterpenoid	C29H36O9	528.591	2.904	9	0	5	Talaromyces amestolkiae	Chen, S.; Ding, M.; Liu, W.; Huang, X.; Liu, Z.; Lu, Y.; Liu, H.; She, Z., Anti-inflammatory meroterpenoids from the mangrove endophytic fungus Talaromyces amestolkiae YX1. Phytochemistry 2018, 146, 8-15.	RAW264.7	IC50	uM	Null	>100						Meroterpenoid
IN0102	O=C1[C@@]2(C)[C@]3([H])[C@](C([C@@]([H])(C)O[C@]3([H])O1)=O)([H])[C@@]4(C)C(C=C(C(C5)=C(CO)[C@@]4(C2)[H])C(C)(C)OC5=O)=O	C[C@H]1O[C@@H]2OC(=O)[C@]3(C)C[C@H]4C(CO)=C5CC(=O)OC(C)(C)C5=CC(=O)[C@]4(C)[C@H](C1=O)[C@H]23			KVCITYPLGBEZHW-UDYWYAQQSA-N		Purpurogenolide E		Diterpenoid	C24H28O8	444.474	1.15	8	1	1	Talaromyces amestolkiae	Chen, S.; Ding, M.; Liu, W.; Huang, X.; Liu, Z.; Lu, Y.; Liu, H.; She, Z., Anti-inflammatory meroterpenoids from the mangrove endophytic fungus Talaromyces amestolkiae YX1. Phytochemistry 2018, 146, 8-15.	RAW264.7	IC50	uM	Null	>100						Meroterpenoid
IN0103	O=C(O[C@H](C)[C@@H]1O)C2=C1C3=C(C=C2O)O[C@@]4(C)[C@@]([H])(O)C[C@@]5([H])C(C)(C)C(C=C[C@]5(C)[C@]4([H])C3)=O	C[C@H]1OC(=O)c2c(O)cc3c(c2[C@H]1O)C[C@H]1[C@@]2(C)C=CC(=O)C(C)(C)[C@@H]2C[C@H](O)[C@]1(C)O3	CHEMBL3581315	101565497	KCLJXKIILUZVBN-WREWNJFMSA-N	(1S,5R,6R,14R,15S,17R,22S)-5,10,15-trihydroxy-6,14,18,18,22-pentamethyl-7,13-dioxapentacyclo[12.8.0.03,12.04,9.017,22]docosa-3(12),4(9),10,20-tetraene-8,19-dione	Chrodrimanin B		Diterpenoid	C25H30O7	442.501	2.805	7	3	0	Talaromyces amestolkiae	Chen, S.; Ding, M.; Liu, W.; Huang, X.; Liu, Z.; Lu, Y.; Liu, H.; She, Z., Anti-inflammatory meroterpenoids from the mangrove endophytic fungus Talaromyces amestolkiae YX1. Phytochemistry 2018, 146, 8-15.	RAW264.7	IC50	uM	Null	>100						Meroterpenoid
IN0104	O=C(O[C@H](C)[C@@H]1OC(C)=O)C2=C1C3=C(C=C2O)O[C@@]4(C)[C@@]([H])(O)C[C@@]5([H])C(C)(C)C(C=C[C@]5(C)[C@]4([H])C3)=O	CC(=O)O[C@@H]1c2c3c(cc(O)c2C(=O)O[C@@H]1C)O[C@@]1(C)[C@@H](O)C[C@H]2C(C)(C)C(=O)C=C[C@]2(C)[C@@H]1C3	CHEMBL3581316	101565496	DYQKBALSPZQWQD-FWEFFTEASA-N	[(1S,5R,6R,14R,15S,17R,22S)-10,15-dihydroxy-6,14,18,18,22-pentamethyl-8,19-dioxo-7,13-dioxapentacyclo[12.8.0.03,12.04,9.017,22]docosa-3(12),4(9),10,20-tetraen-5-yl] acetate	Chrodrimanin A		Diterpenoid	C27H32O8	484.538	3.184	8	2	2	Talaromyces amestolkiae	Chen, S.; Ding, M.; Liu, W.; Huang, X.; Liu, Z.; Lu, Y.; Liu, H.; She, Z., Anti-inflammatory meroterpenoids from the mangrove endophytic fungus Talaromyces amestolkiae YX1. Phytochemistry 2018, 146, 8-15.	RAW264.7	IC50	uM	Null	>100						Meroterpenoid
IN0105	CC(C)C(C=C1O2)=C(O)C3=C1[C@]([C@H]2C4)(C)C(C=C3)=C(C)C4=O	CC1=C2C=Cc3c(O)c(C(C)C)cc4c3[C@@]2(C)[C@@H](CC1=O)O4			UKSUBIRNOIYQJA-VQIMIIECSA-N		Hypoglicin C		Diterpenoid	C19H20O3	296.36	3.671	3	1	1	Tripterygium hypoglaucum	Chen, X.-L.; Liu, F.; Xiao, X.-R.; Yang, X.-W.; Li, F., Anti-inflammatory abietanes diterpenoids isolated from Tripterygium hypoglaucum. Phytochemistry 2018, 156, 167-175.	RAW264.7	IC50	uM	64.8	25.2
IN0106	CC(C)C(C=C1O)=C(OC)C2=C1[C@](CC3)(C)[C@@]4(C[C@@H]2O)[C@](C)(O4)C3=O	COc1c(C(C)C)cc(O)c2c1[C@@H](O)C[C@@]13O[C@]1(C)C(=O)CC[C@]23C			QBHJRAARLLAAJD-HAEOHBJNSA-N		Hypoglicin D		Diterpenoid	C20H26O5	346.417	2.36	5	2	2	Tripterygium hypoglaucum	Chen, X.-L.; Liu, F.; Xiao, X.-R.; Yang, X.-W.; Li, F., Anti-inflammatory abietanes diterpenoids isolated from Tripterygium hypoglaucum. Phytochemistry 2018, 156, 167-175.	RAW264.7	IC50	uM	1197.1	8.3
IN0107	C[C@@]12[C@](CCC3=C(O)C(C(C)=O)=CC=C32)([H])C4=C(C(OC4)=O)CC1	CC(=O)c1ccc2c(c1O)CC[C@H]1C3=C(CC[C@]21C)C(=O)OC3			ZCYQXTZWTXAFIF-LPHOPBHVSA-N		Hypoglicin K		Diterpenoid	C19H20O4	312.36	3.176	4	1	1	Tripterygium hypoglaucum	Chen, X.-L.; Liu, F.; Xiao, X.-R.; Yang, X.-W.; Li, F., Anti-inflammatory abietanes diterpenoids isolated from Tripterygium hypoglaucum. Phytochemistry 2018, 156, 167-175.	RAW264.7	IC50	uM	18.8	0.82
IN0108	O=C1CC[C@@]2(C)C(C=CC3=C2C(OC)=CC(C(C)C)=C3O)=C1C	COc1cc(C(C)C)c(O)c2c1[C@@]1(C)CCC(=O)C(C)=C1C=C2			HISOPQKWLJDKNP-FQEVSTJZSA-N		Hypoglicin B		Diterpenoid	C20H24O3	312.403	4.279	3	1	2	Tripterygium hypoglaucum	Chen, X.-L.; Liu, F.; Xiao, X.-R.; Yang, X.-W.; Li, F., Anti-inflammatory abietanes diterpenoids isolated from Tripterygium hypoglaucum. Phytochemistry 2018, 156, 167-175.	RAW264.7	IC50	uM	9.1	6
IN0109	COC1=CC(C(C)C)=C(O)C2=C1[C@]3(C)[C@](CC2)([H])[C@](CO)(C)C=CC3	COc1cc(C(C)C)c(O)c2c1[C@@]1(C)CC=C[C@](C)(CO)[C@@H]1CC2			PORQBOOUWNJPRC-WMQCIHAUSA-N		Hypoglicin E		Diterpenoid	C21H30O3	330.461	4.452	3	2	3	Tripterygium hypoglaucum	Chen, X.-L.; Liu, F.; Xiao, X.-R.; Yang, X.-W.; Li, F., Anti-inflammatory abietanes diterpenoids isolated from Tripterygium hypoglaucum. Phytochemistry 2018, 156, 167-175.	RAW264.7	IC50	uM	4.8	3.6
IN0110	CC(C)C(C=C1)=C(O)C2=C1[C@]3(C)[C@](CC2)([H])C(C)=C(CO)CC3	CC1=C(CO)CC[C@]2(C)c3ccc(C(C)C)c(O)c3CC[C@@H]12			MONJTHKWKXREBN-PXNSSMCTSA-N		Hypoglicin F		Diterpenoid	C20H28O2	300.435	4.903	2	2	2	Tripterygium hypoglaucum	Chen, X.-L.; Liu, F.; Xiao, X.-R.; Yang, X.-W.; Li, F., Anti-inflammatory abietanes diterpenoids isolated from Tripterygium hypoglaucum. Phytochemistry 2018, 156, 167-175.	RAW264.7	IC50	uM	6.3	0.7
IN0111	CC(C)C(C=C1)=C(O)C2=C1[C@]3(C)[C@](CC2)([H])C([C@H](CO)CC3)=C	C=C1[C@@H]2CCc3c(ccc(C(C)C)c3O)[C@@]2(C)CC[C@H]1CO		132488097	ZBDDDSMLOBQVEG-VHFSOBRXSA-N	(4bS,7R,8aS)-7-(hydroxymethyl)-4b-methyl-8-methylidene-2-propan-2-yl-5,6,7,8a,9,10-hexahydrophenanthren-1-ol	Hypoglicin G	J3.660.761K 4-Methylene-14-hydroxy-4,4-didemethylabieta-8,11,13-triene-3alpha-methanol	Diterpenoid	C20H28O2	300.435	4.695	2	2	2	Tripterygium hypoglaucum	Chen, X.-L.; Liu, F.; Xiao, X.-R.; Yang, X.-W.; Li, F., Anti-inflammatory abietanes diterpenoids isolated from Tripterygium hypoglaucum. Phytochemistry 2018, 156, 167-175.	RAW264.7	IC50	uM	5.8	0.9
IN0112	O=C1C=C(C(C)C)C(C2=C1[C@]3(C)[C@](CC2)([H])C([C@](O)(C)CC3)=C)=O	C=C1[C@@H]2CCC3=C(C(=O)C=C(C(C)C)C3=O)[C@@]2(C)CC[C@]1(C)O			HNCVSYIVZNESJY-YSSFQJQWSA-N		Hypoglicin J		Diterpenoid	C20H26O3	314.419	3.685	3	1	1	Tripterygium hypoglaucum	Chen, X.-L.; Liu, F.; Xiao, X.-R.; Yang, X.-W.; Li, F., Anti-inflammatory abietanes diterpenoids isolated from Tripterygium hypoglaucum. Phytochemistry 2018, 156, 167-175.	RAW264.7	IC50	uM	37.5	36.9
IN0113	O=C1C=C(C(C)C)C([C@]2([H])CC[C@@]([C@@]3(C)[C@]21O)([H])C4=C(C(OC4)=O)CC3=O)=O	CC(C)C1=CC(=O)[C@@]2(O)[C@@H](CC[C@H]3C4=C(CC(=O)[C@@]32C)C(=O)OC4)C1=O			ZRNPVCLQYWVXQC-AFHBHXEDSA-N		Hypoglicin L		Diterpenoid	C20H22O6	358.385	1.643	6	1	1	Tripterygium hypoglaucum	Chen, X.-L.; Liu, F.; Xiao, X.-R.; Yang, X.-W.; Li, F., Anti-inflammatory abietanes diterpenoids isolated from Tripterygium hypoglaucum. Phytochemistry 2018, 156, 167-175.	RAW264.7	IC50	uM	143000	2.85
IN0114	OC1=C(C(C)=O)C=CC2=C1CC[C@@]3([H])C4=C(C(OC4)=O)CC[C@@]32C	CC(=O)c1ccc2c(c1O)CC[C@H]1C3=C(CC[C@]21C)C(=O)OC3			ZCYQXTZWTXAFIF-LPHOPBHVSA-N		Hypoglicin M		Diterpenoid	C19H20O4	312.36	3.176	4	1	1	Tripterygium hypoglaucum	Chen, X.-L.; Liu, F.; Xiao, X.-R.; Yang, X.-W.; Li, F., Anti-inflammatory abietanes diterpenoids isolated from Tripterygium hypoglaucum. Phytochemistry 2018, 156, 167-175.	RAW264.7	IC50	uM	139.5	11.9
IN0115	CC(C1=C2C(C3=CC=CC=C3N2)=CC(C(N/C=C/C(OC)=O)=O)=N1)=O	COC(=O)/C=C/NC(=O)c1cc2c([nH]c3ccccc32)c(C(C)=O)n1	CHEMBL1651328	50906291	UJECFLWSXCNVMR-FPLPWBNLSA-N	methyl (E)-3-[(1-acetyl-9H-pyrido[3,4-b]indole-3-carbonyl)amino]prop-2-enoate	Dichotomide III	Dichotomide III	Alkaloid	C18H15N3O4	337.329	1.833	5	2	5	Stellaria dichotoma	Chen, Y.-F., et al. (2010). "beta-Carboline Alkaloids from Stellaria dichotoma var. lanceolata and Their Anti-inflammatory Activity." Journal of Natural product 73(12): 1993-1998.	RAW264.7	IC50	uM	Inactive	18.75
IN0116	CC(C1=C2C(C3=CC=CC=C3N2)=CC(C(N)=O)=N1)=O	CC(=O)c1nc(C(N)=O)cc2c1[nH]c1ccccc12	CHEMBL1651330	50993701	KIWBXNFOSSEZSM-UHFFFAOYSA-N	1-acetyl-9H-pyrido[3,4-b]indole-3-carboxamide	Stellarines a	Stellarines A	Alkaloid	C14H11N3O2	253.256	1.771	3	2	2	Stellaria dichotom	Chen, Y.-F., et al. (2010). "beta-Carboline Alkaloids from Stellaria dichotoma var. lanceolata and Their Anti-inflammatory Activity." Journal of Natural product 73(12): 1993-1998.	RAW264.7	IC50	uM	Inactive	18.75
IN0117	CC(C1=C2C(C3=CC=CC=C3N2)=CC(C(N/C=C\C(OC)=O)=O)=N1)=O	COC(=O)/C=C\NC(=O)c1cc2c([nH]c3ccccc32)c(C(C)=O)n1	CHEMBL1651331	53322155	UJECFLWSXCNVMR-FPLPWBNLSA-N	methyl (Z)-3-[(1-acetyl-9H-pyrido[3,4-b]indole-3-carbonyl)amino]prop-2-enoate	Stellarines b	Stellarines B	Alkaloid	C18H15N3O4	337.329	1.833	5	2	5	Stellaria dichotom	Chen, Y.-F., et al. (2010). "beta-Carboline Alkaloids from Stellaria dichotoma var. lanceolata and Their Anti-inflammatory Activity." Journal of Natural product 73(12): 1993-1998.	RAW264.7	IC50	uM	Inactive	18.75
IN0118	C/C=C(C(O[C@H](C1=C2C(C3=CC=CC=C3N2)=CC(C(N/C=C\C(OC)=O)=O)=N1)C)=O)/C	C/C=C(/C)C(=O)O[C@@H](C)c1nc(C(=O)N/C=C\C(=O)OC)cc2c1[nH]c1ccccc12		50993700	FYJIMBXWGFOPJQ-ZZYGVWPMSA-N	[(1S)-1-[3-[[(Z)-3-methoxy-3-oxoprop-1-enyl]carbamoyl]-9H-pyrido[3,4-b]indol-1-yl]ethyl] (Z)-2-methylbut-2-enoate	Dichotomide X	Dichotomide X CHEBI:70218 Q27138558	Alkaloid	C23H23N3O5	421.446	3.685	6	2	8	Stellaria dichotom	Chen, Y.-F., et al. (2010). "beta-Carboline Alkaloids from Stellaria dichotoma var. lanceolata and Their Anti-inflammatory Activity." Journal of Natural product 73(12): 1993-1998.	RAW264.7	IC50	uM	Inactive	<18.75
IN0119	CC(C1=C2C(C3=CC=CC=C3N2)=CC(C(OC)=O)=N1)=O	COC(=O)c1cc2c([nH]c3ccccc32)c(C(C)=O)n1	CHEMBL1651332	21763833	SBZMZGWZRHSWRX-UHFFFAOYSA-N	methyl 1-acetyl-9H-pyrido[3,4-b]indole-3-carboxylate	1-Acetyl-3-methoxycarbonyl-beta-carboline		Alkaloid	C15H12N2O3	268.267	2.625	4	1	3	Stellaria dichotom	Chen, Y.-F., et al. (2010). "beta-Carboline Alkaloids from Stellaria dichotoma var. lanceolata and Their Anti-inflammatory Activity." Journal of Natural product 73(12): 1993-1998.	RAW264.7	IC50	uM	Inactive	18.75
IN0120	o1c2c(c(O)c(OC)c(O)c2)c(=O)cc1c1ccccc1	COc1c(O)cc2oc(-c3ccccc3)cc(=O)c2c1O	CHEMBL183513	5320315	LKOJGSWUMISDOF-UHFFFAOYSA-N	5,7-dihydroxy-6-methoxy-2-phenylchromen-4-one	Oroxylin a		Flavonoid	C16H12O5	284.263	2.636	5	2	2	Scutellaria baicalensis	Chen, Y., et al. (2000). "Oroxylin A inhibition of lipopolysaccharide-induced iNOS and COX-2 gene expression via suppression of nuclear factor-kappaB activation." Biochemical Pharmacology 59(11): 1445-1457.	RAW264.7	IC50	uM	Inactive	35	17
IN0121	C[C@@H]1C[C@H]2[C@@H](C(C(O2)=O)=C)[C@H](OC(C)=O)[C@@]3(C)[C@H]1CCC3=O	C=C1C(=O)O[C@H]2C[C@@H](C)[C@@H]3CCC(=O)[C@@]3(C)[C@@H](OC(C)=O)[C@H]12	CHEMBL515974	185786	JCDZXDWMCKMXFF-MMLVVLEOSA-N	[(3aS,5R,5aS,8aR,9S,9aR)-5,8a-dimethyl-1-methylidene-2,8-dioxo-3a,4,5,5a,6,7,9,9a-octahydroazuleno[6,5-b]furan-9-yl] acetate	Ergolide	Ergolide	Sesquiterpenoid	C17H22O5	306.354	1.842	5	0	2	Inula falconeri	Cheng, X., et al. (2011). "Sesquiterpene lactones from Inula falconeri, a plant endemic to the Himalayas, as potential anti-inflammatory agents." European Journal of Medicinal Chemistry 46(11): 5408-5415.	RAW264.7	IC50	uM	Inactive	0.07
IN0122	C[C@@H]1C[C@H]2[C@@H](C(C(O2)=O)=C)[C@H](O)[C@@]3(C)[C@H]1CCC3=O	C=C1C(=O)O[C@H]2C[C@@H](C)[C@@H]3CCC(=O)[C@@]3(C)[C@@H](O)[C@H]12	CHEMBL1644106	10015663	IOUNDPHKKPZPKB-GSNHZRAGSA-N	(3aS,5R,5aS,8aR,9S,9aS)-9-hydroxy-5,8a-dimethyl-1-methylidene-3a,4,5,5a,6,7,9,9a-octahydroazuleno[6,7-b]furan-2,8-dione	Carpesiolin	Carpesiolin	Sesquiterpenoid	C15H20O4	264.317	1.463	4	1	0	Inula falconeri	Cheng, X., et al. (2011). "Sesquiterpene lactones from Inula falconeri, a plant endemic to the Himalayas, as potential anti-inflammatory agents." European Journal of Medicinal Chemistry 46(11): 5408-5415.	RAW264.7	IC50	uM	Inactive	2.18
IN0123	C[C@@H]1C[C@@H]2[C@@H](C(C(O2)=O)=C)C[C@@]3(C)[C@H]1CCC3=O	C=C1C(=O)O[C@@H]2C[C@@H](C)[C@@H]3CCC(=O)[C@@]3(C)C[C@H]12	CHEMBL359555	44398509	DCKYPAZZUYXYTC-GCJOFGIHSA-N	(3aR,5R,5aS,8aS,9aR)-5,8a-dimethyl-1-methylidene-3a,4,5,5a,6,7,9,9a-octahydroazuleno[6,7-b]furan-2,8-dione	2,3-Dihydroaromaticin	2,3-Dihydroaromaticin	Sesquiterpenoid	C15H20O3	248.317	2.559	3	0	0	Inula falconeri	Cheng, X., et al. (2011). "Sesquiterpene lactones from Inula falconeri, a plant endemic to the Himalayas, as potential anti-inflammatory agents." European Journal of Medicinal Chemistry 46(11): 5408-5415.	RAW264.7	IC50	uM	Inactive	0.4
IN0124	C[C@@H]1C[C@H]2[C@H]([C@H](OC(C)=O)[C@@]3(C)[C@H]1CCC3=O)[C@@H](C)C(O2)=O	CC(=O)O[C@H]1[C@H]2[C@H](C[C@@H](C)[C@@H]3CCC(=O)[C@]31C)OC(=O)[C@@H]2C	CHEMBL1912045	57403344	SLDGZDXXRTZQAQ-WUYYVTOLSA-N	[(1R,3aS,5R,5aS,8aR,9S,9aR)-1,5,8a-trimethyl-2,8-dioxo-3a,4,5,5a,6,7,9,9a-octahydro-1H-azuleno[6,5-b]furan-9-yl] acetate	Dihydroergolide	Dihydroergolide	Sesquiterpenoid	C17H24O5	308.369	1.827	5	0	2	Inula falconeri	Cheng, X., et al. (2011). "Sesquiterpene lactones from Inula falconeri, a plant endemic to the Himalayas, as potential anti-inflammatory agents." European Journal of Medicinal Chemistry 46(11): 5408-5415.	RAW264.7	IC50	uM	Inactive	8.34
IN0125	C[C@@H]1C[C@H]2[C@H]([C@H](O)[C@@]3(C)[C@H]1CCC3=O)[C@@H](C)C(O2)=O	C[C@@H]1C[C@@H]2OC(=O)[C@H](C)[C@H]2[C@H](O)[C@]2(C)C(=O)CC[C@@H]12	CHEMBL1911135	54671717	LWZYMGJOEZRREO-WGOPJJQISA-N	(1R,3aS,5R,5aS,8aR,9S,9aS)-9-hydroxy-1,5,8a-trimethyl-3a,4,5,5a,6,7,9,9a-octahydro-1H-azuleno[6,7-b]furan-2,8-dione	11beta,13-Dihydrocarpesiolin	11Beta,13-Dihydrocarpesiolin	Sesquiterpenoid	C15H22O4	266.333	1.448	4	1	0	Inula falconeri	Cheng, X., et al. (2011). "Sesquiterpene lactones from Inula falconeri, a plant endemic to the Himalayas, as potential anti-inflammatory agents." European Journal of Medicinal Chemistry 46(11): 5408-5415.	RAW264.7	IC50	uM	Inactive	20.3
IN0126	C[C@@H]1C[C@H]2[C@@H]([C@@H](C)C(O2)=O)C[C@@]3(C)[C@H]1CCC3=O	C[C@@H]1C[C@@H]2OC(=O)[C@H](C)[C@H]2C[C@]2(C)C(=O)CC[C@@H]12	CHEMBL1912046	57398174	SMONPNAHOSGWNR-QQTPGOFBSA-N	(1R,3aS,5R,5aS,8aS,9aR)-1,5,8a-trimethyl-3a,4,5,5a,6,7,9,9a-octahydro-1H-azuleno[6,7-b]furan-2,8-dione	2,3,11beta,13-Tetrahydroaromaticin	2,3,11Beta,13-Tetrahydroaromaticin	Sesquiterpenoid	C15H22O3	250.333	2.545	3	0	0	Inula falconeri	Cheng, X., et al. (2011). "Sesquiterpene lactones from Inula falconeri, a plant endemic to the Himalayas, as potential anti-inflammatory agents." European Journal of Medicinal Chemistry 46(11): 5408-5415.	RAW264.7	IC50	uM	Inactive	10.8
IN0127	C[C@@H]1C[C@H]2[C@@H](C(C(O2)=O)=C)[C@H](OC(C)=O)[C@@]3(C)[C@H]1CCC3O	C=C1C(=O)O[C@H]2C[C@@H](C)[C@@H]3CCC(O)[C@@]3(C)[C@@H](OC(C)=O)[C@H]12			SIPZPOSXKDFDJR-DNVZYDPMSA-N		6alpha-Acetoxy-4beta-hydroxy-1alpha,10betaH-pseudoguaia-11(13)-en-12,8alpha-olide	6alpha-Acetoxy-4beta-hydroxy-1alpha,10betaH-pseudoguaia-11(13)-en-12,8alpha-olide	Sesquiterpenoid	C17H24O5	308.369	1.741	5	1	2	Inula falconeri	Cheng, X., et al. (2011). "Sesquiterpene lactones from Inula falconeri, a plant endemic to the Himalayas, as potential anti-inflammatory agents." European Journal of Medicinal Chemistry 46(11): 5408-5415.	RAW264.7	IC50	uM	Inactive	0.36
IN0128	C[C@@H]1C[C@H]2[C@@H](C(C(O2)=O)=C)[C@H](O)[C@@]3(C)[C@H]1CCC3OC(C)=O	C=C1C(=O)O[C@H]2C[C@@H](C)[C@@H]3CCC(OC(C)=O)[C@@]3(C)[C@@H](O)[C@H]12			YVHZSHLHIUHLCM-DNVZYDPMSA-N		4beta-Acetoxy-6alpha-hydroxy-1alpha,10betaH-pseudoguaia-11(13)-en-12,8alpha-olide		Sesquiterpenoid	C17H24O5	308.369	1.741	5	1	2	Inula falconeri	Cheng, X., et al. (2011). "Sesquiterpene lactones from Inula falconeri, a plant endemic to the Himalayas, as potential anti-inflammatory agents." European Journal of Medicinal Chemistry 46(11): 5408-5415.	RAW264.7	IC50	uM	Inactive	2.05
IN0129	C[C@@H]1C[C@H]2[C@@H](C(C(O2)=O)=C)C[C@@]3(C)[C@H]1CC[C@@H]3O	C=C1C(=O)O[C@H]2C[C@@H](C)[C@@H]3CC[C@H](O)[C@@]3(C)C[C@H]12	CHEMBL1165514	10399864	BOPADYWRUULRBD-MBICNOSFSA-N	(3aS,5R,5aS,8S,8aS,9aR)-8-hydroxy-5,8a-dimethyl-1-methylidene-4,5,5a,6,7,8,9,9a-octahydro-3aH-azuleno[6,5-b]furan-2-one	Pseudoguaianolide	Pseudoguaianolide	Sesquiterpenoid	C15H22O3	250.333	2.459	3	1	0	Inula falconeri	Cheng, X., et al. (2011). "Sesquiterpene lactones from Inula falconeri, a plant endemic to the Himalayas, as potential anti-inflammatory agents." European Journal of Medicinal Chemistry 46(11): 5408-5415.	RAW264.7	IC50	uM	Inactive	9.89
IN0130	C[C@@]1(O)CC[C@H]2[C@H]1C[C@H]3[C@@H](OC(C3=C)=O)CC2=C	C=C1C[C@@H]2OC(=O)C(=C)[C@H]2C[C@@H]2[C@@H]1CC[C@@]2(C)O	CHEMBL521960	176489	GTYUWNQOOLJZBM-XLFUENPSSA-N	(3aS,5aS,8R,8aR,9aR)-8-hydroxy-8-methyl-1,5-dimethylidene-3a,4,5a,6,7,8a,9,9a-octahydroazuleno[6,5-b]furan-2-one	Inuviscolide	Inuviscolide	Sesquiterpenoid	C15H20O3	248.317	2.194	3	1	0	Inula falconeri	Cheng, X., et al. (2011). "Sesquiterpene lactones from Inula falconeri, a plant endemic to the Himalayas, as potential anti-inflammatory agents." European Journal of Medicinal Chemistry 46(11): 5408-5415.	RAW264.7	IC50	uM	Inactive	9.64
IN0131	C[C@@]1(O)CC[C@H]2[C@H]1C[C@H]3[C@H](OC(C3=C)=O)CC2=C	C=C1C[C@H]2OC(=O)C(=C)[C@H]2C[C@@H]2[C@@H]1CC[C@@]2(C)O	CHEMBL1911141	13817985	GTYUWNQOOLJZBM-FTQJZPFOSA-N	(3aR,5aS,8R,8aR,9aR)-8-hydroxy-8-methyl-1,5-dimethylidene-3a,4,5a,6,7,8a,9,9a-octahydroazuleno[6,5-b]furan-2-one	8-Epiinuvisolide	8-Epiinuviscolide 8-Epiinuvisolide	Sesquiterpenoid	C15H20O3	248.317	2.194	3	1	0	Inula falconeri	Cheng, X., et al. (2011). "Sesquiterpene lactones from Inula falconeri, a plant endemic to the Himalayas, as potential anti-inflammatory agents." European Journal of Medicinal Chemistry 46(11): 5408-5415.	RAW264.7	IC50	uM	Inactive	3.94
IN0132	C[C@@H]1[C@H]2C[C@@H]3[C@@H](C(C[C@@H]2OC1=O)=C)CC[C@]3(O)C	C=C1C[C@@H]2OC(=O)[C@H](C)[C@H]2C[C@@H]2[C@@H]1CC[C@@]2(C)O	CHEMBL1912049	14109629	BRXZFRCNCDYYMS-SAAVVOQKSA-N	(1R,3aS,5aS,8R,8aR,9aR)-8-hydroxy-1,8-dimethyl-5-methylidene-3a,4,5a,6,7,8a,9,9a-octahydro-1H-azuleno[6,5-b]furan-2-one	11beta,13-Dihydroinuviscolide	11Beta,13-Dihydroinuviscolide	Sesquiterpenoid	C15H22O3	250.333	2.179	3	1	0	Inula falconeri	Cheng, X., et al. (2011). "Sesquiterpene lactones from Inula falconeri, a plant endemic to the Himalayas, as potential anti-inflammatory agents." European Journal of Medicinal Chemistry 46(11): 5408-5415.	RAW264.7	IC50	uM	Inactive	41.2
IN0133	C[C@H]1[C@H]2C[C@@H]3[C@@H](C(C[C@@H]2OC1=O)=C)CC[C@]3(O)C	C=C1C[C@@H]2OC(=O)[C@@H](C)[C@H]2C[C@@H]2[C@@H]1CC[C@@]2(C)O	CHEMBL1912050	14109630	BRXZFRCNCDYYMS-VUZIRADBSA-N	(1S,3aS,5aS,8R,8aR,9aR)-8-hydroxy-1,8-dimethyl-5-methylidene-3a,4,5a,6,7,8a,9,9a-octahydro-1H-azuleno[6,5-b]furan-2-one	11alpha,13-Dihydroinuviscolide	11Alpha,13-Dihydroinuviscolide	Sesquiterpenoid	C15H22O3	250.333	2.179	3	1	0	Inula falconeri	Cheng, X., et al. (2011). "Sesquiterpene lactones from Inula falconeri, a plant endemic to the Himalayas, as potential anti-inflammatory agents." European Journal of Medicinal Chemistry 46(11): 5408-5415.	RAW264.7	IC50	uM	Inactive	19.53
IN0134	C=C([C@H]1C[C@]23[C@@]([C@@H](C)C[C@@H]1O4)([H])CC[C@]2(O3)C)C4=O	C=C1C(=O)O[C@H]2C[C@H](C)[C@@H]3CC[C@@]4(C)O[C@@]34C[C@H]12	CHEMBL1912051	14313754	AIHKZOVNPAYCEL-KYHCNFOCSA-N	(1S,3R,7S,9S,10S,13R)-9,13-dimethyl-4-methylidene-6,14-dioxatetracyclo[8.4.0.01,13.03,7]tetradecan-5-one	4alpha,5alpha -Epoxy-10alpha,14H-1-epi-inuviscolide		Sesquiterpenoid	C15H20O3	248.317	2.21	3	0	0	Inula falconeri	Cheng, X., et al. (2011). "Sesquiterpene lactones from Inula falconeri, a plant endemic to the Himalayas, as potential anti-inflammatory agents." European Journal of Medicinal Chemistry 46(11): 5408-5415.	RAW264.7	IC50	uM	Inactive	0.11
IN0135	C=C([C@H]1C[C@]2([H])[C@](C(C[C@H]1O3)=C)([H])CC[C@@]2(O)C)C3=O	C=C1C[C@H]2OC(=O)C(=C)[C@H]2C[C@@H]2[C@@H]1CC[C@]2(C)O	CHEMBL1912052	57398175	GTYUWNQOOLJZBM-HVNMYJMUSA-N	(3aR,5aS,8S,8aR,9aR)-8-hydroxy-8-methyl-1,5-dimethylidene-3a,4,5a,6,7,8a,9,9a-octahydroazuleno[6,5-b]furan-2-one	4,8-Bis-epi-inuviscolide		Sesquiterpenoid	C15H20O3	248.317	2.194	3	1	0	Inula falconeri	Cheng, X., et al. (2011). "Sesquiterpene lactones from Inula falconeri, a plant endemic to the Himalayas, as potential anti-inflammatory agents." European Journal of Medicinal Chemistry 46(11): 5408-5415.	RAW264.7	IC50	uM	Inactive	7.3
IN0136	CC1=C(C[C@H]2[C@@H](CC(C)=O)OC(C2=C)=O)C(CC1)=O	C=C1C(=O)O[C@H](CC(C)=O)[C@@H]1CC1=C(C)CCC1=O	CHEMBL1912053	57392887	KXHHDVSGKJMOJD-TZMCWYRMSA-N	(4R,5R)-3-methylidene-4-[(2-methyl-5-oxocyclopenten-1-yl)methyl]-5-(2-oxopropyl)oxolan-2-one	Postia secoguaianolide	Postia Secoguaianolide	Sesquiterpenoid	C15H18O4	262.301	1.831	4	0	4	Inula falconeri	Cheng, X., et al. (2011). "Sesquiterpene lactones from Inula falconeri, a plant endemic to the Himalayas, as potential anti-inflammatory agents." European Journal of Medicinal Chemistry 46(11): 5408-5415.	RAW264.7	IC50	uM	Inactive	15.82
IN0137	CC1=C[C@H]2[C@@H](C(C(O2)=O)=C)C[C@@H]3[C@H]1CC[C@@]3(O)C	C=C1C(=O)O[C@H]2C=C(C)[C@@H]3CC[C@](C)(O)[C@@H]3C[C@H]12	CHEMBL1644107	53320574	APMKESKZWHNIDJ-PFFFPCNUSA-N	(3aS,5aR,8S,8aR,9aR)-8-hydroxy-5,8-dimethyl-1-methylidene-5a,6,7,8a,9,9a-hexahydro-3aH-azuleno[6,5-b]furan-2-one	4-epi-isoinuviscolide	4-Epi-Isoinuviscolide	Sesquiterpenoid	C15H20O3	248.317	2.275	3	1	0	Inula falconeri	Cheng, X., et al. (2011). "Sesquiterpene lactones from Inula falconeri, a plant endemic to the Himalayas, as potential anti-inflammatory agents." European Journal of Medicinal Chemistry 46(11): 5408-5415.	RAW264.7	IC50	uM	Inactive	5.94
IN0138	C[C@H]1C[C@H]2[C@@H](C(C(O2)=O)=C)CC3=C(C)C(C[C@@H]13)=O	C=C1C(=O)O[C@H]2C[C@H](C)[C@@H]3CC(=O)C(C)=C3C[C@H]12	CHEMBL407710	442337	UQNONRHPSCIIJO-BNYHBGRESA-N	(3aS,5S,5aS,9aR)-5,8-dimethyl-1-methylidene-4,5,5a,6,9,9a-hexahydro-3aH-azuleno[6,5-b]furan-2,7-dione	Xerantolide	Xerantholide Xerantolide	Sesquiterpenoid	C15H18O3	246.302	2.549	3	0	0	Inula falconeri	Cheng, X., et al. (2011). "Sesquiterpene lactones from Inula falconeri, a plant endemic to the Himalayas, as potential anti-inflammatory agents." European Journal of Medicinal Chemistry 46(11): 5408-5415.	RAW264.7	IC50	uM	Inactive	12.86
IN0139	C[C@H]1CCC[C@@]2(C)C1=C[C@H]3[C@H](OC(C3=C)=O)C2	C=C1C(=O)O[C@@H]2C[C@@]3(C)CCC[C@H](C)C3=C[C@H]12	CHEMBL136356	72724	PXOYOCNNSUAQNS-AGNJHWRGSA-N	(3aR,5S,8aR,9aR)-5,8a-dimethyl-3-methylidene-5,6,7,8,9,9a-hexahydro-3aH-benzo[f][1]benzofuran-2-one	Helenine	Alantolactone Eupatal Helenine	Sesquiterpenoid	C15H20O2	232.318	3.311	2	0	0	Inula falconeri	Cheng, X., et al. (2011). "Sesquiterpene lactones from Inula falconeri, a plant endemic to the Himalayas, as potential anti-inflammatory agents." European Journal of Medicinal Chemistry 46(11): 5408-5415.	RAW264.7	IC50	uM	Inactive	1.17
IN0140	C=C1[C@H](O)C[C@H](O)[C@@]2(C)C1C[C@H]3[C@H](OC(C3=C)=O)C2	C=C1C2C[C@@H]3C(=C)C(=O)O[C@@H]3C[C@@]2(C)[C@@H](O)C[C@H]1O			ZEIYNPAINVEWGP-SAAVVOQKSA-N		Granilin		Sesquiterpenoid	C15H20O4	264.317	1.037	4	2	0	Inula falconeri	Cheng, X., et al. (2011). "Sesquiterpene lactones from Inula falconeri, a plant endemic to the Himalayas, as potential anti-inflammatory agents." European Journal of Medicinal Chemistry 46(11): 5408-5415.	RAW264.7	IC50	uM	Inactive	0.11
IN0141	C=C1[C@H](OC(C(C)C)=O)C[C@H](O)[C@@]2(C)C1C[C@H]3[C@H](OC(C3=C)=O)C2	C=C1C2C[C@@H]3C(=C)C(=O)O[C@@H]3C[C@@]2(C)[C@@H](O)C[C@H]1OC(=O)C(C)C			DEXDLEUFCATLMY-BJDQLAMTSA-N		1alpha-Hydroxy-3alpha-isobutyryloxyisoalantolactone		Sesquiterpenoid	C19H26O5	334.407	2.545	5	1	3	Inula falconeri	Cheng, X., et al. (2011). "Sesquiterpene lactones from Inula falconeri, a plant endemic to the Himalayas, as potential anti-inflammatory agents." European Journal of Medicinal Chemistry 46(11): 5408-5415.	RAW264.7	IC50	uM	Inactive	9.12
IN0142	C[C@H]1C[C@@H]2[C@@H](C(C(O2)=O)=C)CC=C1CCC(C)=O	C=C1C(=O)O[C@@H]2C[C@H](C)C(CCC(C)=O)=CC[C@H]12	CHEMBL1164483	155173	AVFIYMSJDDGDBQ-CUOATXAZSA-N	(3aR,7S,8aR)-7-methyl-3-methylidene-6-(3-oxobutyl)-4,7,8,8a-tetrahydro-3aH-cyclohepta[b]furan-2-one	Tomentosin	Tomentosin	Sesquiterpenoid	C15H20O3	248.317	2.503	3	0	3	Inula falconeri	Cheng, X., et al. (2011). "Sesquiterpene lactones from Inula falconeri, a plant endemic to the Himalayas, as potential anti-inflammatory agents." European Journal of Medicinal Chemistry 46(11): 5408-5415.	RAW264.7	IC50	uM	Inactive	7.14
IN0143	C[C@H]1C[C@@H]2[C@@H](C(C(O2)=O)=C)CC=C1CCC(O)C	C=C1C(=O)O[C@@H]2C[C@H](C)C(CCC(C)O)=CC[C@H]12	CHEMBL1912056	15109105	KQEADOUDJYBGFC-GZZJDILISA-N	(3aR,7S,8aR)-6-(3-hydroxybutyl)-7-methyl-3-methylidene-4,7,8,8a-tetrahydro-3aH-cyclohepta[b]furan-2-one	4H-tomentosin	4H-Tomentosin	Sesquiterpenoid	C15H22O3	250.333	2.832	3	1	3	Inula falconeri	Cheng, X., et al. (2011). "Sesquiterpene lactones from Inula falconeri, a plant endemic to the Himalayas, as potential anti-inflammatory agents." European Journal of Medicinal Chemistry 46(11): 5408-5415.	RAW264.7	IC50	uM	Inactive	5.48
IN0144	CC(CC[C@H]1[C@H]2[C@]1(C)C[C@@H]3[C@@H](C(C(O3)=O)=C)C2)=O	C=C1C(=O)O[C@@H]2C[C@]3(C)[C@@H](CCC(C)=O)[C@@H]3C[C@H]12	CHEMBL3315226	164879	AGIQIKMGJVLKMA-NLRWUALESA-N	(3aR,4aS,5S,5aR,6aR)-5a-methyl-3-methylidene-5-(3-oxobutyl)-3a,4,4a,5,6,6a-hexahydrocyclopropa[f][1]benzofuran-2-one	Carabrone		Sesquiterpenoid	C15H20O3	248.317	1.927	3	0	3	Inula falconeri	Cheng, X., et al. (2011). "Sesquiterpene lactones from Inula falconeri, a plant endemic to the Himalayas, as potential anti-inflammatory agents." European Journal of Medicinal Chemistry 46(11): 5408-5415.	RAW264.7	IC50	uM	Inactive	0.88
IN0145	C1=CC(=C(C=C1C2=C(C(=O)C3=C(C=C(C=C3O2)O)O)O)O)O	C1=CC(=C(C=C1C2=C(C(=O)C3=C(C=C(C=C3O2)O)O)O)O)O	CHEMBL50	5280343	REFJWTPEDVJJIY-UHFFFAOYSA-N	2-(3,4-dihydroxyphenyl)-3,5,7-trihydroxychromen-4-one	Quercetin		Flavonoid	C15H10O7	302.236	1.63	7	5	1	Euphorbia lunulata	Yang, Z. G.; Jia, L. N.; Shen, Y.; Ohmura, A.; Kitanaka, S., Inhibitory Effects of Constituents from Euphorbia lunulata on Differentiation of 3T3-L1 Cells and Nitric Oxide Production in RAW264.7 Cells. Molecules 2011, 16, (10), 8305-8318.	RAW264.7	IC50	uM	Inactive	20.6
IN0145	C1=CC(=C(C=C1C2=C(C(=O)C3=C(C=C(C=C3O2)O)O)O)O)O	C1=CC(=C(C=C1C2=C(C(=O)C3=C(C=C(C=C3O2)O)O)O)O)O	CHEMBL50	5280343	REFJWTPEDVJJIY-UHFFFAOYSA-N	2-(3,4-dihydroxyphenyl)-3,5,7-trihydroxychromen-4-one	Quercetin		Flavonoid	C15H10O7	302.236	1.63	7	5	1		Hamalainen, M.; Nieminen, R.; Vuorela, P.; Heinonen, M.; Moilanen, E., Anti-inflammatory effects of flavonoids: genistein, kaempferol, quercetin, and daidzein inhibit STAT-1 and NF-kappa B activations, whereas flavone, isorhamnetin, naringenin, and pelargonidin inhibit only NF-kappa B activation along with their inhibitory effect on iNOS expression and NO production in activated macrophages. Medi…	J774	IC50	uM	Inactive	<30
IN0145	C1=CC(=C(C=C1C2=C(C(=O)C3=C(C=C(C=C3O2)O)O)O)O)O	C1=CC(=C(C=C1C2=C(C(=O)C3=C(C=C(C=C3O2)O)O)O)O)O	CHEMBL50	5280343	REFJWTPEDVJJIY-UHFFFAOYSA-N	2-(3,4-dihydroxyphenyl)-3,5,7-trihydroxychromen-4-one	Quercetin		Flavonoid	C15H10O7	302.236	1.63	7	5	1	WD	Cho, N.; Choi, J. H.; Yang, H.; Jeong, E. J.; Lee, K. Y.; Kim, Y. C.; Sung, S. H., Neuroprotective and anti-inflammatory effects of flavonoids isolated from Rhus verniciflua in neuronal HT22 and microglial BV2 cell lines. Food and Chemical Toxicology 2012, 50, (6), 1940-1945.	BV-2	IC50	uM	Active	<50
IN0145	C1=CC(=C(C=C1C2=C(C(=O)C3=C(C=C(C=C3O2)O)O)O)O)O	C1=CC(=C(C=C1C2=C(C(=O)C3=C(C=C(C=C3O2)O)O)O)O)O	CHEMBL50	5280343	REFJWTPEDVJJIY-UHFFFAOYSA-N	2-(3,4-dihydroxyphenyl)-3,5,7-trihydroxychromen-4-one	Quercetin		Flavonoid	C15H10O7	302.236	1.63	7	5	1		Matsuda, H.; Morikawa, T.; Ando, S.; Toguchida, I.; Yoshikawa, M., Structural requirements of flavonoids for nitric oxide production inhibitory activity and mechanism of action. Bioorganic & Medicinal Chemistry 2003, 11 (9), 1995-2000.	Mouse Peritoneal Macrophages	IC50	uM	Inactive	36
IN0145	C1=CC(=C(C=C1C2=C(C(=O)C3=C(C=C(C=C3O2)O)O)O)O)O	C1=CC(=C(C=C1C2=C(C(=O)C3=C(C=C(C=C3O2)O)O)O)O)O	CHEMBL50	5280343	REFJWTPEDVJJIY-UHFFFAOYSA-N	2-(3,4-dihydroxyphenyl)-3,5,7-trihydroxychromen-4-one	Quercetin		Flavonoid	C15H10O7	302.236	1.63	7	5	1		Taira, J.; Ohmine, W.; Ogi, T.; Nanbu, H.; Ueda, K., Suppression of nitric oxide production on LPS/IFN-gamma-stimulated RAW264.7 macrophages by a novel catechin, pilosanol N, from Agrimonia pilosa Ledeb. Bioorganic & Medicinal Chemistry Letters 2012, 22 (4), 1766-1769.	RAW264.7	IC50	uM	Inactive	<100
IN0145	C1=CC(=C(C=C1C2=C(C(=O)C3=C(C=C(C=C3O2)O)O)O)O)O	C1=CC(=C(C=C1C2=C(C(=O)C3=C(C=C(C=C3O2)O)O)O)O)O	CHEMBL50	5280343	REFJWTPEDVJJIY-UHFFFAOYSA-N	2-(3,4-dihydroxyphenyl)-3,5,7-trihydroxychromen-4-one	Quercetin		Flavonoid	C15H10O7	302.236	1.63	7	5	1		Qureshi, A. A.; Guan, X. Q.; Reis, J. C.; Papasian, C. J.; Jabre, S.; Morrison, D. C.; Qureshi, N., Inhibition of nitric oxide and inflammatory cytokines in LPS-stimulated murine macrophages by resveratrol, a potent proteasome inhibitor. Lipids in Health and Disease 2012, 11.	RAW264.7	IC50	uM	Inactive	>16
IN0145	C1=CC(=C(C=C1C2=C(C(=O)C3=C(C=C(C=C3O2)O)O)O)O)O	C1=CC(=C(C=C1C2=C(C(=O)C3=C(C=C(C=C3O2)O)O)O)O)O	CHEMBL50	5280343	REFJWTPEDVJJIY-UHFFFAOYSA-N	2-(3,4-dihydroxyphenyl)-3,5,7-trihydroxychromen-4-one	Quercetin		Flavonoid	C15H10O7	302.236	1.63	7	5	1		Van Thu, N.; Cuong, T. D.; Hung, T. M.; Van Luong, H.; Woo, M. H.; Choi, J. S.; Lee, J.-H.; Kim, J. A.; Min, B. S., Anti-inflammatory compounds from Ampelopsis cantoniensis. Natural product communications 2015, 10 (3), 383-5.	RAW264.7	IC50	uM	Inactive	>50
IN0146	CC1(C)C[C@H](C(CCCOC(CCCCCCC/C=C\C/C=C\CCCCC)=O)=C)[C@H]1CCC(C)=O	C=C(CCCOC(=O)CCCCCCC/C=C\C/C=C\CCCCC)[C@H]1CC(C)(C)[C@@H]1CCC(C)=O		56931568	FNYDLNLBDSWCRW-DUXZVNGYSA-N	4-[(1S,2R)-3,3-dimethyl-2-(3-oxobutyl)cyclobutyl]pent-4-enyl (9Z,12Z)-octadeca-9,12-dienoate	1beta,9alphaH-5-Linoleoyloxy-4,5-secocaryophyllen-4-on		Sesquiterpenoid	C33H56O3	500.796	9.719	3	0	23	Inula falconeri	Cheng, X., et al. (2011). "Sesquiterpene lactones from Inula falconeri, a plant endemic to the Himalayas, as potential anti-inflammatory agents." European Journal of Medicinal Chemistry 46(11): 5408-5415.	RAW264.7	IC50	uM	Inactive	35.5
IN0147	C[C@@]1(O2)[C@H]2CC[C@]3(C)[C@@H](O3)C[C@@H](C(C(O4)=O)=C)[C@H]4C1	C=C1C(=O)O[C@@H]2C[C@]3(C)O[C@@H]3CC[C@@]3(C)O[C@H]3C[C@@H]12			SSZZFAJCDFWCJW-XGTBMDPHSA-N		1beta,10alpha,4alpha,5beta-Diepoxy-7betaH-germacra-11(13)-en-12,8beta-olide		Sesquiterpenoid	C15H20O4	264.317	1.295	4	0	0	Inula falconeri	Cheng, X., et al. (2011). "Sesquiterpene lactones from Inula falconeri, a plant endemic to the Himalayas, as potential anti-inflammatory agents." European Journal of Medicinal Chemistry 46(11): 5408-5415.	RAW264.7	IC50	uM	Inactive	6.4
IN0148	C[C@@]1(O)CC[C@H]2[C@H]1[C@@H](O)[C@H]3[C@@H](OC(C3=C)=O)CC2=C	C=C1C[C@@H]2OC(=O)C(=C)[C@H]2[C@H](O)[C@@H]2[C@@H]1CC[C@@]2(C)O	CHEMBL1912036	56931570	NYEKEFPURRCFLU-YZDFOLFKSA-N	(3aS,5aS,8R,8aS,9S,9aS)-8,9-dihydroxy-8-methyl-1,5-dimethylidene-3a,4,5a,6,7,8a,9,9a-octahydroazuleno[6,5-b]furan-2-one	6alpha-Hydroxyinuviscolide	6Alpha-Hydroxyinuviscolide	Sesquiterpenoid	C15H20O4	264.317	0.968	4	2	0	Inula falconeri	Cheng, X., et al. (2011). "Sesquiterpene lactones from Inula falconeri, a plant endemic to the Himalayas, as potential anti-inflammatory agents." European Journal of Medicinal Chemistry 46(11): 5408-5415.	RAW264.7	IC50	uM	Inactive	0.29
IN0149	C[C@@]1(O)CC[C@H]2[C@H]1[C@@H](O)[C@H]3[C@@H](OC(C3=C)=O)C=C2C	C=C1C(=O)O[C@H]2C=C(C)[C@H]3CC[C@@](C)(O)[C@@H]3[C@@H](O)[C@H]12	CHEMBL1912037	56839381	OXQNNDVRKSCCAV-YZDFOLFKSA-N	(3aS,5aS,8R,8aS,9S,9aS)-8,9-dihydroxy-5,8-dimethyl-1-methylidene-5a,6,7,8a,9,9a-hexahydro-3aH-azuleno[6,5-b]furan-2-one	4alpha,6alpha-Dihydroxy-1beta,5alpha,7alphaH-guaia-9(10),11(13)-dien-12,8a-olide		Sesquiterpenoid	C15H20O4	264.317	1.049	4	2	0	Inula falconeri	Cheng, X., et al. (2011). "Sesquiterpene lactones from Inula falconeri, a plant endemic to the Himalayas, as potential anti-inflammatory agents." European Journal of Medicinal Chemistry 46(11): 5408-5415.	RAW264.7	IC50	uM	Inactive	0.13
IN0150	C[C@@H]1C[C@@H]2[C@@H](C(C(O2)=O)=C)CC=C1CCC(O)C	C=C1C(=O)O[C@@H]2C[C@@H](C)C(CCC(C)O)=CC[C@H]12		56931701	KQEADOUDJYBGFC-DMTCVQMQSA-N	(3aR,7R,8aR)-6-(3-hydroxybutyl)-7-methyl-3-methylidene-4,7,8,8a-tetrahydro-3aH-cyclohepta[b]furan-2-one	10-Epi-4H-tomentosin		Sesquiterpenoid	C15H22O3	250.333	2.832	3	1	3	Inula falconeri	Cheng, X., et al. (2011). "Sesquiterpene lactones from Inula falconeri, a plant endemic to the Himalayas, as potential anti-inflammatory agents." European Journal of Medicinal Chemistry 46(11): 5408-5415.	RAW264.7	IC50	uM	Inactive	0.87
IN0151	C[C@H]1C[C@@H]2[C@@H](C(C(O2)=O)=C)CC=C1CCC(OC(C)=O)C	C=C1C(=O)O[C@@H]2C[C@H](C)C(CCC(C)OC(C)=O)=CC[C@H]12	CHEMBL1912042	56931702	XCWROVLICJVSTN-DPDCMNJDSA-N	4-[(3aR,7S,8aR)-7-methyl-3-methylidene-2-oxo-4,7,8,8a-tetrahydro-3aH-cyclohepta[b]furan-6-yl]butan-2-yl acetate	4-Acetoxy-4H-tomentosin		Sesquiterpenoid	C17H24O4	292.37	3.211	4	0	5	Inula falconeri	Cheng, X., et al. (2011). "Sesquiterpene lactones from Inula falconeri, a plant endemic to the Himalayas, as potential anti-inflammatory agents." European Journal of Medicinal Chemistry 46(11): 5408-5415.	RAW264.7	IC50	uM	Inactive	0.81
IN0152	C=C1C2C[C@@H]3C(C(O[C@@H]3C[C@]2([C@H](C[C@H]1OC(/C=C(C)/C)=O)O)C)=O)=C	CC(=CC(=O)O[C@@H]1C[C@H](O)[C@]2(C(C1=C)C[C@H]1[C@@H](C2)OC(=O)C1=C)C)C			RODGNDXUUXFUTK-FPEUBTHASA-N		1a-hydroxy-3a-senecioyloxyisoalantolactone.		Sesquiterpenoid	C20H26O5	346.417	2.962	5	1	3	Inula falconeri	Cheng, X., et al. (2011). "Sesquiterpene lactones from Inula falconeri, a plant endemic to the Himalayas, as potential anti-inflammatory agents." European Journal of Medicinal Chemistry 46(11): 5408-5415.	RAW264.7	IC50	uM	Inactive	4.7
IN0153	C[C@H]1C[C@@H]2[C@@H](C(C(O2)=O)=C)C[C@@H]3[C@]1(O3)CCC(O)C	C=C1C(=O)O[C@@H]2C[C@H](C)[C@]3(CCC(C)O)O[C@@H]3C[C@H]12	CHEMBL1912044	56931704	GCZUNBFNRYZCOY-BTIXGSHYSA-N	(1R,3R,5S,6S,8R)-5-(3-hydroxybutyl)-6-methyl-11-methylidene-4,9-dioxatricyclo[6.3.0.03,5]undecan-10-one	4-Hydroxy-1beta,5beta-epoxy-10alphaH-xantha-11(13)-en-12,8betaolide		Sesquiterpenoid	C15H22O4	266.333	1.733	4	1	3	Inula falconeri	Cheng, X., et al. (2011). "Sesquiterpene lactones from Inula falconeri, a plant endemic to the Himalayas, as potential anti-inflammatory agents." European Journal of Medicinal Chemistry 46(11): 5408-5415.	RAW264.7	IC50	uM	Inactive	18.9
IN0154	C[C@H]1C[C@@H]2[C@H](CC=C1CCC(=O)C)[C@@H](C(=O)O2)C	CC(=O)CCC1=CC[C@@H]2[C@H](C)C(=O)O[C@@H]2C[C@@H]1C	CHEMBL1912057	14282663	KVWUOMNJFDNWQM-BNQQVVLKSA-N	(3S,3aR,7S,8aR)-3,7-dimethyl-6-(3-oxobutyl)-3,3a,4,7,8,8a-hexahydrocyclohepta[b]furan-2-one	11a,13-dihydrotomentosin	11Alpha,13-Dihydrotomentosin	Sesquiterpenoid	C15H22O3	250.333	2.488	3	0	3	Inula falconeri	Cheng, X., et al. (2011). "Sesquiterpene lactones from Inula falconeri, a plant endemic to the Himalayas, as potential anti-inflammatory agents." European Journal of Medicinal Chemistry 46(11): 5408-5415.	RAW264.7	IC50	uM	Inactive	64.9
IN0155	o1c(c2cc(O)c(O)c(O)c2)c(O)c(=O)c2c1cc(O)cc2O	O=c1c(O)c(-c2cc(O)c(O)c(O)c2)oc2cc(O)cc(O)c12	CHEMBL164	5281672	IKMDFBPHZNJCSN-UHFFFAOYSA-N	3,5,7-trihydroxy-2-(3,4,5-trihydroxyphenyl)chromen-4-one	Myricetin	NSC-407290	Flavonoid	C15H10O8	318.235	1.388	8	6	1	Euphorbia lunulata	Yang, Z. G.; Jia, L. N.; Shen, Y.; Ohmura, A.; Kitanaka, S., Inhibitory Effects of Constituents from Euphorbia lunulata on Differentiation of 3T3-L1 Cells and Nitric Oxide Production in RAW264.7 Cells. Molecules 2011, 16, (10), 8305-8318.	RAW264.7	IC50	uM	Inactive	62.3
IN0155	o1c(c2cc(O)c(O)c(O)c2)c(O)c(=O)c2c1cc(O)cc2O	O=c1c(O)c(-c2cc(O)c(O)c(O)c2)oc2cc(O)cc(O)c12	CHEMBL164	5281672	IKMDFBPHZNJCSN-UHFFFAOYSA-N	3,5,7-trihydroxy-2-(3,4,5-trihydroxyphenyl)chromen-4-one	Myricetin	NSC-407290	Flavonoid	C15H10O8	318.235	1.388	8	6	1	Diospyros lotus	Cho, B. O., et al. (2016). "Anti-inflammatory activity of myricetin from Diospyros lotus through suppression of NF-B and STAT1 activation and Nrf2-mediated HO-1 induction in lipopolysaccharide-stimulated RAW264.7 macrophages." Bioscience Biotechnology and Biochemistry 80(8): 1520-1530.	RAW264.7	IC50	uM	Inactive	>50	>50
IN0155	o1c(c2cc(O)c(O)c(O)c2)c(O)c(=O)c2c1cc(O)cc2O	O=c1c(O)c(-c2cc(O)c(O)c(O)c2)oc2cc(O)cc(O)c12	CHEMBL164	5281672	IKMDFBPHZNJCSN-UHFFFAOYSA-N	3,5,7-trihydroxy-2-(3,4,5-trihydroxyphenyl)chromen-4-one	Myricetin	NSC-407290	Flavonoid	C15H10O8	318.235	1.388	8	6	1	Ampelopsis cantoniensis	Van Thu, N.; Cuong, T. D.; Hung, T. M.; Van Luong, H.; Woo, M. H.; Choi, J. S.; Lee, J.-H.; Kim, J. A.; Min, B. S., Anti-inflammatory compounds from Ampelopsis cantoniensis. Natural product communications 2015, 10 (3), 383-5.	RAW264.7	IC50	uM	Inactive	>50	37.2
IN0156	C/C(C=C)=C/C[C@H]1[C@]2(C)CCCC(C)(C)[C@H]2[C@H](O)[C@@H](O)[C@@]1(O)C	C=C/C(C)=C\C[C@@H]1[C@@](C)(O)[C@H](O)[C@@H](O)[C@@H]2C(C)(C)CCC[C@@]12C		70698052	JEZOMVOAWYLQAJ-OEJKYMKWSA-N	(1S,2R,3R,4S,4aR,8aR)-3,4a,8,8-tetramethyl-4-[(2Z)-3-methylpenta-2,4-dienyl]-2,4,5,6,7,8a-hexahydro-1H-naphthalene-1,2,3-triol	Austroinulin	Austroinulin CHEBI:67797 62868-75-1 Q27136274	Diterpenoid	C20H34O3	322.482	3.302	3	3	3	Stevia rebaudiana	Cho, B. O.; Ryu, H. W.; So, Y.; Cho, J. K.; Woo, H. S.; Jin, C. H.; Seo, K. I.; Park, J. C.; Jeong, I. Y., Anti-inflammatory effect of austroinulin and 6-O-acetyl-austroinulin from Stevia rebaudiana in lipopolysaccharide-stimulated RAW264.7 macrophages. Food and Chemical Toxicology 2013, 62, 638-644.	RAW264.7	IC50	uM	Inactive	40
IN0157	C/C(=C/CC1C2(CCCC(C2C(C(C1(C)O)O)OC(=O)C)(C)C)C)/C=C	C=C/C(C)=C\CC1C(C)(O)C(O)C(OC(C)=O)C2C(C)(C)CCCC21C		131752054	COFSRJDBTTZNBZ-LTSKUEHPSA-N	[2,3-dihydroxy-3,4a,8,8-tetramethyl-4-[(2Z)-3-methylpenta-2,4-dienyl]-2,4,5,6,7,8a-hexahydro-1H-naphthalen-1-yl] acetate	6-O-Acetyl-Austroinulin	6-O-Acetylaustroinulin Austroinulin 6-O-acetate 6a-Acetoxy-12,14-labdadiene-7b,8b-diol	Diterpenoid	C22H36O4	364.519	3.681	4	2	5	Stevia rebaudiana	Cho, B. O.; Ryu, H. W.; So, Y.; Cho, J. K.; Woo, H. S.; Jin, C. H.; Seo, K. I.; Park, J. C.; Jeong, I. Y., Anti-inflammatory effect of austroinulin and 6-O-acetyl-austroinulin from Stevia rebaudiana in lipopolysaccharide-stimulated RAW264.7 macrophages. Food and Chemical Toxicology 2013, 62, 638-644.	RAW264.7	IC50	uM	Inactive	<40
IN0158	o1c(c2cc(O)c(O)cc2)c(O)c(=O)c2c1cc(O)cc2	O=c1c(O)c(-c2ccc(O)c(O)c2)oc2cc(O)ccc12	CHEMBL31574	5281614	XHEFDIBZLJXQHF-UHFFFAOYSA-N	2-(3,4-dihydroxyphenyl)-3,7-dihydroxychromen-4-one	Fisetin	NSC-407010	Flavonoid	C15H10O6	286.236	1.872	6	4	1	Rhus verniciflua	Cho, N.; Choi, J. H.; Yang, H.; Jeong, E. J.; Lee, K. Y.; Kim, Y. C.; Sung, S. H., Neuroprotective and anti-inflammatory effects of flavonoids isolated from Rhus verniciflua in neuronal HT22 and microglial BV2 cell lines. Food and Chemical Toxicology 2012, 50, (6), 1940-1945.	BV-2	IC50	uM	Inactive	<12.5
IN0159	C1=CC(=C(C=C1[C@@H]2[C@H](C(=O)C3=C(O2)C=C(C=C3)O)O)O)O	O=C1c2ccc(O)cc2O[C@H](c2ccc(O)c(O)c2)[C@H]1O	CHEMBL470267	5317435	FNUPUYFWZXZMIE-LSDHHAIUSA-N	(2R,3R)-2-(3,4-dihydroxyphenyl)-3,7-dihydroxy-2,3-dihydrochromen-4-one	Fustin	Fustin	Flavonoid	C15H12O6	288.252	1.721	6	4	1	Rhus verniciflua	Cho, N.; Choi, J. H.; Yang, H.; Jeong, E. J.; Lee, K. Y.; Kim, Y. C.; Sung, S. H., Neuroprotective and anti-inflammatory effects of flavonoids isolated from Rhus verniciflua in neuronal HT22 and microglial BV2 cell lines. Food and Chemical Toxicology 2012, 50, (6), 1940-1945.	BV-2	IC50	uM	Inactive	Inactive
IN0160	C1=CC(=C(C=C1/C=C\2/C(=O)C3=C(O2)C=C(C=C3)O)O)O	O=C1/C(=C/c2ccc(O)c(O)c2)Oc2cc(O)ccc21	CHEMBL490355	5281295	RGNXWPVNPFAADO-NSIKDUERSA-N	(2Z)-2-[(3,4-dihydroxyphenyl)methylidene]-6-hydroxy-1-benzofuran-3-one	Sulfuretin	Sulfuretin	Flavonoid	C15H10O5	270.237	2.41	5	3	1	Rhus verniciflua	Cho, N.; Choi, J. H.; Yang, H.; Jeong, E. J.; Lee, K. Y.; Kim, Y. C.; Sung, S. H., Neuroprotective and anti-inflammatory effects of flavonoids isolated from Rhus verniciflua in neuronal HT22 and microglial BV2 cell lines. Food and Chemical Toxicology 2012, 50, (6), 1940-1945.	BV-2	IC50	uM	Active	<50
IN0161	C1=CC(=C(C=C1/C=C/C(=O)C2=C(C=C(C=C2)O)O)O)O	O=C(/C=C/c1ccc(O)c(O)c1)c1ccc(O)cc1O	CHEMBL128000	5281222	AYMYWHCQALZEGT-ORCRQEGFSA-N	(E)-1-(2,4-dihydroxyphenyl)-3-(3,4-dihydroxyphenyl)prop-2-en-1-one	Butein	3,4,2',4'-Tetrahydroxychalone Butein	Flavonoid	C15H12O5	272.253	2.734	5	4	3	Rhus verniciflua	Cho, N.; Choi, J. H.; Yang, H.; Jeong, E. J.; Lee, K. Y.; Kim, Y. C.; Sung, S. H., Neuroprotective and anti-inflammatory effects of flavonoids isolated from Rhus verniciflua in neuronal HT22 and microglial BV2 cell lines. Food and Chemical Toxicology 2012, 50, (6), 1940-1945.	BV-2	IC50	uM	Inactive	<12.5
IN0162	C1[C@H](OC2=C(C1=O)C=CC(=C2)O)C3=CC(=C(C=C3)O)O	O=C1C[C@@H](c2ccc(O)c(O)c2)Oc2cc(O)ccc21	CHEMBL451168	92775	MJBPUQUGJNAPAZ-AWEZNQCLSA-N	(2S)-2-(3,4-dihydroxyphenyl)-7-hydroxy-2,3-dihydrochromen-4-one	Butin	BUTIN	Flavonoid	C15H12O5	272.253	2.373	5	3	1	Rhus verniciflua	Cho, N.; Choi, J. H.; Yang, H.; Jeong, E. J.; Lee, K. Y.; Kim, Y. C.; Sung, S. H., Neuroprotective and anti-inflammatory effects of flavonoids isolated from Rhus verniciflua in neuronal HT22 and microglial BV2 cell lines. Food and Chemical Toxicology 2012, 50, (6), 1940-1945.	BV-2	IC50	uM	Inactive	<25
IN0163	C1[C@H](OC2=CC(=CC(=C2C1=O)O)O)C3=CC(=C(C=C3)O)O	O=C1C[C@@H](c2ccc(O)c(O)c2)Oc2cc(O)cc(O)c21	CHEMBL8996	440735	SBHXYTNGIZCORC-ZDUSSCGKSA-N	(2S)-2-(3,4-dihydroxyphenyl)-5,7-dihydroxy-2,3-dihydrochromen-4-one	Eriodictyol		Flavonoid	C15H12O6	288.252	2.131	6	4	1	Erycibe expansa	Morikawa, T.; Xu, F. M.; Matsuda, H.; Yoshikawa, M., Structures of new flavonoids, erycibenins D, E, and F, and NO production inhibitors from Erycibe expansa originating in Thailand. Chemical & Pharmaceutical Bulletin 2006, 54, (11), 1530-1534.	Mouse Peritoneal Macrophages	IC50	uM	Inactive	62
IN0163	C1[C@H](OC2=CC(=CC(=C2C1=O)O)O)C3=CC(=C(C=C3)O)O	O=C1C[C@@H](c2ccc(O)c(O)c2)Oc2cc(O)cc(O)c21	CHEMBL8996	440735	SBHXYTNGIZCORC-ZDUSSCGKSA-N	(2S)-2-(3,4-dihydroxyphenyl)-5,7-dihydroxy-2,3-dihydrochromen-4-one	Eriodictyol		Flavonoid	C15H12O6	288.252	2.131	6	4	1	Rhus verniciflua	Cho, N.; Choi, J. H.; Yang, H.; Jeong, E. J.; Lee, K. Y.; Kim, Y. C.; Sung, S. H., Neuroprotective and anti-inflammatory effects of flavonoids isolated from Rhus verniciflua in neuronal HT22 and microglial BV2 cell lines. Food and Chemical Toxicology 2012, 50, (6), 1940-1945.	BV-2	IC50	uM	Inactive	<50
IN0164	CC1=CC[C@@H](O)[C@@]2(C)[C@H]1[C@@H]3[C@H](C(C(O3)=O)=C)CC2	C=C1C(=O)O[C@H]2[C@H]1CC[C@]1(C)[C@@H]2C(C)=CC[C@H]1O	CHEMBL89311	188297	PLSSEPIRACGCBO-PFFFPCNUSA-N	(3aS,5aR,6R,9aS,9bS)-6-hydroxy-5a,9-dimethyl-3-methylidene-4,5,6,7,9a,9b-hexahydro-3aH-benzo[g][1]benzofuran-2-one	Santamarin	Santamarin	Diterpenoid	C15H20O3	248.317	2.276	3	1	0	Saussurea lappa	Choi, H.-G., et al. (2012). "Santamarin, a sesquiterpene lactone isolated from Saussurea lappa, represses LPS-induced inflammatory responses via expression of heme oxygenase-1 in murine macrophage cells." International Immunopharmacology 13(3): 271-279.	RAW264.7	IC50	uM	Inactive	10	40	20			Inactive
IN0165	O1C[C@H](CC1=O)OC(=O)/C=C/CCl	O=C(/C=C/CCl)O[C@@H]1COC(=O)C1	CHEMBL4171732	54759250	UINAZEUJWWJECT-IPWVHJGXSA-N	[(3S)-5-oxooxolan-3-yl] (E)-4-chlorobut-2-enoate	Honaucin A		Aliphatic natural products	C8H9ClO4	204.608	1.037	4	0	4		Choi, H.; et.al. (2012) Honaucins A-C, Potent Inhibitors of Inflammation and Bacterial Quorum Sensing: Synthetic Derivatives and Structure-Activity Relationships. Chemistry & Biology 19, 589-598.	RAW264.7	IC50	uM	Inactive	4
IN0166	ClC/C=C/C(OC[C@@H](O)CC(OCC)=O)=O	CCOC(=O)C[C@H](O)COC(=O)/C=C/CCl		71744718	YQZICEWUDHFMQN-RTMURIBGSA-N	ethyl (3S)-4-[(E)-4-chlorobut-2-enoyl]oxy-3-hydroxybutanoate	Honaucin B	SCHEMBL16512641	Aliphatic natural products	C10H15ClO5	250.676	1.028	5	1	9		Choi, H.; et.al. (2012) Honaucins A-C, Potent Inhibitors of Inflammation and Bacterial Quorum Sensing: Synthetic Derivatives and Structure-Activity Relationships. Chemistry & Biology 19, 589-598.	RAW264.7	IC50	uM	Inactive	4.5
IN0167	ClC/C=C/C(OC[C@@H](O)CC(OC)=O)=O	COC(=O)C[C@H](O)COC(=O)/C=C/CCl		71744755	GLWKWBIUIXELQR-XDVGHUOJSA-N	methyl (3S)-4-[(E)-4-chlorobut-2-enoyl]oxy-3-hydroxybutanoate	Honaucin C	SCHEMBL16512645	Aliphatic natural products	C9H13ClO5	236.65	0.679	5	1	8		Choi, H.; et.al. (2012) Honaucins A-C, Potent Inhibitors of Inflammation and Bacterial Quorum Sensing: Synthetic Derivatives and Structure-Activity Relationships. Chemistry & Biology 19, 589-598.	RAW264.7	IC50	uM	Active	7.8
IN0168	Oc1c2c(C(=O)c3c(C2=O)c(O)ccc3)cc(c1)C	Cc1cc(O)c2c(c1)C(=O)c1cccc(O)c1C2=O	CHEMBL41092	10208	LQGUBLBATBMXHT-UHFFFAOYSA-N	1,8-dihydroxy-3-methylanthracene-9,10-dione	Chrysophanol	Chrysophanol	Polycyclic aromatic natural products	C15H10O4	254.238	2.81	4	2	0		Choi, R. J., et al. (2013). "Anti-inflammatory properties of anthraquinones and their relationship with the regulation of p-glycoprotein function and expression." European Journal of Pharmaceutical Sciences 48(1-2): 272-281.	BV-2	IC50	uM	Inactive	10
IN0168	Oc1c2c(C(=O)c3c(C2=O)c(O)ccc3)cc(c1)C	Cc1cc(O)c2c(c1)C(=O)c1cccc(O)c1C2=O	CHEMBL41092	10208	LQGUBLBATBMXHT-UHFFFAOYSA-N	1,8-dihydroxy-3-methylanthracene-9,10-dione	Chrysophanol	Chrysophanol	Polycyclic aromatic natural products	C15H10O4	254.238	2.81	4	2	0		Choi, R. J., et al. (2013). "Anti-inflammatory properties of anthraquinones and their relationship with the regulation of p-glycoprotein function and expression." European Journal of Pharmaceutical Sciences 48(1-2): 272-281.	RAW264.7	IC50	uM	Inactive	>50	10
IN0169	Oc1c2c(C(=O)c3c(C2=O)c(O)cc(O)c3)cc(c1)C	Cc1cc(O)c2c(c1)C(=O)c1cc(O)cc(O)c1C2=O	CHEMBL289277	3220	RHMXXJGYXNZAPX-UHFFFAOYSA-N	1,3,8-trihydroxy-6-methylanthracene-9,10-dione	Emodin	Emodin	Polycyclic aromatic natural products	C15H10O5	270.237	2.568	5	3	0		Choi, R. J., et al. (2013). "Anti-inflammatory properties of anthraquinones and their relationship with the regulation of p-glycoprotein function and expression." European Journal of Pharmaceutical Sciences 48(1-2): 272-281.	RAW264.7	IC50	uM	Active	50	10
IN0170	Oc1c2c(C(=O)c3c(C2=O)c(O)cc(OC)c3)cc(c1)C	COc1cc(O)c2c(c1)C(=O)c1cc(C)cc(O)c1C2=O	CHEMBL42624	10639	FFWOKTFYGVYKIR-UHFFFAOYSA-N	1,8-dihydroxy-3-methoxy-6-methylanthracene-9,10-dione	Physcion	Physcion	Polycyclic aromatic natural products	C16H12O5	284.263	2.794	5	2	1		Choi, R. J., et al. (2013). "Anti-inflammatory properties of anthraquinones and their relationship with the regulation of p-glycoprotein function and expression." European Journal of Pharmaceutical Sciences 48(1-2): 272-281.	RAW264.7	IC50	uM	Inactive	>50	>50
IN0171	Oc1c2c(C(=O)c3c(C2=O)c(O)ccc3)cc(c1)C(=O)O	O=C(O)c1cc(O)c2c(c1)C(=O)c1cccc(O)c1C2=O	CHEMBL418068	10168	FCDLCPWAQCPTKC-UHFFFAOYSA-N	4,5-dihydroxy-9,10-dioxoanthracene-2-carboxylic acid	Rhein	Rhein	Polycyclic aromatic natural products	C15H8O6	284.22	1.954	6	3	1		Choi, R. J., et al. (2013). "Anti-inflammatory properties of anthraquinones and their relationship with the regulation of p-glycoprotein function and expression." European Journal of Pharmaceutical Sciences 48(1-2): 272-281.	RAW264.7	IC50	uM	Inactive	17.5
IN0171	Oc1c2c(C(=O)c3c(C2=O)c(O)ccc3)cc(c1)C(=O)O	O=C(O)c1cc(O)c2c(c1)C(=O)c1cccc(O)c1C2=O	CHEMBL418068	10168	FCDLCPWAQCPTKC-UHFFFAOYSA-N	4,5-dihydroxy-9,10-dioxoanthracene-2-carboxylic acid	Rhein	Rhein	Polycyclic aromatic natural products	C15H8O6	284.22	1.954	6	3	1		Choi, R. J., et al. (2013). "Anti-inflammatory properties of anthraquinones and their relationship with the regulation of p-glycoprotein function and expression." European Journal of Pharmaceutical Sciences 48(1-2): 272-281.	RAW264.7	IC50	uM	Inactive	30	>50
IN0172	Oc1c2c(C(=O)c3c(C2=O)c(O)ccc3)cc(c1)CO	O=C1c2cccc(O)c2C(=O)c2c(O)cc(CO)cc21	CHEMBL40275	10207	YDQWDHRMZQUTBA-UHFFFAOYSA-N	1,8-dihydroxy-3-(hydroxymethyl)anthracene-9,10-dione	Aloe-emodin	aloe emodin	Polycyclic aromatic natural products	C15H10O5	270.237	1.719	5	3	1		Choi, R. J., et al. (2013). "Anti-inflammatory properties of anthraquinones and their relationship with the regulation of p-glycoprotein function and expression." European Journal of Pharmaceutical Sciences 48(1-2): 272-281.	RAW264.7	IC50	uM	Active	30	>50
IN0173	c1(c(cc(c2c1oc(c(c2=O)O)c1ccc(cc1)OC)O)O)C[C@@H](C(=C)C)O	C=C(C)[C@@H](O)Cc1c(O)cc(O)c2c(=O)c(O)c(-c3ccc(OC)cc3)oc12			JTYPGOPRFOHQFJ-AWEZNQCLSA-N		2''-Hydroxy-3''-en-anhydroicaritin brevicornum	2''-Hydroxy-3''-en-anhydroicaritin	Flavonoid	C21H20O7	384.379	2.906	7	4	5	Epimedium brevicornum	Ci, X., et al. (2010). "Regulation of inflammatory mediators in lipopolysaccharide-stimulated RAW 264.7 cells by 2''-hydroxy-3''-en-anhydroicaritin involves down-regulation of NF-kappa B and MAPK expression." International Immunopharmacology 10(9): 995-1002.	RAW264.7	IC50	uM	Inactive	12.5	12.5				12.5
IN0174	O[C@]1([C@H](Cc2c(c3c([C@@H]1OC(=O)c1ccccc1)cc(OC)c(OC)c3OC)c(OC)c1OCOc1c2)C)C	COc1cc2c(c(OC)c1OC)-c1c(cc3c(c1OC)OCO3)C[C@H](C)[C@](C)(O)[C@H]2OC(=O)c1ccccc1	CHEMBL404875	151529	UFCGDBKFOKKVAC-DSASHONVSA-N	[(8S,9S,10S)-9-hydroxy-3,4,5,19-tetramethoxy-9,10-dimethyl-15,17-dioxatetracyclo[10.7.0.02,7.014,18]nonadeca-1(19),2,4,6,12,14(18)-hexaen-8-yl] benzoate	Gomisin C	Gomisin C	Lignan	C30H32O9	536.57	5.063	9	1	7	Schisandra sphenanthera	Ci, X., et al. (2010). "Schisantherin A Exhibits Anti-inflammatory Properties by Down-Regulating NF-kappa B and MAPK Signaling Pathways in Lipopolysaccharide-Treated RAW 264.7 Cells." Inflammation 33(2): 126-136.	RAW264.7	IC50	uM	Inactive	>50	<46	>50	<46		<46
IN0175	Oc1c2CN3[C@@H](Cc2ccc1OC)c1c(CC3)cc(OC)c(O)c1	COc1cc2c(cc1O)[C@@H]1Cc3ccc(OC)c(O)c3CN1CC2	CHEMBL1235966	439654	KNWVMRVOBAFFMH-HNNXBMFYSA-N	(13aS)-3,10-dimethoxy-6,8,13,13a-tetrahydro-5H-isoquinolino[2,1-b]isoquinoline-2,9-diol	Scoulerine	Aequaline Discretamine Scoulerine	Alkaloid	C19H21NO4	327.374	3.148	5	2	2	Duguetia moricandiana	Costa Vieira Lemos, D. E.; Agra Cavalcante-Silva, L. H.; Lima, E. d. A.; Alves, A. F.; Suassuna Carneiro Lucio, A. S.; Barbosa-Filho, J. M.; Mascarenhas, S. R., Anti-inflammatory Effect of Discretamine, a Protoberberine Alkaloid Isolated from Duguetia moricandiana. Natural Product Communications 2017, 12 (10), 1595-1597.	Mouse Peritoneal Macrophages	IC50	uM	Inactive	>50		<146	<146		<146
IN0176	O=C1C[C@H]([C@@](CC/C(=C/CC/C(=C/CCC2=CC(=O)OC2)/C)/C)(C(=C1)C)C)C	CC1=CC(=O)C[C@@H](C)[C@@]1(C)CC/C(C)=C/CC/C(C)=C/CCC1=CC(=O)OC1		6444308	YFWMEDZWYWYPFS-FAKWSJOGSA-N	3-[(3E,7E)-4,8-dimethyl-10-[(1R,6R)-1,2,6-trimethyl-4-oxocyclohex-2-en-1-yl]deca-3,7-dienyl]-2H-furan-5-one	Cyclolinteinone	Cyclolinteinone 159934-16-4 MLS001250247 SCHEMBL2316055 SMR001216068	OtherTerpenoid	C25H36O3	384.552	6.563	3	0	9	Cacospongia linteiformis	D'Acquisto, F.; Lanzotti, V.; Carnuccio, R., Cyclolinteinone, a sesterterpene from sponge Cacospongia linteiformis, prevents inducible nitric oxide synthase and inducible cyclo-oxygenase protein expression by blocking nuclear factor-kappaB activation in J774 macrophages. The Biochemical journal 2000, 346 Pt 3, 793-8.	J774	IC50	uM	Inactive	50	>50					Sesquiterpenoid
IN0177	BrC1=C(OC)C(=C[C@]2(ON=C(C2)C(=O)NCCC(=O)CNC(=O)C2=NO[C@@]3([C@@H](O)C(=C(OC)C(=C3)Br)Br)C2)[C@H]1O)Br	COC1=C(Br)[C@H](O)[C@@]2(C=C1Br)CC(C(=O)NCCC(=O)CNC(=O)C1=NO[C@]3(C=C(Br)C(OC)=C(Br)[C@@H]3O)C1)=NO2		466455	LPBNXOLVSVGFDX-UWXQAFAOSA-N	(5S,6R)-7,9-dibromo-N-[4-[[(5S,6R)-7,9-dibromo-6-hydroxy-8-methoxy-1-oxa-2-azaspiro[4.5]deca-2,7,9-triene-3-carbonyl]amino]-3-oxobutyl]-6-hydroxy-8-methoxy-1-oxa-2-azaspiro[4.5]deca-2,7,9-triene-3-carboxamide	11-Oxoaerothionin	11-Oxoaerothionin 73622-23-8 11-Oxoxyaerothionin (5S,10R)-7,9-dibromo-N-[4-[[(5S,10R)-7,9-dibromo-10-hydroxy-8-methoxy-4-oxa-3-azaspiro[4.5]deca-2,6,8-triene-2-carbonyl]amino]-3-oxo-butyl]-10-hydroxy-8-methoxy-4-oxa-3-azaspiro[4.5]deca-2,6,8-triene-2-carboxamide	Alkaloid	C24H24Br4N4O9	832.085	-0.46	11	4	9	Aplysina fistularis	de Medeiros, A. I.; Gandolfi, R. C.; Secatto, A.; Falcucci, R. M.; Faccioli, L. H.; Hajdu, E.; Peixinho, S.; Berlinck, R. G. S., 11-Oxoaerothionin isolated from the marine sponge Aplysina fistularis shows anti-inflammatory activity in LPS-stimulated macrophages. Immunopharmacology and Immunotoxicology 2012, 34 (6), 919-924.	RAW264.7	IC50	uM	Inactive	<30					>60
IN0178	CCCCCCCCC(=O)CCSSCCC(=O)C[C@H](CCCCCC)SC	CCCCCCCCC(=O)CCSSCCC(=O)C[C@H](CCCCCC)SC			FVMXLMDFDICROR-QHCPKHFHSA-N		5-Methylthio-1-(3-oxoundecyl)disulfanylundecan-3-one		Aliphatic natural products	C23H44O2S3	448.789	7.905	5	0	22	Dictyopteris membranacea	Dimou, M., et al. (2016). "Disulfides with Anti-inflammatory Activity from the Brown Alga Dictyopteris membranacea." Journal of Natural product 79(3): 584-589.	RAW264.7	IC50	uM	Inactive	3.8
IN0179	O=C1CC(CCCCCC)SSCC1	CCCCCCC1CC(=O)CCSS1	CHEMBL3815130	21773210	DYUQFBWONXHIHC-LLVKDONJSA-N	3-hexyldithiepan-5-one	3-Hexyl-4,5-dithiocycloheptanone		Aliphatic natural products	C11H20OS2	232.406	3.876	3	0	5	Dictyopteris membranacea	Dimou, M., et al. (2016). "Disulfides with Anti-inflammatory Activity from the Brown Alga Dictyopteris membranacea." Journal of Natural product 79(3): 584-589.	RAW264.7	IC50	uM	Inactive	14.2
IN0180	C[C@@]1(C=O)C2C([C@H](C(OC)=O)C(C=CO3)=C3C2)[C@@H](OC(C)=O)[C@]4([H])O[C@H]5CC(C)(C)[C@]41O5	COC(=O)[C@@H]1c2ccoc2CC2C1[C@@H](OC(C)=O)[C@@H]1O[C@H]3CC(C)(C)[C@@]1(O3)[C@]2(C)C=O			KRHVJQKWELQGPY-PRWSTIGNSA-N		Neocaesalminin A		Diterpenoid	C23H28O8	432.464	1.292	7	0	5	Caesalpinia minax	Dong, R. J.; Yuan, J. Z.; Wu, S. L.; Huang, J.; Xu, X. T.; Wu, Z. H.; Gao, H. Y., Anti-inflammation furanoditerpenoids from Caesalpinia minax Hance. Phytochemistry 2015, 117, 325-331.	RAW264.7	IC50	uM	Inactive	>50
IN0181	C[C@@]12[C@](C[C@H](O)C3C2CC4=C(C=CO4)[C@H]3C(OC)=O)(O)C(C)(C)CC[C@@H]1O	COC(=O)[C@@H]1c2ccoc2CC2C1[C@@H](O)C[C@@]1(O)C(C)(C)CC[C@H](O)[C@]21C			OOUAFSXMWSCEGT-UUWWGSRNSA-N		Caesalpinin M3		Diterpenoid	C21H30O6	378.459	1.139	5	3	2	Caesalpinia minax	Dong, R. J.; Yuan, J. Z.; Wu, S. L.; Huang, J.; Xu, X. T.; Wu, Z. H.; Gao, H. Y., Anti-inflammation furanoditerpenoids from Caesalpinia minax Hance. Phytochemistry 2015, 117, 325-331.	RAW264.7	IC50	uM	Inactive	>50
IN0182	C[C@@]12[C@]([C@@H](OC(C)=O)[C@H](O)C3C2CC4=C(C=CO4)[C@H]3C(OC)=O)(O)C(C)(C)CC[C@@H]1O	COC(=O)[C@@H]1c2ccoc2CC2C1[C@@H](O)[C@H](OC(C)=O)[C@@]1(O)C(C)(C)CC[C@H](O)[C@]21C			JIKAOWSAQOJBMZ-PRWSTIGNSA-N		Caesalpinin M4		Diterpenoid	C23H32O8	436.495	0.945	7	3	4	Caesalpinia minax	Dong, R. J.; Yuan, J. Z.; Wu, S. L.; Huang, J.; Xu, X. T.; Wu, Z. H.; Gao, H. Y., Anti-inflammation furanoditerpenoids from Caesalpinia minax Hance. Phytochemistry 2015, 117, 325-331.	RAW264.7	IC50	uM	Inactive	>50
IN0183	C[C@@]12[C@]([C@@H](OC(C)=O)[C@H](O)C3C2CC4=C(C=CO4)[C@H]3C(OC)=O)(O)C(C)(C)C[C@H](OC(C)=O)[C@@H]1O	COC(=O)[C@@H]1c2ccoc2CC2C1[C@@H](O)[C@H](OC(C)=O)[C@@]1(O)C(C)(C)C[C@H](OC(C)=O)[C@H](O)[C@]21C			KRTDSTYERVHJLI-RWIBGQBYSA-N		Caesalpinin M5		Diterpenoid	C25H34O10	494.531	0.357	9	3	6	Caesalpinia minax	Dong, R. J.; Yuan, J. Z.; Wu, S. L.; Huang, J.; Xu, X. T.; Wu, Z. H.; Gao, H. Y., Anti-inflammation furanoditerpenoids from Caesalpinia minax Hance. Phytochemistry 2015, 117, 325-331.	RAW264.7	IC50	uM	Inactive	>50
IN0184	O=C1[C@@]2(C)[C@](C[C@H](O)C3C2CC4=C(C=CO4)[C@H]3C(OC)=O)(O)C(C)(C)C[C@H]1OC(C)=O	COC(=O)[C@@H]1c2ccoc2CC2C1[C@@H](O)C[C@@]1(O)C(C)(C)C[C@@H](OC(C)=O)C(=O)[C@]21C			OZMSPYFQLYZNFR-ZZCAPTONSA-N		Caesalpinin F2		Diterpenoid	C23H30O8	434.479	0.831	7	2	4	Caesalpinia minax	Dong, R. J.; Yuan, J. Z.; Wu, S. L.; Huang, J.; Xu, X. T.; Wu, Z. H.; Gao, H. Y., Anti-inflammation furanoditerpenoids from Caesalpinia minax Hance. Phytochemistry 2015, 117, 325-331.	RAW264.7	IC50	uM	Inactive	>50
IN0185	O=C1[C@@]2(C)[C@](C[C@H](OC(C)=O)C3C2CC4=C(C=CO4)[C@H]3C(OC)=O)(O)C(C)(C)C[C@H]1OC(C)=O	COC(=O)[C@@H]1c2ccoc2CC2C1[C@@H](OC(C)=O)C[C@@]1(O)C(C)(C)C[C@@H](OC(C)=O)C(=O)[C@]21C			FUEMRDUPCPFBAQ-NYRDBMPESA-N		Caesalpinin F3		Diterpenoid	C25H32O9	476.516	1.21	8	1	6	Caesalpinia minax	Dong, R. J.; Yuan, J. Z.; Wu, S. L.; Huang, J.; Xu, X. T.; Wu, Z. H.; Gao, H. Y., Anti-inflammation furanoditerpenoids from Caesalpinia minax Hance. Phytochemistry 2015, 117, 325-331.	RAW264.7	IC50	uM	Inactive	>50
IN0186	C[C@@]12[C@](C[C@H](OC(C)=O)C3C2CC4=C(C=CO4)[C@H]3C(OC)=O)(O)C(C)(C)CC[C@@H]1OC(C)=O	COC(=O)[C@@H]1c2ccoc2CC2C1[C@@H](OC(C)=O)C[C@@]1(O)C(C)(C)CC[C@H](OC(C)=O)[C@]21C			VWWBNOKRESJKKB-FULKJZENSA-N		7-O-acetyl-bonducellpin C		Diterpenoid	C25H34O8	462.533	1.897	7	1	6	Caesalpinia minax	Dong, R. J.; Yuan, J. Z.; Wu, S. L.; Huang, J.; Xu, X. T.; Wu, Z. H.; Gao, H. Y., Anti-inflammation furanoditerpenoids from Caesalpinia minax Hance. Phytochemistry 2015, 117, 325-331.	RAW264.7	IC50	uM	Inactive	>50
IN0187	CC(=O)O[C@H]1CCC([C@]2([C@]1([C@H]3CC4=C(C=CO4)[C@@]([C@@H]3[C@H]([C@@H]2OC(=O)C)OC(=O)C)(C)OC)C)O)(C)C	CO[C@]1(C)c2ccoc2C[C@H]2[C@H]1[C@@H](OC(C)=O)[C@H](OC(C)=O)[C@@]1(O)C(C)(C)CC[C@H](OC(C)=O)[C@]21C		10097713	CJTOTGKHOAAHOA-PTPHJPJZSA-N	[(1S,4aR,5S,6R,6aS,7S,11aS,11bS)-5,6-diacetyloxy-4a-hydroxy-7-methoxy-4,4,7,11b-tetramethyl-1,2,3,5,6,6a,11,11a-octahydronaphtho[2,1-f][1]benzofuran-1-yl] acetate	Caesalmin F	CAESALMIN F	Diterpenoid	C27H38O9	506.585	1.81	8	1	7	Caesalpinia minax	Dong, R. J.; Yuan, J. Z.; Wu, S. L.; Huang, J.; Xu, X. T.; Wu, Z. H.; Gao, H. Y., Anti-inflammation furanoditerpenoids from Caesalpinia minax Hance. Phytochemistry 2015, 117, 325-331.	RAW264.7	IC50	uM	Inactive	>50
IN0188	CC(=O)O[C@H]1CCC([C@]2([C@]1([C@H]3CC4=C(C=CO4)C(=C)[C@@H]3[C@H]([C@@H]2OC(=O)C)OC(=O)C)C)O)(C)C	C=C1c2ccoc2C[C@H]2[C@H]1[C@@H](OC(C)=O)[C@H](OC(C)=O)[C@@]1(O)C(C)(C)CC[C@H](OC(C)=O)[C@]21C	CHEMBL463460	10457606	LNEQDVOGNPILGB-WOWNGYFCSA-N	[(1S,4aR,5S,6R,6aR,11aS,11bS)-5,6-diacetyloxy-4a-hydroxy-4,4,11b-trimethyl-7-methylidene-1,2,3,5,6,6a,11,11a-octahydronaphtho[2,1-f][1]benzofuran-1-yl] acetate	Caesalmin C	Caesalmin C	Diterpenoid	C26H34O8	474.543	2.348	7	1	6	Caesalpinia minax	Dong, R. J.; Yuan, J. Z.; Wu, S. L.; Huang, J.; Xu, X. T.; Wu, Z. H.; Gao, H. Y., Anti-inflammation furanoditerpenoids from Caesalpinia minax Hance. Phytochemistry 2015, 117, 325-331.	RAW264.7	IC50	uM	Inactive	<50
IN0189	C[C@@]12[C@]([C@@H](O)[C@H](OC(C)=O)C3C2CC4=C(C=CO4)C3=C)(O)C(C)(C)CC[C@@H]1OC(C)=O	C=C1c2ccoc2CC2C1[C@@H](OC(C)=O)[C@H](O)[C@@]1(O)C(C)(C)CC[C@H](OC(C)=O)[C@]21C			DUHPHBZGBZJWBZ-RLBJWHPZSA-N		zeta-caesalmin		Diterpenoid	C24H32O7	432.507	1.969	6	2	4	Caesalpinia minax	Dong, R. J.; Yuan, J. Z.; Wu, S. L.; Huang, J.; Xu, X. T.; Wu, Z. H.; Gao, H. Y., Anti-inflammation furanoditerpenoids from Caesalpinia minax Hance. Phytochemistry 2015, 117, 325-331.	RAW264.7	IC50	uM	Inactive	<50
IN0190	C[C@@]12[C@](C[C@H](O)C3C2CC4=C(C=CO4)[C@@H]3C)(O)C(C)(C)CC[C@@H]1OC(C)=O	CC(=O)O[C@H]1CCC(C)(C)[C@]2(O)C[C@H](O)C3C(Cc4occc4[C@@H]3C)[C@@]12C			UAUZSKBZFMNDSP-OJZIHEEYSA-N		Caesalmin E1		Diterpenoid	C22H32O5	376.486	2.359	4	2	2	Caesalpinia minax	Dong, R. J.; Yuan, J. Z.; Wu, S. L.; Huang, J.; Xu, X. T.; Wu, Z. H.; Gao, H. Y., Anti-inflammation furanoditerpenoids from Caesalpinia minax Hance. Phytochemistry 2015, 117, 325-331.	RAW264.7	IC50	uM	Inactive	<50
IN0191	C[C@@H]1[C@H]2[C@H](CC3=C1C=CO3)[C@]4([C@H](CCC([C@@]4(C[C@@H]2O)O)(C)C)OC(=O)C)C	CC(=O)O[C@H]1CCC(C)(C)[C@]2(O)C[C@H](O)[C@@H]3[C@H](Cc4occc4[C@@H]3C)[C@@]12C		11523688	UAUZSKBZFMNDSP-SBCRORLOSA-N	[(1S,4aR,6S,6aS,7R,11aS,11bS)-4a,6-dihydroxy-4,4,7,11b-tetramethyl-2,3,5,6,6a,7,11,11a-octahydro-1H-naphtho[2,1-f][1]benzofuran-1-yl] acetate	Caesalpinin K	Caesalpinin K	Diterpenoid	C22H32O5	376.486	2.359	4	2	2	Caesalpinia minax	Dong, R. J.; Yuan, J. Z.; Wu, S. L.; Huang, J.; Xu, X. T.; Wu, Z. H.; Gao, H. Y., Anti-inflammation furanoditerpenoids from Caesalpinia minax Hance. Phytochemistry 2015, 117, 325-331.	RAW264.7	IC50	uM	Inactive	>50
IN0192	C[C@@]1([C@@H](O2)N(CC)C3)CCC2[C@]43C1CC[C@@]5(CC6)C4C[C@H]6C(COCCN7C[C@]8(C)CCC[C@]9([C@H]7%10)C8CC%10[C@@]([C@H]%11O)(CC%12)C9C[C@H]%12C%11=C)=C5	C=C1[C@H]2CC[C@@]3(C4CC5[C@@]6(CCC[C@@]5(C)CN(CCOCC5=C[C@@]78CCC9[C@]%10(CN(CC)[C@@H]%11OC%10CC[C@]9%11C)C7C[C@@H]5CC8)[C@H]46)C3C2)[C@H]1O			NMOHMBCQZGZYDG-VLUXPUEJSA-N		Bulleyanine B		Alkaloid	C44H64N2O3	668.991	6.243	5	1	6	Aconitum bulleyanum	Duan, X.-Y.; Zhao, D.-K.; Shen, Y., Two new bis-C-20-diterpenoid alkaloids with anti-inflammation activity from Aconitum bulleyanum. Journal of Asian Natural Products Research 2019, 21, (4), 323-330.	RAW264.7	IC50	uM		>40
IN0193	c1c(c(ccc1CCC(=O)C[C@H](CCCCCCCCC)O)O)OC	CCCCCCCCC[C@H](O)CC(=O)CCc1ccc(O)c(OC)c1	CHEMBL549472	168115	AIULWNKTYPZYAN-SFHVURJKSA-N	(5S)-5-hydroxy-1-(4-hydroxy-3-methoxyphenyl)tetradecan-3-one	10-Gingerol	10-Gingerol	Simple aromatic natural products	C21H34O4	350.492	5.463	4	2	14	Zingiber officinale	Dugasani, S.; et.al. (2010) "Comparative antioxidant and anti-inflammatory effects of 6-gingerol, 8-gingerol, 10-gingerol and 6-shogaol. Journal of Ethnopharmacology 127, 515-520.	RAW264.7	IC50	uM	Inactive	3	6
IN0194	c1c(c(ccc1CCC(=O)C[C@H](CCCCC)O)O)OC	CCCCC[C@H](O)CC(=O)CCc1ccc(O)c(OC)c1	CHEMBL402978	442793	NLDDIKRKFXEWBK-AWEZNQCLSA-N	(5S)-5-hydroxy-1-(4-hydroxy-3-methoxyphenyl)decan-3-one	Gingerol	[6]-gingerol 6-Gingerol Gingerol	Simple aromatic natural products	C17H26O4	294.386	3.638	4	2	10	Zingiber officinale	Dugasani, S.; et.al. (2010) "Comparative antioxidant and anti-inflammatory effects of 6-gingerol, 8-gingerol, 10-gingerol and 6-shogaol. Journal of Ethnopharmacology 127, 515-520.	RAW264.7	IC50	uM	Inactive	>6	6
IN0195	c1c(c(ccc1CCC(=O)/C=C/CCCCC)O)OC	CCCCC/C=C/C(=O)CCc1ccc(O)c(OC)c1	CHEMBL25948	5281794	OQWKEEOHDMUXEO-FPLPWBNLSA-N	(E)-1-(4-hydroxy-3-methoxyphenyl)dec-4-en-3-one	Shogaol	6-Shogaol Trans-6-Shogaol	Simple aromatic natural products	C17H24O3	276.371	4.717	3	1	9	Zingiber officinale	Dugasani, S.; et.al. (2010) "Comparative antioxidant and anti-inflammatory effects of 6-gingerol, 8-gingerol, 10-gingerol and 6-shogaol. Journal of Ethnopharmacology 127, 515-520.	RAW264.7	IC50	uM	Inactive	3	1
IN0196	c1c(c(ccc1CCC(=O)C[C@H](CCCCCCC)O)O)OC	CCCCCCC[C@H](O)CC(=O)CCc1ccc(O)c(OC)c1	CHEMBL1095671	168114	BCIWKKMTBRYQJU-INIZCTEOSA-N	(5S)-5-hydroxy-1-(4-hydroxy-3-methoxyphenyl)dodecan-3-one	8-Gingerol	8-Gingerol	Simple aromatic natural products	C19H30O4	322.439	4.551	4	2	12	Zingiber officinale	Dugasani, S.; et.al. (2010) "Comparative antioxidant and anti-inflammatory effects of 6-gingerol, 8-gingerol, 10-gingerol and 6-shogaol. Journal of Ethnopharmacology 127, 515-520.	RAW264.7	IC50	uM	Inactive	6	6
IN0197	C/C(C)=C\C[C@H]1C[C@@]2(C[C@H](C(C)=C)C/C=C(C)\C)C(/C(C([C@](C1(C)C)(C/C=C(C)\C)C2=O)=O)=C(O)/C3=CC(O)=C(O)C=C3)=O	C=C(C)[C@H](CC=C(C)C)C[C@]12C[C@H](CC=C(C)C)C(C)(C)[C@](CC=C(C)C)(C(=O)/C(=C(/O)c3ccc(O)c(O)c3)C1=O)C2=O		5352088	DTTONLKLWRTCAB-QHQZSRQTSA-N	(1R,3E,5S,7S)-3-[(3,4-dihydroxyphenyl)-hydroxymethylidene]-6,6-dimethyl-5,7-bis(3-methylbut-2-enyl)-1-[(2R)-5-methyl-2-prop-1-en-2-ylhex-4-enyl]bicyclo[3.3.1]nonane-2,4,9-trione	Guttiferone E	Guttiferone E CHEBI:70328 NSC692965 CHEMBL445599 NSC-692965	Monoterpenoid	C38H50O6	602.8	8.963	6	3	10	Garcinia	Dzoyem, J. P.; Lannang, A. M.; Fouotsa, H.; Mbazoa, C. D.; Nkengfack, A. E.; Sewald, N.; Eloff, J. N., Anti-inflammatory activity of benzophenone and xanthone derivatives isolated from Garcinia (Clusiaceae) species. Phytochemistry Letters 2015, 14, 153-158.	RAW264.7	IC50	uM	Active	5.2						Monoterpenoid	5-LOX
IN0198	CC1=CC(=CC2=C1C(=O)C3=C(C=C(C=C3O2)OC)O)OC	COc1cc(C)c2c(=O)c3c(O)cc(OC)cc3oc2c1	CHEMBL470650	5358904	QDLAGTHXVHQKRE-UHFFFAOYSA-N	1-hydroxy-3,6-dimethoxy-8-methylxanthen-9-one	Lichexanthone	Lichexanthone	Simple aromatic natural products	C16H14O5	286.279	3.175	5	1	2	Garcinia	Dzoyem, J. P.; Lannang, A. M.; Fouotsa, H.; Mbazoa, C. D.; Nkengfack, A. E.; Sewald, N.; Eloff, J. N., Anti-inflammatory activity of benzophenone and xanthone derivatives isolated from Garcinia (Clusiaceae) species. Phytochemistry Letters 2015, 14, 153-158.	RAW264.7	IC50	uM	Inactive	Inactive							5-LOX
IN0199	C1=C(C=C2C(=C1O)C(=O)C3=CC(=C(C=C3O2)O)O)O	O=c1c2cc(O)c(O)cc2oc2cc(O)cc(O)c12	CHEMBL187265	5281656	ZHTQCPCDXKMMLU-UHFFFAOYSA-N	1,3,6,7-tetrahydroxyxanthen-9-one	1,3,6,7-tetrahydroxyxanthone	1,3,6,7-Tetrahydroxyxanthonin 1,3,6,7-Tetrahydroxyxantone 2,4,6,7-Tetrahydroxyxanthone	Simple aromatic natural products	C13H8O6	260.199	1.996	6	4	0	Garcinia	Dzoyem, J. P.; Lannang, A. M.; Fouotsa, H.; Mbazoa, C. D.; Nkengfack, A. E.; Sewald, N.; Eloff, J. N., Anti-inflammatory activity of benzophenone and xanthone derivatives isolated from Garcinia (Clusiaceae) species. Phytochemistry Letters 2015, 14, 153-158.	RAW264.7	IC50	uM	Active	12							5-LOX
IN0200	C1=CC(=C(C2=C1C(=O)C3=C(C=C(C=C3O2)O)O)O)O	O=c1c2ccc(O)c(O)c2oc2cc(O)cc(O)c12	CHEMBL448040	5479774	CCEBJWKUMKKCDF-UHFFFAOYSA-N	1,3,5,6-tetrahydroxyxanthen-9-one	1,3,5,6-Tetrahydroxyxanthone	1,3,5,6-Tetrahydroxyxanthone 1,3,5,6-Tetrahydroxyxantone	Simple aromatic natural products	C13H8O6	260.199	1.996	6	4	0	Garcinia	Dzoyem, J. P.; Lannang, A. M.; Fouotsa, H.; Mbazoa, C. D.; Nkengfack, A. E.; Sewald, N.; Eloff, J. N., Anti-inflammatory activity of benzophenone and xanthone derivatives isolated from Garcinia (Clusiaceae) species. Phytochemistry Letters 2015, 14, 153-158.	RAW264.7	IC50	uM	Inactive	12							5-LOX
IN0201	C/C=C/C1=CC(=C(C=C1)OC)OC	C/C=C/c1ccc(OC)c(OC)c1	CHEMBL465829	637776	NNWHUJCUHAELCL-SNAWJCMRSA-N	1,2-dimethoxy-4-[(E)-prop-1-enyl]benzene	Methylisoeugenol	Methylisoeugenol	Simple aromatic natural products	C11H14O2	178.228	2.751	2	0	3	Perilla frutescens	Wang, X.-F.; Li, H.; Jiang, K.; Wang, Q.-Q.; Zheng, Y.-H.; Tang, W.; Tan, C.-H., Anti-inflammatory constituents from Perilla frutescens on lipopolysaccharide-stimulated RAW264.7 cells. Fitoterapia 2018, 130, 61-65.	RAW264.7	IC50	uM	>50	>50			>50		>50
IN0202	C/C=C/C1=CC(=C(C(=C1)OC)OC)OC	C/C=C/c1cc(OC)c(OC)c(OC)c1	CHEMBL121548	5318557	RRXOQHQFJOQLQR-AATRIKPKSA-N	1,2,3-trimethoxy-5-[(E)-prop-1-enyl]benzene	Isoelemicin		Simple aromatic natural products	C12H16O3	208.254	2.734	3	0	4	Perilla frutescens	Wang, X.-F.; Li, H.; Jiang, K.; Wang, Q.-Q.; Zheng, Y.-H.; Tang, W.; Tan, C.-H., Anti-inflammatory constituents from Perilla frutescens on lipopolysaccharide-stimulated RAW264.7 cells. Fitoterapia 2018, 130, 61-65.	RAW264.7	IC50	uM	Inactive	>50			38.8		39.5
IN0203	COC1=CC(=CC(=C1OC)OC)/C=C/CO	COc1cc(/C=C/CO)cc(OC)c1OC		6436306	HZDDMDAKGIRCPP-SNAWJCMRSA-N	(E)-3-(3,4,5-trimethoxyphenyl)prop-2-en-1-ol	3',4',5'-trimethoxycinnamyl alcohol	3,4,5-Trimethoxycinnamyl alcohol 30273-62-2 1504-56-9 3,4,5-trimethoxy cinnamyl alcohol (E)-3-(3,4,5-trimethoxyphenyl)prop-2-en-1-ol EINECS 216-129-2 3-(3,4,5-trimethoxyphenyl)-2-propen-1-ol SCHEMBL2004805 SCHEMBL4299632 CHEBI:86546 ZINC2003946 AKOS015999177 (e)-3,4,5-trimethoxycinnamic alcohol (2E)-3,4,5-Trimethoxycinnamyl alcohol trans-3,4,5-trimethoxyl-cinnamyl alcohol W2116 PK04_181132 2-Prop…	Simple aromatic natural products	C12H16O4	224.253	1.644	4	1	5	Perilla frutescens	Wang, X.-F.; Li, H.; Jiang, K.; Wang, Q.-Q.; Zheng, Y.-H.; Tang, W.; Tan, C.-H., Anti-inflammatory constituents from Perilla frutescens on lipopolysaccharide-stimulated RAW264.7 cells. Fitoterapia 2018, 130, 61-65.	RAW264.7	IC50	uM	Inactive	>50			>50		>50
IN0204	COC1=CC(=CC2=C1OCO2)CC=C	C=CCc1cc(OC)c2c(c1)OCO2	CHEMBL481044	4276	BNWJOHGLIBDBOB-UHFFFAOYSA-N	4-methoxy-6-prop-2-enyl-1,3-benzodioxole	Myristicin	Myristicin	Simple aromatic natural products	C11H12O3	192.211	2.589	3	0	3	Perilla frutescens	Wang, X.-F.; Li, H.; Jiang, K.; Wang, Q.-Q.; Zheng, Y.-H.; Tang, W.; Tan, C.-H., Anti-inflammatory constituents from Perilla frutescens on lipopolysaccharide-stimulated RAW264.7 cells. Fitoterapia 2018, 130, 61-65.	RAW264.7	IC50	uM	Inactive	>50			40.5		>50
IN0205	COC1=CC(=CC(=C1OC)OC)CC=C	C=CCc1cc(OC)c(OC)c(OC)c1	CHEMBL458690	10248	BPLQKQKXWHCZSS-UHFFFAOYSA-N	1,2,3-trimethoxy-5-prop-2-enylbenzene	Elemicin	5'-Metoxy Eugenol	Simple aromatic natural products	C12H16O3	208.254	2.788	3	0	5	Perilla frutescens	Wang, X.-F.; Li, H.; Jiang, K.; Wang, Q.-Q.; Zheng, Y.-H.; Tang, W.; Tan, C.-H., Anti-inflammatory constituents from Perilla frutescens on lipopolysaccharide-stimulated RAW264.7 cells. Fitoterapia 2018, 130, 61-65.	RAW264.7	IC50	uM	12.7	28.4			31.4		8
IN0206	CCOC(=O)/C=C/C1=CC(=C(C=C1)O)O	CCOC(=O)/C=C/c1ccc(O)c(O)c1	CHEMBL17347	5317238	WDKYDMULARNCIS-GQCTYLIASA-N	ethyl (E)-3-(3,4-dihydroxyphenyl)prop-2-enoate	Ethyl caffeate	Ethyl 1-(3',4'-Dihydroxyphenyl)Propenate Ethyl Caffeate	Simple aromatic natural products	C11H12O4	208.211	2.018	4	2	4	Perilla frutescens	Wang, X.-F.; Li, H.; Jiang, K.; Wang, Q.-Q.; Zheng, Y.-H.; Tang, W.; Tan, C.-H., Anti-inflammatory constituents from Perilla frutescens on lipopolysaccharide-stimulated RAW264.7 cells. Fitoterapia 2018, 130, 61-65.	RAW264.7	IC50	uM	17.1	2.8			4.6		2.6
IN0207	CC(=CC[C@H]1C[C@@]23C[C@H](C(OC2=C(C(=O)[C@](C3=O)(C1(C)C)CC=C(C)C)C(=O)C4=CC(=C(C=C4)O)O)(C)C)CC=C(C)C)C	CC(C)=CC[C@H]1C[C@@]23C[C@@H](CC=C(C)C)C(C)(C)OC2=C(C(=O)c2ccc(O)c(O)c2)C(=O)[C@](CC=C(C)C)(C3=O)C1(C)C	CHEMBL1098255	10461245	KXTNVBQRLRYVCO-XPHSFRPRSA-N	(1R,3R,9S,11S)-7-(3,4-dihydroxybenzoyl)-4,4,10,10-tetramethyl-3,9,11-tris(3-methylbut-2-enyl)-5-oxatricyclo[7.3.1.01,6]tridec-6-ene-8,13-dione	Isoxanthochymol	Isoxanthochymol	Monoterpenoid	C38H50O6	602.8	8.468	6	2	8	Garcinia	Dzoyem, J. P.; Lannang, A. M.; Fouotsa, H.; Mbazoa, C. D.; Nkengfack, A. E.; Sewald, N.; Eloff, J. N., Anti-inflammatory activity of benzophenone and xanthone derivatives isolated from Garcinia (Clusiaceae) species. Phytochemistry Letters 2015, 14, 153-158.	RAW264.7	IC50	uM	Active	<10						Monoterpenoid	5-LOX
IN0208	O([C@H]1[C@H](CC2=C(C(=O)C[C@@H]2[C@H](C1)C)C)C(OC(=O)C)(C)C)C(=O)/C(=C\C)/C	C/C=C(/C)C(=O)O[C@@H]1C[C@H](C)[C@H]2CC(=O)C(C)=C2C[C@@H]1C(C)(C)OC(C)=O		6450226	IQWVFAXBJQKUDH-TXCQZRSTSA-N	[(5S,6R,8S,8aR)-5-(2-acetyloxypropan-2-yl)-3,8-dimethyl-2-oxo-4,5,6,7,8,8a-hexahydro-1H-azulen-6-yl] (Z)-2-methylbut-2-enoate	Torilin	Torilin UNII-R81X95X49L 13018-10-5 R81X95X49L ZINC96901442 AKOS032949031 2-Butenoic acid, 2-methyl-, 5-(1-(acetyloxy)-1-methylethyl)-1,2,4,5,6,7,8,8a-octahydro-3,8-dimethyl-2-oxo-6-azulenyl ester, (5S-(5alpha,6alpha(Z),8alpha,8aalpha))- 5-(1-(Acetyloxy)-1-methylethyl)-1,2,4,5,6,7,8,8a-octahydro-3,8-dimethyl-2-oxo-6-azulenyl 2-methyl-2-butenoate (5S-(5alpha,6alpha(Z),8alpha,8aalpha))- Q27287943	OtherTerpenoid	C22H32O5	376.486	3.977	5	0	6	Torilis japonica	Endale, M., et al. (2017). "Torilin Inhibits Inflammation by Limiting TAK1-Mediated MAP Kinase and NF-kappa B Activation." Mediators of Inflammation.	RAW264.7	IC50	uM	Inactive	<25	<12.5	<12.5	<12.5		<12.5	Sesquiterpenoid
IN0209	Oc1cc(/C=C/c2ccccc2)cc(O)c1	Oc1cc(O)cc(/C=C/c2ccccc2)c1	CHEMBL101506	5280457	YCVPRTHEGLPYPB-SREVYHEPSA-N	5-[(E)-2-phenylethenyl]benzene-1,3-diol	Pinosylvin	Pinosylvin	Simple aromatic natural products	C14H12O2	212.244	3.332	2	2	2		Erasalo, H., et al. (2018). "Natural Stilbenoids Have Anti-Inflammatory Properties in Vivo and Down-Regulate the Production of Inflammatory Mediators NO, IL6, and MCP1 Possibly in a PI3K/Akt-Dependent Manner." Journal of Natural product 81(5): 1131-1142.	J774	IC50	uM	Inactive	16.6			30
IN0210	OC1=CC(/C=C/C2=CC(O)=C(O)C=C2)=CC(O)=C1	Oc1cc(O)cc(/C=C/c2ccc(O)c(O)c2)c1	CHEMBL69863	667639	CDRPUGZCRXZLFL-UPHRSURJSA-N	4-[(E)-2-(3,5-dihydroxyphenyl)ethenyl]benzene-1,2-diol	Piceatannol	NSC-365798	Simple aromatic natural products	C14H12O4	244.243	2.848	4	4	2		Erasalo, H., et al. (2018). "Natural Stilbenoids Have Anti-Inflammatory Properties in Vivo and Down-Regulate the Production of Inflammatory Mediators NO, IL6, and MCP1 Possibly in a PI3K/Akt-Dependent Manner." Journal of Natural product 81(5): 1131-1142.	J774	IC50	uM	Inactive	2.6			30
IN0211	OC1=CC(OC)=CC(/C=C/C2=CC=CC=C2)=C1	COc1cc(O)cc(/C=C/c2ccccc2)c1	CHEMBL186366	5281719	JVIXPWIEOVZVJC-FPLPWBNLSA-N	3-methoxy-5-[(E)-2-phenylethenyl]phenol	Pinosylvin methyl ether		Simple aromatic natural products	C15H14O2	226.27	3.557	2	1	3		Erasalo, H., et al. (2018). "Natural Stilbenoids Have Anti-Inflammatory Properties in Vivo and Down-Regulate the Production of Inflammatory Mediators NO, IL6, and MCP1 Possibly in a PI3K/Akt-Dependent Manner." Journal of Natural product 81(5): 1131-1142.	J774	IC50	uM	Inactive	30
IN0212	C1=CC(=C(C=C1/C=C/C2=CC(=CC(=C2)O[C@H]3[C@@H]([C@H]([C@@H]([C@H](O3)CO)O)O)O)O)O)O	OC[C@H]1O[C@@H](Oc2cc(O)cc(/C=C/c3ccc(O)c(O)c3)c2)[C@H](O)[C@@H](O)[C@@H]1O	CHEMBL358769	5281712	PERPNFLGJXUDDW-CUYWLFDKSA-N	(2S,3R,4S,5S,6R)-2-[3-[(E)-2-(3,4-dihydroxyphenyl)ethenyl]-5-hydroxyphenoxy]-6-(hydroxymethyl)oxane-3,4,5-triol	Astringin	(E)-Astringin	Simple aromatic natural products	C20H22O9	406.383	0.918	9	7	5		Erasalo, H., et al. (2018). "Natural Stilbenoids Have Anti-Inflammatory Properties in Vivo and Down-Regulate the Production of Inflammatory Mediators NO, IL6, and MCP1 Possibly in a PI3K/Akt-Dependent Manner." Journal of Natural product 81(5): 1131-1142.	J774	IC50	uM	Inactive	>30
IN0213	COC1=C(C=C(C=C1)/C=C/C2=CC(=CC(=C2)O[C@H]3[C@@H]([C@H]([C@@H]([C@H](O3)CO)O)O)O)O)O	COc1ccc(/C=C/c2cc(O)cc(O[C@@H]3O[C@H](CO)[C@@H](O)[C@H](O)[C@H]3O)c2)cc1O	CHEMBL109266	637213	GKAJCVFOJGXVIA-DXKBKAGUSA-N	(2S,3R,4S,5S,6R)-2-[3-hydroxy-5-[(E)-2-(3-hydroxy-4-methoxyphenyl)ethenyl]phenoxy]-6-(hydroxymethyl)oxane-3,4,5-triol	Rhapontin	Rhaponticin Rhapontin	Simple aromatic natural products	C21H24O9	420.41	1.144	9	6	6		Erasalo, H., et al. (2018). "Natural Stilbenoids Have Anti-Inflammatory Properties in Vivo and Down-Regulate the Production of Inflammatory Mediators NO, IL6, and MCP1 Possibly in a PI3K/Akt-Dependent Manner." Journal of Natural product 81(5): 1131-1142.	J774	IC50	uM	Inactive	>30
IN0214	O[C@H]1[C@@H]([C@@]2([C@]([C@H]3[C@]([C@H]4C(=CC3)C(C(=O)[C@@H](O)C4)(C)C)(C(=O)C2)C)(C1)C)C)[C@](O)(C)C(=O)CCC(O)(C)C	CC(C)(O)CCC(=O)[C@](C)(O)[C@H]1[C@H](O)C[C@@]2(C)[C@@H]3CC=C4[C@@H](C[C@H](O)C(=O)C4(C)C)[C@]3(C)C(=O)C[C@]12C	CHEMBL564629	180535	ITMUUFDDBRYVNJ-VOKXYEOFSA-N	(2S,8S,9R,10R,13R,14S,16R,17R)-17-[(2R)-2,6-dihydroxy-6-methyl-3-oxoheptan-2-yl]-2,16-dihydroxy-4,4,9,13,14-pentamethyl-2,7,8,10,12,15,16,17-octahydro-1H-cyclopenta[a]phenanthrene-3,11-dione	Cucurbitacin R	Cucurbitacin R	Triterpenoid	C30H46O7	518.682	1.822	7	4	5	Cayaponia tayuya	Escandell JM, Recio MC. Cucurbitacin R reduces the inflammation and bone damage associated with adjuvant arthritis in lewis rats by suppression of tumor necrosis factor-alpha in T lymphocytes and macrophages. J Pharmacol Exp Ther. 2007 Feb;320(2):581-90. doi: 10.1124/jpet.106.107003.	RAW264.7	IC50	uM	Inactive	100	100				65
IN0215	C1[C@@H](C([C@H]2[C@](C1)([C@@H]1[C@@](CC2)([C@]2(C(=CC1=O)[C@H]1[C@@](CC2)(CC[C@@](C1)(C(=O)O)C)C)C)C)C)(C)C)O	CC1(C)[C@@H](O)CC[C@@]2(C)[C@H]1CC[C@]1(C)[C@@H]2C(=O)C=C2[C@@H]3C[C@@](C)(C(=O)O)CC[C@]3(C)CC[C@]21C	CHEMBL230006	10114	MPDGHEJMBKOTSU-YKLVYJNSSA-N	(2S,4aS,6aR,6aS,6bR,8aR,10S,12aS,14bR)-10-hydroxy-2,4a,6a,6b,9,9,12a-heptamethyl-13-oxo-3,4,5,6,6a,7,8,8a,10,11,12,14b-dodecahydro-1H-picene-2-carboxylic acid	Enoxolone	ENOXOLONE ENOXOLONE ENOXOLONE ENOXOLONE ENOXOLONE ENOXOLONE GLYCYRRHETIC ACID NSC-35347 NSC-35350 RHETINIC ACID URALENIC ACID	Triterpenoid	C30H46O4	470.684	5.656	4	2	1	Circinella muscae	Fan, B.; Jiang, B.; Yan, S.; Xu, B.; Huang, H.; Chen, G., Anti-Inflammatory 18beta-Glycyrrhetinin Acid Derivatives Produced by Biocatalysis. Planta medica 2018.	RAW264.7	IC50	uM	Inactive	27.71	25	Inactive	Inactive		Inactive
IN0216	O=C1C=C2[C@](C([H])([H])C[C@]3(C)[C@@]2([H])C[C@@](C)(C(O)=O)CC3)(C)[C@]4(C)C(C[C@@]5([H])C(C)(C)[C@](O)([H])CC[C@]5(C)C41)=O	CC1(C)[C@@H](O)CC[C@]2(C)C3C(=O)C=C4[C@@H]5C[C@@](C)(C(=O)O)CC[C@]5(C)CC[C@@]4(C)[C@]3(C)C(=O)C[C@@H]12			MOZMVGXZVURGMV-AXEHBITBSA-N		7-Oxo-18beta-glycyrrhetinic acid		Triterpenoid	C30H44O5	484.667	4.655	5	2	1	Circinella muscae	Fan, B.; Jiang, B.; Yan, S.; Xu, B.; Huang, H.; Chen, G., Anti-Inflammatory 18beta-Glycyrrhetinin Acid Derivatives Produced by Biocatalysis. Planta medica 2018.	RAW264.7	IC50	uM	Inactive	35.02
IN0217	O=C1C=C2[C@]([C@@]([H])(O)C[C@]3(C)[C@@]2([H])C[C@@](C)(C(O)=O)CC3)(C)[C@]4(C)C(C[C@@]5([H])C(C)(C)[C@](O)([H])CC[C@]5(C)C41)=O	CC1(C)[C@@H](O)CC[C@]2(C)C3C(=O)C=C4[C@@H]5C[C@@](C)(C(=O)O)CC[C@]5(C)C[C@H](O)[C@@]4(C)[C@]3(C)C(=O)C[C@@H]12			GRXSDWULCFVYIN-IHMBMVMKSA-N		7-Oxo-15alpha-hydroxy-18beta-glycyrrhetinic acid		Triterpenoid	C30H44O6	500.667	3.553	6	3	1	Circinella muscae	Fan, B.; Jiang, B.; Yan, S.; Xu, B.; Huang, H.; Chen, G., Anti-Inflammatory 18beta-Glycyrrhetinin Acid Derivatives Produced by Biocatalysis. Planta medica 2018.	RAW264.7	IC50	uM	Inactive	12.25
IN0218	O=C1C=C2[C@](C([H])([H])C[C@]3(C)[C@@]2([H])C[C@@](C)(C(O)=O)CC3)(C)[C@]4(C)[C@](O)([H])C[C@@]5([H])C(C)(C)[C@@H](O[C@@H]6O[C@H](CO)[C@@H](O)[C@H](O)[C@H]6O)CC[C@]5(C)C41	CC1(C)[C@@H](O[C@@H]2O[C@H](CO)[C@@H](O)[C@H](O)[C@H]2O)CC[C@]2(C)C3C(=O)C=C4[C@@H]5C[C@@](C)(C(=O)O)CC[C@]5(C)CC[C@@]4(C)[C@]3(C)[C@@H](O)C[C@@H]12			VVYABOSSGPHGLK-PBWWGMLESA-N		7beta-Hydroxyl-18beta-glycyrrhetinic acid-3-O-beta-D-glucoside		Triterpenoid	C36H56O10	648.824	2.807	10	6	4	Circinella muscae	Fan, B.; Jiang, B.; Yan, S.; Xu, B.; Huang, H.; Chen, G., Anti-Inflammatory 18beta-Glycyrrhetinin Acid Derivatives Produced by Biocatalysis. Planta medica 2018.	RAW264.7	IC50	uM	Inactive	8.29
IN0219	O=C1C=C2[C@](C([H])([H])C[C@]3(C)[C@@]2([H])C[C@@](C)(C(O)=O)CC3)(C)[C@]4(C)[C@](O)([H])C[C@@]5([H])C(C)(C)[C@@H](O[C@@H]6O[C@H](COC(C)=O)[C@@H](O)[C@H](O)[C@H]6O)CC[C@]5(C)C41	CC(=O)OC[C@H]1O[C@@H](O[C@H]2CC[C@]3(C)C4C(=O)C=C5[C@@H]6C[C@@](C)(C(=O)O)CC[C@]6(C)CC[C@@]5(C)[C@]4(C)[C@@H](O)C[C@H]3C2(C)C)[C@H](O)[C@@H](O)[C@@H]1O			KERGIGLVSSWQCY-BZRIUIBVSA-N		7beta-Hydroxyl-18beta-glycyrrhetinic acid-3-O-beta-D-6'-O-acetyl-glucoside		Triterpenoid	C38H58O11	690.861	3.186	11	5	6	Circinella muscae	Fan, B.; Jiang, B.; Yan, S.; Xu, B.; Huang, H.; Chen, G., Anti-Inflammatory 18beta-Glycyrrhetinin Acid Derivatives Produced by Biocatalysis. Planta medica 2018.	RAW264.7	IC50	uM	Inactive	6.52
IN0220	O=C1C=C2[C@]([C@@]([H])(O)C[C@]3(C)[C@@]2([H])C[C@@](C)(C(O)=O)CC3)(C)[C@]4(C)C([H])([H])C[C@@]5([H])C(C)(C)[C@@H](O[C@@H]6O[C@H](CO)[C@@H](O)[C@H](O)[C@H]6O)CC[C@]5(C)C41	CC1(C)[C@@H](O[C@@H]2O[C@H](CO)[C@@H](O)[C@H](O)[C@H]2O)CC[C@]2(C)C3C(=O)C=C4[C@@H]5C[C@@](C)(C(=O)O)CC[C@]5(C)C[C@H](O)[C@@]4(C)[C@]3(C)CC[C@@H]12			NCOFUONQAIFWRB-YHJZTTJWSA-N		7beta-Hydroxyl-18beta-glycyrrhetinic acid-30-O-beta-D-glucoside		Triterpenoid	C36H56O10	648.824	2.807	10	6	4	Circinella muscae	Fan, B.; Jiang, B.; Yan, S.; Xu, B.; Huang, H.; Chen, G., Anti-Inflammatory 18beta-Glycyrrhetinin Acid Derivatives Produced by Biocatalysis. Planta medica 2018.	RAW264.7	IC50	uM	Inactive	30.27
IN0221	O=C1C=C2[C@]([C@@]([H])(O)C[C@]3(C)[C@@]2([H])C[C@@](C)(C(O)=O)CC3)(C)[C@]4(C)C([H])([H])C[C@@]5([H])C(C)(C)[C@@H](O[C@@H]6O[C@H](COC(C)=O)[C@@H](O)[C@H](O)[C@H]6O)CC[C@]5(C)C41	CC(=O)OC[C@H]1O[C@@H](O[C@H]2CC[C@]3(C)C4C(=O)C=C5[C@@H]6C[C@@](C)(C(=O)O)CC[C@]6(C)C[C@H](O)[C@@]5(C)[C@]4(C)CC[C@H]3C2(C)C)[C@H](O)[C@@H](O)[C@@H]1O			NTFQJHGBSTWIOR-DPRGKGBHSA-N		15alpha-Hydroxyl-18beta-glycyrrhetinic acid-3-O-beta-D-glucoside		Triterpenoid	C38H58O11	690.861	3.186	11	5	6	Circinella muscae	Fan, B.; Jiang, B.; Yan, S.; Xu, B.; Huang, H.; Chen, G., Anti-Inflammatory 18beta-Glycyrrhetinin Acid Derivatives Produced by Biocatalysis. Planta medica 2018.	RAW264.7	IC50	uM	Inactive	12.42
IN0222	O=C1C=C2[C@](CC[C@]3(C)[C@@]2([H])C[C@](C(O[C@@H]4C[C@H](CO)[C@@H](O)C(O)[C@H]4O)=O)(C)CC3)(C)[C@]5(C)[C@@H](O)C[C@@]6([H])C(C)(C)[C@@H](O)CC[C@]6(C)C51	CC1(C)[C@@H](O)CC[C@]2(C)C3C(=O)C=C4[C@@H]5C[C@@](C)(C(=O)O[C@@H]6C[C@H](CO)[C@@H](O)C(O)[C@H]6O)CC[C@]5(C)CC[C@@]4(C)[C@]3(C)[C@@H](O)C[C@@H]12			AKLQGIKWOGCNQY-RDWKJUNOSA-N		15alpha-Hydroxyl-18beta-glycyrrhetinic acid-3-O-beta-D-6'-O-acetyl-glucoside		Triterpenoid	C37H58O9	646.851	2.837	9	6	4	Circinella muscae	Fan, B.; Jiang, B.; Yan, S.; Xu, B.; Huang, H.; Chen, G., Anti-Inflammatory 18beta-Glycyrrhetinin Acid Derivatives Produced by Biocatalysis. Planta medica 2018.	RAW264.7	IC50	uM	Inactive	10.13
IN0223	O=C1C=C2[C@](C)([C@@]3([C@@H](O)C[C@]4(C(C)([C@@H](O)CC[C@@]4(C31)C)C)[H])C)CC[C@@]5([C@]2(C[C@@](C(O)=O)(CC5)C)[H])C	CC1(C)[C@@H](O)CC[C@]2(C)C3C(=O)C=C4[C@@H]5C[C@@](C)(C(=O)O)CC[C@]5(C)CC[C@@]4(C)[C@]3(C)[C@@H](O)C[C@@H]12			GLQRCWKWPFKUGX-NUPQZEKHSA-N		GA1		Triterpenoid	C30H46O5	486.683	4.554	5	3	1	Circinella muscae	Fan, B.; Jiang, B.; Yan, S.; Xu, B.; Huang, H.; Chen, G., Anti-Inflammatory 18beta-Glycyrrhetinin Acid Derivatives Produced by Biocatalysis. Planta medica 2018.	RAW264.7	IC50	uM	Inactive	19.32
IN0224	O=C1C=C2[C@](C)([C@@]3(CC[C@]4(C(C)([C@@H](O)CC[C@@]4(C31)C)C)[H])C)[C@@H](O)C[C@@]5([C@]2(C[C@@](C(O)=O)(CC5)C)[H])C	CC1(C)[C@@H](O)CC[C@]2(C)C3C(=O)C=C4[C@@H]5C[C@@](C)(C(=O)O)CC[C@]5(C)C[C@H](O)[C@@]4(C)[C@]3(C)CC[C@@H]12			AZNYAQQKSCLRPZ-IBEPVXCASA-N		GA2		Triterpenoid	C30H46O5	486.683	4.554	5	3	1	Circinella muscae	Fan, B.; Jiang, B.; Yan, S.; Xu, B.; Huang, H.; Chen, G., Anti-Inflammatory 18beta-Glycyrrhetinin Acid Derivatives Produced by Biocatalysis. Planta medica 2018.	RAW264.7	IC50	uM	Inactive	20.24
IN0225	O=C1C=C2[C@](C)([C@@]3([C@@H](O)C[C@]4(C(C)([C@@H](OC(C)=O)CC[C@@]4(C31)C)C)[H])C)CC[C@@]5([C@]2(C[C@@](C(O)=O)(CC5)C)[H])C	CC(=O)O[C@H]1CC[C@]2(C)C3C(=O)C=C4[C@@H]5C[C@@](C)(C(=O)O)CC[C@]5(C)CC[C@@]4(C)[C@]3(C)[C@@H](O)C[C@H]2C1(C)C			YUCLJLINABKICT-KBHCJVKZSA-N		GA3		Triterpenoid	C32H48O6	528.72	4.933	6	2	3	Circinella muscae	Fan, B.; Jiang, B.; Yan, S.; Xu, B.; Huang, H.; Chen, G., Anti-Inflammatory 18beta-Glycyrrhetinin Acid Derivatives Produced by Biocatalysis. Planta medica 2018.	RAW264.7	IC50	uM	Inactive	15.54
IN0226	O=C1C=C2[C@](C)([C@@]3([C@@H](O)C[C@]4(C(C)([C@@H](O)CC[C@@]4(C31)C)C)[H])C)[C@@H](O)C[C@@]5([C@]2(C[C@@](C(O)=O)(CC5)C)[H])C	CC1(C)[C@@H](O)CC[C@]2(C)C3C(=O)C=C4[C@@H]5C[C@@](C)(C(=O)O)CC[C@]5(C)C[C@H](O)[C@@]4(C)[C@]3(C)[C@@H](O)C[C@@H]12		46239050	YVCNPJDTFDLVNB-WFJFIXEQSA-N	(2S,4aR,6S,6aR,6bR,7S,8aR,10S,12aS,14bR)-6,7,10-trihydroxy-2,4a,6a,6b,9,9,12a-heptamethyl-13-oxo-3,4,5,6,6a,7,8,8a,10,11,12,14b-dodecahydro-1H-picene-2-carboxylic acid	GA4		Triterpenoid	C30H46O6	502.683	3.452	6	4	1	Circinella muscae	Fan, B.; Jiang, B.; Yan, S.; Xu, B.; Huang, H.; Chen, G., Anti-Inflammatory 18beta-Glycyrrhetinin Acid Derivatives Produced by Biocatalysis. Planta medica 2018.	RAW264.7	IC50	uM	Inactive	9.07
IN0227	O=C1C=C2[C@](C)([C@@]3([C@H](O)C[C@]4(C(C)([C@@H](O)CC[C@@]4(C31)C)C)[H])C)CC[C@@]5([C@]2(C[C@@](C(O)=O)(CC5)C)[H])C	CC1(C)[C@@H](O)CC[C@]2(C)C3C(=O)C=C4[C@@H]5C[C@@](C)(C(=O)O)CC[C@]5(C)CC[C@@]4(C)[C@]3(C)[C@H](O)C[C@@H]12			GLQRCWKWPFKUGX-MDYXLUJJSA-N		GA5		Triterpenoid	C30H46O5	486.683	4.554	5	3	1	Circinella muscae	Fan, B.; Jiang, B.; Yan, S.; Xu, B.; Huang, H.; Chen, G., Anti-Inflammatory 18beta-Glycyrrhetinin Acid Derivatives Produced by Biocatalysis. Planta medica 2018.	RAW264.7	IC50	uM	Inactive	20.43
IN0228	O=C1C=C2[C@](C)([C@@]3([C@@H](O)C[C@]4(C(C)(C(CC[C@@]4(C31)C)=O)C)[H])C)CC[C@@]5([C@]2(C[C@@](C(O)=O)(CC5)C)[H])C	CC1(C)C(=O)CC[C@]2(C)C3C(=O)C=C4[C@@H]5C[C@@](C)(C(=O)O)CC[C@]5(C)CC[C@@]4(C)[C@]3(C)[C@@H](O)C[C@@H]12			ZKKYLKFYKWOADW-XLWNCKIFSA-N		GA6		Triterpenoid	C30H44O5	484.667	4.655	5	2	1	Circinella muscae	Fan, B.; Jiang, B.; Yan, S.; Xu, B.; Huang, H.; Chen, G., Anti-Inflammatory 18beta-Glycyrrhetinin Acid Derivatives Produced by Biocatalysis. Planta medica 2018.	RAW264.7	IC50	uM	Inactive	Inactive
IN0229	O=C1C=C2[C@](C)([C@@]3([C@@H](O)C[C@]4(C(C)(C(CC[C@@]4(C31)C)=O)C)[H])C)[C@@H](O)C[C@@]5([C@]2(C[C@@](C(O)=O)(CC5)C)[H])C	CC1(C)C(=O)CC[C@]2(C)C3C(=O)C=C4[C@@H]5C[C@@](C)(C(=O)O)CC[C@]5(C)C[C@H](O)[C@@]4(C)[C@]3(C)[C@@H](O)C[C@@H]12			DTSUCSJTCDUTIU-RONFBZAJSA-N		GA7		Triterpenoid	C30H44O6	500.667	3.553	6	3	1	Circinella muscae	Fan, B.; Jiang, B.; Yan, S.; Xu, B.; Huang, H.; Chen, G., Anti-Inflammatory 18beta-Glycyrrhetinin Acid Derivatives Produced by Biocatalysis. Planta medica 2018.	RAW264.7	IC50	uM	Inactive	33.09
IN0230	O(c1cc(O)c(cc1)C(=O)C)C	COc1ccc(C(C)=O)c(O)c1	CHEMBL1079227	11092	UILPJVPSNHJFIK-UHFFFAOYSA-N	1-(2-hydroxy-4-methoxyphenyl)ethanone	Paeonol	Paeonol	Simple aromatic natural products	C9H10O3	166.174	1.311	3	1	2	Paeonia moutan	Fan, H.-Y., et al. (2016). "Paeonol protects endotoxin-induced acute kidney injury: potential mechanism of inhibiting TLR4-NF-kappa B signal pathway." Oncotarget 7(26): 39497-39510.	RAW264.7	IC50	uM	Inactive	Inactive
IN0231	C[C@]12CCC[C@@]([C@@H]1C[C@@H](CC2)C(C)(C)O)(C)O	CC(C)(O)[C@@H]1CC[C@@]2(C)CCC[C@@](C)(O)[C@@H]2C1	CHEMBL465860	165258	LKKDASYGWYYFIK-QHSBEEBCSA-N	(1R,4aR,7R,8aR)-7-(2-hydroxypropan-2-yl)-1,4a-dimethyl-2,3,4,5,6,7,8,8a-octahydronaphthalen-1-ol	Cryptomeridiol	Eudesmane-4Alpha,11-Diol	OtherTerpenoid	C15H28O2	240.382	2.699	2	2	1	Syringa oblata	Park, K. J.; Subedi, L.; Kim, S. Y.; Lee, K. R., Anti-inflammatory terpenoid derivatives from the twigs of Syringa oblata var. dilatata. Phytochemistry Letters 2018, 27, 183-186.	BV-2	IC50	uM	Inactive	34.9						Sesquiterpenoid
IN0232	O=C1OC[C@H](O)/C1=C\C[C@]2([H])C(C)(C)[C@@](CCC)([H])CCC2=C	C=C1CC[C@@H](CCC)C(C)(C)[C@H]1C/C=C1/C(=O)OC[C@@H]1O			GLXRLVYZXKMDJS-NBHCFAFDSA-N		Tricholopardin A		OtherTerpenoid	C18H28O3	292.413	4.163	3	1	4	Tricholoma pardinum	Feng, T.; Gan, X.-Q.; Zhao, Y.-L.; Zhang, S.-B.; Chen, H.-P.; He, J.; Zheng, Y.-S.; Sun, H.; Huang, R.; Li, Z.-H.; Liu, J.-K., Tricholopardins A and B, Anti-inflammatory Terpenoids from the Fruiting Bodies of Tricholoma pardinum. Journal of Natural Products 2019, 82, (1), 45-50.	RAW264.7	IC50	uM	Inactive	0.08						Sesquiterpenoid
IN0233	O1C2=C(C(=O)[C@@]3(C([C@@H](C[C@]2(C3=O)C[C@@H](C1(C)C)CC=C(C)C)CC=C(C)C)(C)C)CC=C(C)C)C(=O)c1cc(O)c(O)cc1	CC(C)=CC[C@H]1C[C@@]23C[C@@H](CC=C(C)C)C(C)(C)[C@@](CC=C(C)C)(C(=O)C(C(=O)c4ccc(O)c(O)c4)=C2OC1(C)C)C3=O	CHEMBL458934	11135781	KXTNVBQRLRYVCO-TXRQWTGESA-N	(1S,3S,9R,11R)-7-(3,4-dihydroxybenzoyl)-4,4,10,10-tetramethyl-3,9,11-tris(3-methylbut-2-enyl)-5-oxatricyclo[7.3.1.01,6]tridec-6-ene-8,13-dione	Cambogin	Cambogin Isogarcinol	OtherTerpenoid	C38H50O6	602.8	8.468	6	2	8	Garcinia mangostana	Fu, Y., et al. (2014). "Immune Regulation and Anti-inflammatory Effects of Isogarcinol Extracted from Garcinia mangostana L. against Collagen-Induced Arthritis." Journal of Agricultural and Food Chemistry 62(18): 4127-4134.	RAW264.7	IC50	uM	Null	>15						terpenoid
IN0234	c1c(ccc(c1)C(=O)/C=C/c1cc(c(c(c1OC)O)O)C(C=C)(C)C)O	C=CC(C)(C)c1cc(/C=C/C(=O)c2ccc(O)cc2)c(OC)c(O)c1O	CHEMBL4076010	38360783	WECAUVIWKBEGRA-FLIBITNWSA-N	(E)-3-[3,4-dihydroxy-2-methoxy-5-(2-methylbut-3-en-2-yl)phenyl]-1-(4-hydroxyphenyl)prop-2-en-1-one	5-(1,1-Dimethylallyl)-3,4,4'-trihydroxy-2-methoxychalcone		Flavonoid	C21H22O5	354.396	4.425	5	3	6	Glycyrrhiza	Fu, Y.; Chen, J.; Li, Y.-J.; Zheng, Y.-F.; Li, P., Antioxidant and anti-inflammatory activities of six flavonoids separated from licorice. Food Chemistry 2013, 141 (2), 1063-1071.	RAW264.7	IC50	uM	Inactive	<10	<3		<10
IN0235	O(c1c(ccc(O)c1)/C=C/C(=O)c1ccc(O)cc1)C	COc1cc(O)ccc1/C=C/C(=O)c1ccc(O)cc1	CHEMBL141530	6442675	QJKMIJNRNRLQSS-UITAMQMPSA-N	(E)-3-(4-hydroxy-2-methoxyphenyl)-1-(4-hydroxyphenyl)prop-2-en-1-one	Echinatin	Echinantin	Flavonoid	C16H14O4	270.28	3.201	4	2	4	Glycyrrhiza	Fu, Y.; Chen, J.; Li, Y.-J.; Zheng, Y.-F.; Li, P., Antioxidant and anti-inflammatory activities of six flavonoids separated from licorice. Food Chemistry 2013, 141 (2), 1063-1071.	RAW264.7	IC50	uM	Inactive	<10	<10		<10
IN0236	o1c2c(c(OC)c(CC=C(C)C)c(O)c2)cc(c2c(O)cc(O)cc2)c1=O	COc1c(CC=C(C)C)c(O)cc2oc(=O)c(-c3ccc(O)cc3O)cc12	CHEMBL1223642	5317756	NZYSZZDSYIBYLC-UHFFFAOYSA-N	3-(2,4-dihydroxyphenyl)-7-hydroxy-5-methoxy-6-(3-methylbut-2-enyl)chromen-2-one	Glycycoumarin	Glycycoumarin	Flavonoid	C21H20O6	368.38	4.492	6	3	4	Glycyrrhiza	Fu, Y.; Chen, J.; Li, Y.-J.; Zheng, Y.-F.; Li, P., Antioxidant and anti-inflammatory activities of six flavonoids separated from licorice. Food Chemistry 2013, 141 (2), 1063-1071.	RAW264.7	IC50	uM	Inactive	>10	<10		>10
IN0237	Oc1c(C(C)(C)C=C)cc(c(OC)c1)/C=C/C(=O)c1ccc(O)cc1	C=CC(C)(C)c1cc(/C=C/C(=O)c2ccc(O)cc2)c(OC)cc1O	CHEMBL139702	5318998	KAZSKMJFUPEHHW-DHZHZOJOSA-N	(E)-3-[4-hydroxy-2-methoxy-5-(2-methylbut-3-en-2-yl)phenyl]-1-(4-hydroxyphenyl)prop-2-en-1-one	Licoagrochacone a		Flavonoid	C21H22O4	338.397	4.667	4	2	6	Glycyrrhiza	Fu, Y.; Chen, J.; Li, Y.-J.; Zheng, Y.-F.; Li, P., Antioxidant and anti-inflammatory activities of six flavonoids separated from licorice. Food Chemistry 2013, 141 (2), 1063-1071.	RAW264.7	IC50	uM	Inactive	>10	<10		>10
IN0238	O(c1c(ccc(O)c1O)/C=C/C(=O)c1ccc(O)cc1)C	COc1c(/C=C/C(=O)c2ccc(O)cc2)ccc(O)c1O	CHEMBL2437372	5318999	DRDRYGIIYOPBBZ-YWEYNIOJSA-N	(E)-3-(3,4-dihydroxy-2-methoxyphenyl)-1-(4-hydroxyphenyl)prop-2-en-1-one	Licochalcone B		Flavonoid	C16H14O5	286.279	2.959	5	3	4	Glycyrrhiza	Fu, Y.; Chen, J.; Li, Y.-J.; Zheng, Y.-F.; Li, P., Antioxidant and anti-inflammatory activities of six flavonoids separated from licorice. Food Chemistry 2013, 141 (2), 1063-1071.	RAW264.7	IC50	uM	Inactive	<3	>3		>3
IN0239	CC(=CCC1=C(C(=CC(=C1)C2=COC3=C(C2=O)C(=CC(=C3CC=C(C)C)O)O)O)O)C	CC(C)=CCc1cc(-c2coc3c(CC=C(C)C)c(O)cc(O)c3c2=O)cc(O)c1O	CHEMBL4068000	15818599	DPLWUTYEBRKBLI-UHFFFAOYSA-N	3-[3,4-dihydroxy-5-(3-methylbut-2-enyl)phenyl]-5,7-dihydroxy-8-(3-methylbut-2-enyl)chromen-4-one	Glyurallin B		Flavonoid	C25H26O6	422.47	5.611	6	4	5	Glycyrrhiza	Fu, Y.; Chen, J.; Li, Y.-J.; Zheng, Y.-F.; Li, P., Antioxidant and anti-inflammatory activities of six flavonoids separated from licorice. Food Chemistry 2013, 141 (2), 1063-1071.	RAW264.7	IC50	uM	Inactive	>3	>3		>3
IN0240	CC1=CC=CC2=C1C=CC3=C2C(C(C4=C3OC=C4C)=O)=O	Cc1coc2c1C(=O)C(=O)c1c-2ccc2c(C)cccc12	CHEMBL363535	114917	AIGAZQPHXLWMOJ-UHFFFAOYSA-N	1,6-dimethylnaphtho[1,2-g][1]benzofuran-10,11-dione	Tanshinone I	Tanshinone I	Diterpenoid	C18H12O3	276.286	4.084	2	0	0	Salvia miltiorrhiza	Gao, H., et al. (2018). "Simultaneous purification of dihydrotanshinone, tanshinone I, cryptotanshinone, and tanshinone IIA from Salvia miltiorrhiza and their anti-inflammatory activities investigation." Scientific Reports 8.	RAW264.7	IC50	uM	Inactive	>15
IN0241	C[C@H]1COC2=C1C(C(C3=C2C=CC4=C3C=CC=C4C)=O)=O	Cc1cccc2c3c(ccc12)C1=C(C(=O)C3=O)[C@@H](C)CO1	CHEMBL227075	11425923	HARGZZNYNSYSGJ-JTQLQIEISA-N	(1R)-1,6-dimethyl-1,2-dihydronaphtho[1,2-g][1]benzofuran-10,11-dione	Dihydrotanshinone I	Dihydrotanshinone Dihydrotanshinone I	Diterpenoid	C18H14O3	278.302	3.184	3	0	0	Salvia miltiorrhiza	Gao, H., et al. (2018). "Simultaneous purification of dihydrotanshinone, tanshinone I, cryptotanshinone, and tanshinone IIA from Salvia miltiorrhiza and their anti-inflammatory activities investigation." Scientific Reports 8.	RAW264.7	IC50	uM	Inactive	14
IN0242	C[C@H]1COC2=C1C(C(C3=C2C=CC4=C3CCCC4(C)C)=O)=O	C[C@H]1COC2=C1C(=O)C(=O)c1c2ccc2c1CCCC2(C)C	CHEMBL187460	160254	GVKKJJOMQCNPGB-JTQLQIEISA-N	(1R)-1,6,6-trimethyl-2,7,8,9-tetrahydro-1H-naphtho[1,2-g][1]benzofuran-10,11-dione	Cryptotanshinone	Cryptotanshinone	Diterpenoid	C19H20O3	296.36	3.761	3	0	0	Salvia miltiorrhiza	Gao, H., et al. (2018). "Simultaneous purification of dihydrotanshinone, tanshinone I, cryptotanshinone, and tanshinone IIA from Salvia miltiorrhiza and their anti-inflammatory activities investigation." Scientific Reports 8.	RAW264.7	IC50	uM	Inactive	13
IN0243	CC1=COC2=C1C(C(C3=C2C=CC4=C3CCCC4(C)C)=O)=O	Cc1coc2c1C(=O)C(=O)c1c-2ccc2c1CCCC2(C)C	CHEMBL187266	164676	HYXITZLLTYIPOF-UHFFFAOYSA-N	1,6,6-trimethyl-8,9-dihydro-7H-naphtho[1,2-g][1]benzofuran-10,11-dione	Tanshinone IIa	Tanshinone IIA	Diterpenoid	C19H18O3	294.344	4.66	2	0	0	Salvia miltiorrhiza	Gao, H., et al. (2018). "Simultaneous purification of dihydrotanshinone, tanshinone I, cryptotanshinone, and tanshinone IIA from Salvia miltiorrhiza and their anti-inflammatory activities investigation." Scientific Reports 8.	RAW264.7	IC50	uM	Inactive	>14
IN0244	C/C1=C\[C@@H]([C@](COC(C2=CC=CC=C2)=O)([C@]/3([C@@H](C[C@]4(C)O[C@H]4CC1)OC(C5=CN=CC=C5)=O)C)CCC3=C(C)/C)OC(C6=CC=CN=C6)=O	C/C/1=C\[C@H](OC(=O)c2cccnc2)[C@@]2(COC(=O)c3ccccc3)CCC(=C(C)C)[C@]2(C)[C@@H](C[C@]2([C@H](CC1)O2)C)OC(=O)c1cccnc1			BSEREUYHFDTZAR-CYVCHDHYSA-N		Nigellamin A2		Diterpenoid	C40H44N2O7	664.787	6.238	9	0	10	Nigella glandulifera	Gao, J.-B.; Zhang, X.-J.; Zhang, R.-H.; Zhu, L.-L.; Pu, D.-B.; Li, X.-L.; Li, H.-L.; Xu, M.; Xiao, W.-L., In Vitro Human Dihydroorotate Dehydrogenase Inhibitory, Anti-inflammatory and Cytotoxic Activities of Alkaloids from the Seeds of Nigella glandulifera. Planta Medica 2018, 84 (14), 1013-1021.	HPF-a	IC50	uM	Inactive	<10
IN0245	CC1=C(C(=O)O[C@H](C1)[C@]2([C@H]3C[C@@H]([C@H]4[C@@]3(CC[C@H]5C4C[C@@H]6C(=C5C)C=CCC(=O)O6)[C@@H](O2)OC)O)C)C	CO[C@@H]1O[C@@](C)([C@H]2CC(C)=C(C)C(=O)O2)[C@H]2C[C@H](O)[C@@H]3C4C[C@H]5OC(=O)CC=CC5=C(C)[C@H]4CC[C@@]213		102223242	KGUBTBAVJZEEQQ-WVSUVJPSSA-N	(2R,3S,5S,6R,8R,9R,12S,20R)-6-[(2R)-4,5-dimethyl-6-oxo-2,3-dihydropyran-2-yl]-3-hydroxy-8-methoxy-6,13-dimethyl-7,19-dioxapentacyclo[10.9.0.02,9.05,9.014,20]henicosa-13,15-dien-18-one	Physaminimin A	Physaminimin A	Steroid	C29H38O7	498.608	3.504	7	1	2	Physalis minima	Guan YZ, Shan SM, Zhang W, Luo JG, Kong LY. Withanolides from Physalis minima and their inhibitory effects on nitric oxide production. Steroids. 2014 Apr;82:38-43. doi: 10.1016/j.steroids.2014.01.004.	RAW264.7	IC50	uM	Inactive	25.54
IN0246	CC1=C(C(=O)O[C@H](C1)[C@]2([C@H]3C[C@@H]([C@H]4[C@@]3(CC[C@H]5C4C[C@@H]6C(=C5C)C=CCC(=O)O6)[C@H](O2)OC)O)C)C	CO[C@H]1O[C@@](C)([C@H]2CC(C)=C(C)C(=O)O2)[C@H]2C[C@H](O)[C@@H]3C4C[C@H]5OC(=O)CC=CC5=C(C)[C@H]4CC[C@]123		102223243	KGUBTBAVJZEEQQ-YWCRXORNSA-N	(2R,3S,5S,6R,8S,9R,12S,20R)-6-[(2R)-4,5-dimethyl-6-oxo-2,3-dihydropyran-2-yl]-3-hydroxy-8-methoxy-6,13-dimethyl-7,19-dioxapentacyclo[10.9.0.02,9.05,9.014,20]henicosa-13,15-dien-18-one	Physaminimin B	Physaminimin B	Steroid	C29H38O7	498.608	3.504	7	1	2	Physalis minima	Guan YZ, Shan SM, Zhang W, Luo JG, Kong LY. Withanolides from Physalis minima and their inhibitory effects on nitric oxide production. Steroids. 2014 Apr;82:38-43. doi: 10.1016/j.steroids.2014.01.004.	RAW264.7	IC50	uM	Inactive	8.04
IN0247	CC1=C(C(=O)O[C@H](C1)[C@]2([C@H]3C[C@@H]([C@@H]4[C@@]3(CC[C@H]5[C@H]4C[C@H]([C@@]6([C@@]5(C(=O)C=CC6)C)O)O)[C@H](O2)O)O)C)C	CC1=C(C)C(=O)O[C@@H]([C@]2(C)O[C@H](O)[C@]34CC[C@H]5[C@@H](C[C@@H](O)[C@@]6(O)CC=CC(=O)[C@]56C)[C@@H]3[C@@H](O)C[C@@H]42)C1		102223244	UGYOZPGRLBJJDW-VPPKCDNXSA-N	(1R,2S,3S,5S,6R,8S,9R,12S,13R,18R,19R)-6-[(2R)-4,5-dimethyl-6-oxo-2,3-dihydropyran-2-yl]-3,8,18,19-tetrahydroxy-6,13-dimethyl-7-oxapentacyclo[10.8.0.02,9.05,9.013,18]icos-15-en-14-one	Physaminimin C	Physaminimin C	Steroid	C28H38O8	502.597	1.697	8	4	1	Physalis minima	Guan YZ, Shan SM, Zhang W, Luo JG, Kong LY. Withanolides from Physalis minima and their inhibitory effects on nitric oxide production. Steroids. 2014 Apr;82:38-43. doi: 10.1016/j.steroids.2014.01.004.	RAW264.7	IC50	uM	Inactive	93.54
IN0248	CC1=C(C(=O)O[C@H](C1)[C@]2([C@H]3C[C@@H]([C@@H]4[C@@]3(CC[C@H]5[C@H]4C[C@H]([C@@]6([C@@]5(C(=O)C=CC6)C)O)O)[C@@H](O2)OC)O)C)C	CO[C@@H]1O[C@@](C)([C@H]2CC(C)=C(C)C(=O)O2)[C@H]2C[C@H](O)[C@H]3[C@@H]4C[C@@H](O)[C@@]5(O)CC=CC(=O)[C@]5(C)[C@H]4CC[C@@]321		102223245	NPXYPNIBFMPFKU-SQKNUTCRSA-N	(1R,2S,3S,5S,6R,8R,9R,12S,13R,18R,19R)-6-[(2R)-4,5-dimethyl-6-oxo-2,3-dihydropyran-2-yl]-3,18,19-trihydroxy-8-methoxy-6,13-dimethyl-7-oxapentacyclo[10.8.0.02,9.05,9.013,18]icos-15-en-14-one	Physaminimin D	Physaminimin D	Steroid	C29H40O8	516.623	2.105	8	3	2	Physalis minima	Guan YZ, Shan SM, Zhang W, Luo JG, Kong LY. Withanolides from Physalis minima and their inhibitory effects on nitric oxide production. Steroids. 2014 Apr;82:38-43. doi: 10.1016/j.steroids.2014.01.004.	RAW264.7	IC50	uM	Inactive	64.72
IN0249	CC1=C(C(=O)O[C@H](C1)[C@]2([C@H]3C[C@@H]([C@@H]4[C@@]3(CC[C@H]5[C@H]4C[C@H](C6=CC=CC(=O)[C@]56C)O)[C@H](O2)OC)O)C)C	CO[C@H]1O[C@@](C)([C@H]2CC(C)=C(C)C(=O)O2)[C@H]2C[C@H](O)[C@H]3[C@@H]4C[C@@H](O)C5=CC=CC(=O)[C@]5(C)[C@H]4CC[C@@]132		85469980	MXEJJZMXXIUYBI-HVLNQSNHSA-N	(1R,2S,3S,5S,6R,8S,9R,12S,13R,19R)-6-[(2R)-4,5-dimethyl-6-oxo-2,3-dihydropyran-2-yl]-3,19-dihydroxy-8-methoxy-6,13-dimethyl-7-oxapentacyclo[10.8.0.02,9.05,9.013,18]icosa-15,17-dien-14-one	Physaminimin E	Physaminimin E	Steroid	C29H38O7	498.608	2.802	7	2	2	Physalis minima	Guan YZ, Shan SM, Zhang W, Luo JG, Kong LY. Withanolides from Physalis minima and their inhibitory effects on nitric oxide production. Steroids. 2014 Apr;82:38-43. doi: 10.1016/j.steroids.2014.01.004.	RAW264.7	IC50	uM	Inactive	10.01
IN0250	CC1=C(C(=O)O[C@H](C1)[C@@H](C)C2=C[C@@H]([C@@]3([C@@]2(CC[C@H]4[C@H]3CC[C@@H]5[C@@]4(C(=O)C[C@@H]([C@@H]5O)O)C)C)O)OC(=O)C)C	CC(=O)O[C@H]1C=C([C@H](C)[C@H]2CC(C)=C(C)C(=O)O2)[C@@]2(C)CC[C@H]3[C@@H](CC[C@H]4[C@@H](O)[C@@H](O)CC(=O)[C@]34C)[C@]12O		102223246	FCOQTXPXSYUOGA-XEDKNPIYSA-N	[(3S,4R,5R,8R,9S,10R,13R,14R,15S)-17-[(1S)-1-[(2R)-4,5-dimethyl-6-oxo-2,3-dihydropyran-2-yl]ethyl]-3,4,14-trihydroxy-10,13-dimethyl-1-oxo-3,4,5,6,7,8,9,11,12,15-decahydro-2H-cyclopenta[a]phenanthren-15-yl] acetate	Physaminimin F	Physaminimin F	Steroid	C30H42O8	530.65	2.897	8	3	4	Physalis minima	Guan YZ, Shan SM, Zhang W, Luo JG, Kong LY. Withanolides from Physalis minima and their inhibitory effects on nitric oxide production. Steroids. 2014 Apr;82:38-43. doi: 10.1016/j.steroids.2014.01.004.	RAW264.7	IC50	uM	Inactive	90.27
IN0251	CC1=C(C(=O)O[C@H](C1)[C@@H](C)C2=C[C@@H]([C@@]3([C@@]2(CC[C@H]4[C@H]3C[C@@H]5[C@]6([C@@]4(C(=O)C=C[C@@H]6O)C)O5)C)O)OC(=O)C)C	CC(=O)O[C@H]1C=C([C@H](C)[C@H]2CC(C)=C(C)C(=O)O2)[C@@]2(C)CC[C@H]3[C@@H](C[C@H]4O[C@]45[C@@H](O)C=CC(=O)[C@]35C)[C@]12O		147647	PLPXOWZTDPJPHC-ISIACCJKSA-N	[(1S,2R,6S,7R,9R,11R,12R,13S,16R)-15-[(1S)-1-[(2R)-4,5-dimethyl-6-oxo-2,3-dihydropyran-2-yl]ethyl]-6,12-dihydroxy-2,16-dimethyl-3-oxo-8-oxapentacyclo[9.7.0.02,7.07,9.012,16]octadeca-4,14-dien-13-yl] acetate	Withangulatin A	Withangulatin A 120824-03-5 Withagulatin A DTXSID60923569 4,14-Dihydroxy-1,26-dioxo-5,6:22,26-diepoxyergosta-2,16,24-trien-15-yl acetate Ergosta-2,16,24-trien-26-oic acid, 15-(acetyloxy)-5,6-epoxy-4,14,22-trihydroxy-1-oxo-, delta-lactone, (4beta,5alpha,6beta,15alpha,22R)-	Steroid	C30H38O8	526.618	2.762	8	2	4	Physalis minima	Guan YZ, Shan SM, Zhang W, Luo JG, Kong LY. Withanolides from Physalis minima and their inhibitory effects on nitric oxide production. Steroids. 2014 Apr;82:38-43. doi: 10.1016/j.steroids.2014.01.004.	RAW264.7	IC50	uM	Inactive	53.69
IN0252	CC1=C(C(=O)O[C@H](C1)[C@@H](C)C2=C[C@@H]([C@@]3([C@@]2(CC[C@H]4[C@H]3C[C@H]([C@@]5([C@@]4(C(=O)C=CC5)C)O)O)C)O)OC(=O)C)C	CC(=O)O[C@H]1C=C([C@H](C)[C@H]2CC(C)=C(C)C(=O)O2)[C@@]2(C)CC[C@H]3[C@@H](C[C@@H](O)[C@@]4(O)CC=CC(=O)[C@]34C)[C@]12O	CHEMBL3897718	14216306	REOWXEUUAXLCRM-DTRRUJLXSA-N	[(5R,6R,8R,9S,10R,13R,14R,15S)-17-[(1S)-1-[(2R)-4,5-dimethyl-6-oxo-2,3-dihydropyran-2-yl]ethyl]-5,6,14-trihydroxy-10,13-dimethyl-1-oxo-4,6,7,8,9,11,12,15-octahydrocyclopenta[a]phenanthren-15-yl] acetate	Withaminimin		Steroid	C30H40O8	528.634	2.827	8	3	4	Physalis minima	Guan YZ, Shan SM, Zhang W, Luo JG, Kong LY. Withanolides from Physalis minima and their inhibitory effects on nitric oxide production. Steroids. 2014 Apr;82:38-43. doi: 10.1016/j.steroids.2014.01.004.	RAW264.7	IC50	uM	Inactive	77.52
IN0253	CC1=C(C(=O)O[C@H](C1)[C@@H](C)[C@H]2C[C@@H]([C@]3([C@@]2(CC[C@H]4[C@H]3C[C@H]([C@@]5([C@@]4(C(=O)C=CC5)C)O)O)C)O)OC(=O)C)C	CC(=O)O[C@H]1C[C@H]([C@H](C)[C@H]2CC(C)=C(C)C(=O)O2)[C@@]2(C)CC[C@H]3[C@@H](C[C@@H](O)[C@@]4(O)CC=CC(=O)[C@]34C)[C@@]12O	CHEMBL3904384	42610742	LPLXJRLTDNXTSA-LYDDYJSBSA-N	[(5R,6R,8R,9S,10R,13R,14S,15S,17R)-17-[(1S)-1-[(2R)-4,5-dimethyl-6-oxo-2,3-dihydropyran-2-yl]ethyl]-5,6,14-trihydroxy-10,13-dimethyl-1-oxo-4,6,7,8,9,11,12,15,16,17-decahydrocyclopenta[a]phenanthren-15-yl] acetate	Physagulin J		Steroid	C30H42O8	530.65	2.942	8	3	4	Physalis minima	Guan YZ, Shan SM, Zhang W, Luo JG, Kong LY. Withanolides from Physalis minima and their inhibitory effects on nitric oxide production. Steroids. 2014 Apr;82:38-43. doi: 10.1016/j.steroids.2014.01.004.	RAW264.7	IC50	uM	Inactive	37.88
IN0254	CC1=C(C(=O)O[C@H](C1)[C@@H](C)[C@@]2(C[C@@H]([C@]3([C@@]2(CC[C@H]4[C@H]3C[C@H]([C@@]5([C@@]4(C(=O)C=CC5)C)O)O)C)O)OC(=O)C)O)C	CC(=O)O[C@H]1C[C@@](O)([C@H](C)[C@H]2CC(C)=C(C)C(=O)O2)[C@@]2(C)CC[C@H]3[C@@H](C[C@@H](O)[C@@]4(O)CC=CC(=O)[C@]34C)[C@@]12O	CHEMBL3923929	85470089	URZHQDOZWJFQSH-SXLGBMPDSA-N	[(5R,6R,8R,9S,10R,13R,14S,15S,17R)-17-[(1R)-1-[(2R)-4,5-dimethyl-6-oxo-2,3-dihydropyran-2-yl]ethyl]-5,6,14,17-tetrahydroxy-10,13-dimethyl-1-oxo-6,7,8,9,11,12,15,16-octahydro-4H-cyclopenta[a]phenanthren-15-yl] acetate	Physagulin K		Steroid	C30H42O9	546.649	1.743	9	4	4	Physalis minima	Guan YZ, Shan SM, Zhang W, Luo JG, Kong LY. Withanolides from Physalis minima and their inhibitory effects on nitric oxide production. Steroids. 2014 Apr;82:38-43. doi: 10.1016/j.steroids.2014.01.004.	RAW264.7	IC50	uM	Inactive	43.58
IN0255	CC1C(=C[C@@H](OC1=O)[C@@](C)([C@H]2CC[C@@]3([C@@]2(CC[C@H]4[C@H]3C[C@H]([C@@]5([C@@]4(C(=O)C=CC5)C)O)O)CO)C)O)C	CC1=C[C@H]([C@](C)(O)[C@H]2CC[C@@]3(C)[C@@H]4C[C@@H](O)[C@@]5(O)CC=CC(=O)[C@]5(C)[C@H]4CC[C@]23CO)OC(=O)C1C		101403752	KARZJLOOELRXHS-ILSCDZCISA-N	(2R)-2-[(1R)-1-[(5R,6R,8R,9S,10R,13S,14S,17S)-5,6-dihydroxy-13-(hydroxymethyl)-10,14-dimethyl-1-oxo-4,6,7,8,9,11,12,15,16,17-decahydrocyclopenta[a]phenanthren-17-yl]-1-hydroxyethyl]-4,5-dimethyl-2,5-dihydropyran-6-one	Physacoztolide B	Physacoztolide B	Steroid	C29H42O7	502.64	2.375	7	4	3	Physalis minima	Guan YZ, Shan SM, Zhang W, Luo JG, Kong LY. Withanolides from Physalis minima and their inhibitory effects on nitric oxide production. Steroids. 2014 Apr;82:38-43. doi: 10.1016/j.steroids.2014.01.004.	RAW264.7	IC50	uM	Inactive	61.24
IN0256	O[C@@H]1C([C@H]2[C@@]([C@@H]3[C@]([C@]4(C(=CC3)[C@H]3[C@@](CC4)(CC[C@](C3)(C)C(=O)OC)C(=O)O)C)(CC2)C)(CC1)C)(C)C	COC(=O)[C@@]1(C)CC[C@]2(C(=O)O)CC[C@]3(C)C(=CC[C@@H]4[C@@]5(C)CC[C@H](O)C(C)(C)[C@@H]5CC[C@]43C)[C@@H]2C1		12315473	BZXSGMYHHGCPEN-RUUKHNDOSA-N	(2S,4aR,6aR,6aS,6bR,8aR,10S,12aR,14bS)-10-hydroxy-2-methoxycarbonyl-2,6a,6b,9,9,12a-hexamethyl-1,3,4,5,6,6a,7,8,8a,10,11,12,13,14b-tetradecahydropicene-4a-carboxylic acid	Serjanic acid	Serjanic acid SCHEMBL1050528 25488-57-7	Triterpenoid	C31H48O5	500.71	5.816	5	2	3	Cecropia telenitida	Guillermo L. Pentacyclic triterpenes from Cecropia telenitida with immunomodulatory activity on dendritic cells. Revista Brasileira De Farmacognosia-Brazilian Journal of Pharmacognosy 2013, 23 (5), 754-761.	Dendritic cell	IC50	uM	Inactive	>20		<20		<20	<20
IN0257	CC1(CCC2(CCC3(C(CCC4C3(CCC5C4(CC(O)C(O)C5(C)C)C)C)=C2C1C)C)C(O)=O)O	CC1C2=C3CCC4C5(C)CC(O)C(O)C(C)(C)C5CCC4(C)C3(C)CCC2(C(=O)O)CCC1(C)O			HQHGDPYPQGSEDY-IRONZCLSSA-N		Yarumic acid		Triterpenoid	C30H48O5	488.699	4.504	5	4	1	Cecropia telenitida	Guillermo L. Pentacyclic triterpenes from Cecropia telenitida with immunomodulatory activity on dendritic cells. Revista Brasileira De Farmacognosia-Brazilian Journal of Pharmacognosy 2013, 23 (5), 754-761.	Dendritic cell	IC50	uM	Inactive	>20		<20		>20	<20
IN0258	C[C@@H]1CC[C@]2(C(O)=O)CC[C@]3(C)C(C2=C1C)=CC[C@H]4[C@@]3(C)CC[C@@H]5[C@]4(C)C[C@@H](O)[C@H](O)C5(C)C	CC1=C2C3=CC[C@@H]4[C@@]5(C)C[C@@H](O)[C@H](O)C(C)(C)[C@@H]5CC[C@@]4(C)[C@]3(C)CC[C@@]2(C(=O)O)CC[C@H]1C		3081756	HHTRBFQBAMTIOP-SWPOCXOTSA-N	(2R,4aS,6aR,6aS,6bR,8aR,10R,11R,12aR)-10,11-dihydroxy-1,2,6a,6b,9,9,12a-heptamethyl-3,4,5,6,6a,7,8,8a,10,11,12,13-dodecahydro-2H-picene-4a-carboxylic acid	Goreishic acid	Goreishic acid I 129058-59-9 Goreishic acid 2,3-Dihydroxyursa-12,18-dien-28-oic acid DTXSID00156051 (2alpha,3beta)-2,3-Dihydroxyursa-12,18-dien-28-oic acid Ursa-12,18-dien-28-oic acid, 2,3-dihydroxy-, (2alpha,3beta)-	Triterpenoid	C30H46O4	470.684	5.47	4	3	1	Cecropia telenitida	Guillermo L. Pentacyclic triterpenes from Cecropia telenitida with immunomodulatory activity on dendritic cells. Revista Brasileira De Farmacognosia-Brazilian Journal of Pharmacognosy 2013, 23 (5), 754-761.	Dendritic cell	IC50	uM	Inactive	>20		>20		>20	<20
IN0259	CC1(C(OC)=O)CCC2(C(O)=O)CCC3(C)C(C2C1)=CCC4C3(C)CCC5C4(C)CCC(OC(C)=O)C5(C)C	COC(=O)C1(C)CCC2(C(=O)O)CCC3(C)C(=CCC4C5(C)CCC(OC(C)=O)C(C)(C)C5CCC43C)C2C1		73810248	UYHIXEUNWATGDQ-KILICBOKSA-N	10-acetyloxy-2-methoxycarbonyl-2,6a,6b,9,9,12a-hexamethyl-1,3,4,5,6,6a,7,8,8a,10,11,12,13,14b-tetradecahydropicene-4a-carboxylic acid	Spergulagenic Acid A		Triterpenoid	C33H50O6	542.746	6.195	6	1	5	Cecropia telenitida	Guillermo L. Pentacyclic triterpenes from Cecropia telenitida with immunomodulatory activity on dendritic cells. Revista Brasileira De Farmacognosia-Brazilian Journal of Pharmacognosy 2013, 23 (5), 754-761.	Dendritic cell	IC50	uM	Inactive	<18		<18		<18	<18
IN0260	CC1(C)[C@@H](O)CC[C@@]2(C)[C@H]1CC[C@]3(C)[C@@H]2CC=C4[C@@]3(C)CC[C@@]5(C(O)=O)CCC(C)(O)[C@H](C)[C@@H]45	C[C@@H]1[C@H]2C3=CC[C@@H]4[C@@]5(C)CC[C@H](O)C(C)(C)[C@@H]5CC[C@@]4(C)[C@]3(C)CC[C@@]2(C(=O)O)CCC1(C)O			URJPXMKINYSFCX-PVCZLARXSA-N		20-hydroxy-ursolic acid		Triterpenoid	C30H48O4	472.7	5.276	4	3	1	Cecropia telenitida	Guillermo L. Pentacyclic triterpenes from Cecropia telenitida with immunomodulatory activity on dendritic cells. Revista Brasileira De Farmacognosia-Brazilian Journal of Pharmacognosy 2013, 23 (5), 754-761.	Dendritic cell	IC50	uM	Inactive	>20		>20		>20	>20
IN0261	O1c2c(C[C@@H](CC=C(C)C)C(=C)C)c(O)cc(O)c2C(=O)C[C@H]1c1c(O)cc(O)cc1	C=C(C)[C@H](CC=C(C)C)Cc1c(O)cc(O)c2c1O[C@H](c1ccc(O)cc1O)CC2=O	CHEMBL243148	72936	XRYVAQQLDYTHCL-CMJOXMDJSA-N	(2S)-2-(2,4-dihydroxyphenyl)-5,7-dihydroxy-8-[(2R)-5-methyl-2-prop-1-en-2-ylhex-4-enyl]-2,3-dihydrochromen-4-one	Sophoraflavanone g	Sophoraflavanone G	Flavonoid	C25H28O6	424.486	5.664	6	4	6	Sophora alopecuroides	Guo, C., et al. (2016). "Sophoraflavanone G from Sophora alopecuroides inhibits lipopolysaccharide-induced inflammation in RAW264.7 cells by targeting PI3K/Akt, JAK/STAT and Nrf2/HO-1 pathways." International Immunopharmacology 38: 349-356.	RAW264.7	IC50	uM	Inactive	<30	<30
IN0262	o1c2c(c(=O)cc1c1ccccc1)c(O)cc(O)c2	O=c1cc(-c2ccccc2)oc2cc(O)cc(O)c12	CHEMBL117	5281607	RTIXKCRFFJGDFG-UHFFFAOYSA-N	5,7-dihydroxy-2-phenylchromen-4-one	Chrysin	NSC-407436	Flavonoid	C15H10O4	254.238	2.652	4	2	1		Ha, S. K.; Moon, E.; Kim, S. Y., Chrysin suppresses LPS-stimulated proinflammatory responses by blocking NF-kappa B and JNK activations in microglia cells. Neuroscience Letters 2010, 485, (3), 143-147.	BV-2	IC50	uM	Inactive	<10		<10			10
IN0263	o1c2c(c(=O)c(O)c1c1ccc(O)cc1)c(O)cc(O)c2	O=c1c(O)c(-c2ccc(O)cc2)oc2cc(O)cc(O)c12	CHEMBL150	5280863	IYRMWMYZSQPJKC-UHFFFAOYSA-N	3,5,7-trihydroxy-2-(4-hydroxyphenyl)chromen-4-one	Kaempferol	Kaempferol Kempferol Pelargidenolon Populnetin Rhamnolutein Rhamnolutin Robigenin Swartziol Trifolitin	Flavonoid	C15H10O6	286.236	1.872	6	4	1	Euphorbia lunulata	Yang, Z. G.; Jia, L. N.; Shen, Y.; Ohmura, A.; Kitanaka, S., Inhibitory Effects of Constituents from Euphorbia lunulata on Differentiation of 3T3-L1 Cells and Nitric Oxide Production in RAW264.7 Cells. Molecules 2011, 16, (10), 8305-8318.	RAW264.7	IC50	uM	Inactive	21.5
IN0263	o1c2c(c(=O)c(O)c1c1ccc(O)cc1)c(O)cc(O)c2	O=c1c(O)c(-c2ccc(O)cc2)oc2cc(O)cc(O)c12	CHEMBL150	5280863	IYRMWMYZSQPJKC-UHFFFAOYSA-N	3,5,7-trihydroxy-2-(4-hydroxyphenyl)chromen-4-one	Kaempferol	Kaempferol Kempferol Pelargidenolon Populnetin Rhamnolutein Rhamnolutin Robigenin Swartziol Trifolitin	Flavonoid	C15H10O6	286.236	1.872	6	4	1	WD	Cho, N.; Choi, J. H.; Yang, H.; Jeong, E. J.; Lee, K. Y.; Kim, Y. C.; Sung, S. H., Neuroprotective and anti-inflammatory effects of flavonoids isolated from Rhus verniciflua in neuronal HT22 and microglial BV2 cell lines. Food and Chemical Toxicology 2012, 50, (6), 1940-1945.	BV-2	IC50	uM	Inactive	<25
IN0263	o1c2c(c(=O)c(O)c1c1ccc(O)cc1)c(O)cc(O)c2	O=c1c(O)c(-c2ccc(O)cc2)oc2cc(O)cc(O)c12	CHEMBL150	5280863	IYRMWMYZSQPJKC-UHFFFAOYSA-N	3,5,7-trihydroxy-2-(4-hydroxyphenyl)chromen-4-one	Kaempferol	Kaempferol Kempferol Pelargidenolon Populnetin Rhamnolutein Rhamnolutin Robigenin Swartziol Trifolitin	Flavonoid	C15H10O6	286.236	1.872	6	4	1		Hamalainen, M., et al. (2007). "Anti-inflammatory effects of flavonoids: genistein, kaempferol, quercetin, and daidzein inhibit STAT-1 and NF-kappa B activations, whereas flavone, isorhamnetin, naringenin, and pelargonidin inhibit only NF-kappa B activation along with their inhibitory effect on iNOS expression and NO production in activated macrophages." Mediators of Inflammation.	J774	IC50	uM	Inactive	<30
IN0264	o1c2c(c(=O)c(c3ccc(O)cc3)c1)ccc(O)c2	O=c1c(-c2ccc(O)cc2)coc2cc(O)ccc12	CHEMBL8145	5281708	ZQSIJRDFPHDXIC-UHFFFAOYSA-N	7-hydroxy-3-(4-hydroxyphenyl)chromen-4-one	Daidzein	DAIDZEIN DAIDZEIN DAIDZEIN	Flavonoid	C15H10O4	254.238	2.382	4	2	1		Hamalainen, M.; Nieminen, R.; Vuorela, P.; Heinonen, M.; Moilanen, E., Anti-inflammatory effects of flavonoids: genistein, kaempferol, quercetin, and daidzein inhibit STAT-1 and NF-kappa B activations, whereas flavone, isorhamnetin, naringenin, and pelargonidin inhibit only NF-kappa B activation along with their inhibitory effect on iNOS expression and NO production in activated macrophages. Medi…	J774	IC50	uM	Inactive	<30
IN0265	o1c2c(c(=O)c(c3ccc(O)cc3)c1)c(O)cc(O)c2	O=c1c(-c2ccc(O)cc2)coc2cc(O)cc(O)c12	CHEMBL44	5280961	TZBJGXHYKVUXJN-UHFFFAOYSA-N	5,7-dihydroxy-3-(4-hydroxyphenyl)chromen-4-one	Genistein	FW-635I-2 GENISTEIN GENISTEIN GENISTEIN NPI-031L NSC-36586 SIPI-807-1	Flavonoid	C15H10O5	270.237	2.14	5	3	1	WD	Morikawa, T.; Xu, F. M.; Matsuda, H.; Yoshikawa, M., Structures of new flavonoids, erycibenins D, E, and F, and NO production inhibitors from Erycibe expansa originating in Thailand. Chemical & Pharmaceutical Bulletin 2006, 54 (11), 1530-1534.	Mouse Peritoneal Macrophages	IC50	uM	Inactive	49
IN0265	o1c2c(c(=O)c(c3ccc(O)cc3)c1)c(O)cc(O)c2	O=c1c(-c2ccc(O)cc2)coc2cc(O)cc(O)c12	CHEMBL44	5280961	TZBJGXHYKVUXJN-UHFFFAOYSA-N	5,7-dihydroxy-3-(4-hydroxyphenyl)chromen-4-one	Genistein	FW-635I-2 GENISTEIN GENISTEIN GENISTEIN NPI-031L NSC-36586 SIPI-807-1	Flavonoid	C15H10O5	270.237	2.14	5	3	1	WD	Hamalainen, M.; Nieminen, R.; Vuorela, P.; Heinonen, M.; Moilanen, E., Anti-inflammatory effects of flavonoids: genistein, kaempferol, quercetin, and daidzein inhibit STAT-1 and NF-kappa B activations, whereas flavone, isorhamnetin, naringenin, and pelargonidin inhibit only NF-kappa B activation along with their inhibitory effect on iNOS expression and NO production in activated macrophages. Medi…	J774	IC50	uM	Inactive	<30
IN0266	C1=C(C=C(C(=C1O)O)O)C(=O)OC[C@@H]2[C@H]([C@@H]([C@H]([C@@H](O2)OC(=O)C3=CC(=C(C(=C3)O)O)O)O)OC(=O)C4=CC(=C(C(=C4)O)O)O)OC(=O)C5=CC(=C(C(=C5)O)O)O	C1=C(C=C(C(=C1O)O)O)C(=O)OCC2C(C(C(C(O2)OC(=O)C3=CC(=C(C(=C3)O)O)O)O)OC(=O)C4=CC(=C(C(=C4)O)O)O)OC(=O)C5=CC(=C(C(=C5)O)O)O		471531	NRQJFEDEWHTAPZ-UGUGPVJNSA-N		1,3,4,6-Tetra-O-galloyl-D-glucose	1,3,4,6-Tetra-O-galloyl-D-glucose	Flavonoid	C34H28O22	788.573	2.756	22	13	13	Euphorbia lunulata	Yang, Z. G.; Jia, L. N.; Shen, Y.; Ohmura, A.; Kitanaka, S., Inhibitory Effects of Constituents from Euphorbia lunulata on Differentiation of 3T3-L1 Cells and Nitric Oxide Production in RAW264.7 Cells. Molecules 2011, 16, (10), 8305-8318.	RAW264.7	IC50	uM	Inactive	14.2
IN0267	COC1=CC=C(C=C1)C2=CC(=O)C3=C(C=C(C=C3O2)O)O	COc1ccc(-c2cc(=O)c3c(O)cc(O)cc3o2)cc1	CHEMBL243664	5280442	DANYIYRPLHHOCZ-UHFFFAOYSA-N	5,7-dihydroxy-2-(4-methoxyphenyl)chromen-4-one	Acacetin	NSC-76061	Flavonoid	C16H12O5	284.263	2.636	5	2	2		Hamalainen, M.; Nieminen, R.; Vuorela, P.; Heinonen, M.; Moilanen, E., Anti-inflammatory effects of flavonoids: genistein, kaempferol, quercetin, and daidzein inhibit STAT-1 and NF-kappa B activations, whereas flavone, isorhamnetin, naringenin, and pelargonidin inhibit only NF-kappa B activation along with their inhibitory effect on iNOS expression and NO production in activated macrophages. Medi…	J774	IC50	uM	Active
IN0268	COC1=C(C=CC(=C1)C2=C(C(=O)C3=C(C=C(C=C3O2)O)O)O)O	COc1cc(-c2oc3cc(O)cc(O)c3c(=O)c2O)ccc1O	CHEMBL379064	5281654	IZQSVPBOUDKVDZ-UHFFFAOYSA-N	3,5,7-trihydroxy-2-(4-hydroxy-3-methoxyphenyl)chromen-4-one	Isorhamnetin	Isorhamnetin Isorhamnetine	Flavonoid	C16H12O7	316.262	1.856	7	4	2		Hamalainen, M.; Nieminen, R.; Vuorela, P.; Heinonen, M.; Moilanen, E., Anti-inflammatory effects of flavonoids: genistein, kaempferol, quercetin, and daidzein inhibit STAT-1 and NF-kappa B activations, whereas flavone, isorhamnetin, naringenin, and pelargonidin inhibit only NF-kappa B activation along with their inhibitory effect on iNOS expression and NO production in activated macrophages. Medi…	J774	IC50	uM	Inactive	<30
IN0269	C1=CC(=CC=C1C2=C(C=C3C(=CC(=CC3=[O+]2)O)O)O)O	Oc1ccc(-c2[o+]c3cc(O)cc(O)c3cc2O)cc1	CHEMBL1197905	440832	XVFMGWDSJLBXDZ-UHFFFAOYSA-O	2-(4-hydroxyphenyl)chromenylium-3,5,7-triol	Pelargonidin	Pelargonidin	Flavonoid	C15H11O5	271.245	3.28	4	4	1		Hamalainen, M.; Nieminen, R.; Vuorela, P.; Heinonen, M.; Moilanen, E., Anti-inflammatory effects of flavonoids: genistein, kaempferol, quercetin, and daidzein inhibit STAT-1 and NF-kappa B activations, whereas flavone, isorhamnetin, naringenin, and pelargonidin inhibit only NF-kappa B activation along with their inhibitory effect on iNOS expression and NO production in activated macrophages. Medi…	J774	IC50	uM	Inactive	>60
IN0270	C1=CC(=C(C=C1C2=CC(=O)C3=C(C=C(C=C3O2)O[C@H]4[C@@H]([C@H]([C@@H]([C@H](O4)CO)O)O)O)O)O)O	O=c1cc(-c2ccc(O)c(O)c2)oc2cc(O[C@@H]3O[C@H](CO)[C@@H](O)[C@H](O)[C@H]3O)cc(O)c12	CHEMBL233929	5280637	PEFNSGRTCBGNAN-QNDFHXLGSA-N	2-(3,4-dihydroxyphenyl)-5-hydroxy-7-[(2S,3R,4S,5S,6R)-3,4,5-trihydroxy-6-(hydroxymethyl)oxan-2-yl]oxychromen-4-one	Galuteolin	Galuteolin Glucoluteolin Luteolin 7-Glucoside Luteolin-7-Glucoside Luteolin 7-O-Glucoside	Flavonoid	C21H20O11	448.377	0.238	11	7	4		Hamalainen, M.; Nieminen, R.; Vuorela, P.; Heinonen, M.; Moilanen, E., Anti-inflammatory effects of flavonoids: genistein, kaempferol, quercetin, and daidzein inhibit STAT-1 and NF-kappa B activations, whereas flavone, isorhamnetin, naringenin, and pelargonidin inhibit only NF-kappa B activation along with their inhibitory effect on iNOS expression and NO production in activated macrophages. Medi…	J774	IC50	uM	Inactive	>60
IN0271	C1=CC(=CC=C1C2=CC(=O)C3=C(O2)C(=C(C=C3O)O)[C@H]4[C@@H]([C@H]([C@@H]([C@H](O4)CO)O)O)O)O	O=c1cc(-c2ccc(O)cc2)oc2c([C@@H]3O[C@H](CO)[C@@H](O)[C@H](O)[C@H]3O)c(O)cc(O)c12	CHEMBL487417	5280441	SGEWCQFRYRRZDC-VPRICQMDSA-N	5,7-dihydroxy-2-(4-hydroxyphenyl)-8-[(2S,3R,4R,5S,6R)-3,4,5-trihydroxy-6-(hydroxymethyl)oxan-2-yl]chromen-4-one	Vitexin	Vitexin	Flavonoid	C21H20O10	432.377	0.018	10	7	3		Hamalainen, M.; Nieminen, R.; Vuorela, P.; Heinonen, M.; Moilanen, E., Anti-inflammatory effects of flavonoids: genistein, kaempferol, quercetin, and daidzein inhibit STAT-1 and NF-kappa B activations, whereas flavone, isorhamnetin, naringenin, and pelargonidin inhibit only NF-kappa B activation along with their inhibitory effect on iNOS expression and NO production in activated macrophages. Medi…	J774	IC50	uM	Inactive	>60
IN0272	C1=CC(=CC=C1C2=COC3=CC(=CC(=C3C2=O)O)O[C@H]4[C@@H]([C@H]([C@@H]([C@H](O4)CO)O)O)O)O	O=c1c(-c2ccc(O)cc2)coc2cc(O[C@@H]3O[C@H](CO)[C@@H](O)[C@H](O)[C@H]3O)cc(O)c12	CHEMBL486625	5281377	ZCOLJUOHXJRHDI-CMWLGVBASA-N	5-hydroxy-3-(4-hydroxyphenyl)-7-[(2S,3R,4S,5S,6R)-3,4,5-trihydroxy-6-(hydroxymethyl)oxan-2-yl]oxychromen-4-one	Genistin	Genistin	Flavonoid	C21H20O10	432.377	0.21	10	6	4		Hamalainen, M.; Nieminen, R.; Vuorela, P.; Heinonen, M.; Moilanen, E., Anti-inflammatory effects of flavonoids: genistein, kaempferol, quercetin, and daidzein inhibit STAT-1 and NF-kappa B activations, whereas flavone, isorhamnetin, naringenin, and pelargonidin inhibit only NF-kappa B activation along with their inhibitory effect on iNOS expression and NO production in activated macrophages. Medi…	J774	IC50	uM	Inactive	>60
IN0273	C1=CC(=C(C=C1O)O)C2=C(C(=O)C3=C(C=C(C=C3O2)O)O)O	O=c1c(O)c(-c2ccc(O)cc2O)oc2cc(O)cc(O)c12	CHEMBL28626	5281670	YXOLAZRVSSWPPT-UHFFFAOYSA-N	2-(2,4-dihydroxyphenyl)-3,5,7-trihydroxychromen-4-one	Morin	NSC-19801	Flavonoid	C15H10O7	302.236	1.63	7	5	1		Hamalainen, M.; Nieminen, R.; Vuorela, P.; Heinonen, M.; Moilanen, E., Anti-inflammatory effects of flavonoids: genistein, kaempferol, quercetin, and daidzein inhibit STAT-1 and NF-kappa B activations, whereas flavone, isorhamnetin, naringenin, and pelargonidin inhibit only NF-kappa B activation along with their inhibitory effect on iNOS expression and NO production in activated macrophages. Medi…	J774	IC50	uM	Inactive	>60
IN0274	C1=C(C=C(C(=C1O)O)O)C2=C(C(=O)C3=C(C=C(C=C3O2)O)O)O	O=c1c(O)c(-c2cc(O)c(O)c(O)c2)oc2cc(O)cc(O)c12	CHEMBL164	5281672	IKMDFBPHZNJCSN-UHFFFAOYSA-N	3,5,7-trihydroxy-2-(3,4,5-trihydroxyphenyl)chromen-4-one	Myricetin	NSC-407290	Flavonoid	C15H10O8	318.235	1.388	8	6	1		Hamalainen, M.; Nieminen, R.; Vuorela, P.; Heinonen, M.; Moilanen, E., Anti-inflammatory effects of flavonoids: genistein, kaempferol, quercetin, and daidzein inhibit STAT-1 and NF-kappa B activations, whereas flavone, isorhamnetin, naringenin, and pelargonidin inhibit only NF-kappa B activation along with their inhibitory effect on iNOS expression and NO production in activated macrophages. Medi…	J774	IC50	uM	Inactive	>60
IN0275	C[C@H]1[C@@H]([C@H]([C@H]([C@@H](O1)OC2=C(OC3=CC(=CC(=C3C2=O)O)O)C4=CC(=C(C=C4)O)O)O)O)O	C[C@@H]1O[C@@H](Oc2c(-c3ccc(O)c(O)c3)oc3cc(O)cc(O)c3c2=O)[C@H](O)[C@H](O)[C@H]1O	CHEMBL82242	5280459	OXGUCUVFOIWWQJ-HQBVPOQASA-N	2-(3,4-dihydroxyphenyl)-5,7-dihydroxy-3-[(2S,3R,4R,5R,6S)-3,4,5-trihydroxy-6-methyloxan-2-yl]oxychromen-4-one	Quercitrin	Quercitrin	Flavonoid	C21H20O11	448.377	0.589	11	7	3		Hamalainen, M.; Nieminen, R.; Vuorela, P.; Heinonen, M.; Moilanen, E., Anti-inflammatory effects of flavonoids: genistein, kaempferol, quercetin, and daidzein inhibit STAT-1 and NF-kappa B activations, whereas flavone, isorhamnetin, naringenin, and pelargonidin inhibit only NF-kappa B activation along with their inhibitory effect on iNOS expression and NO production in activated macrophages. Medi…	J774	IC50	uM	Inactive	>60
IN0276	C[C@H]1[C@@H]([C@H]([C@H]([C@@H](O1)OC[C@@H]2[C@H]([C@@H]([C@H]([C@@H](O2)OC3=C(OC4=CC(=CC(=C4C3=O)O)O)C5=CC(=C(C=C5)O)O)O)O)O)O)O)O	C[C@@H]1O[C@@H](OC[C@H]2O[C@@H](Oc3c(-c4ccc(O)c(O)c4)oc4cc(O)cc(O)c4c3=O)[C@H](O)[C@@H](O)[C@@H]2O)[C@H](O)[C@H](O)[C@H]1O	CHEMBL226335	5280805	IKGXIBQEEMLURG-NVPNHPEKSA-N	2-(3,4-dihydroxyphenyl)-5,7-dihydroxy-3-[(2S,3R,4S,5S,6R)-3,4,5-trihydroxy-6-[[(2R,3R,4R,5R,6S)-3,4,5-trihydroxy-6-methyloxan-2-yl]oxymethyl]oxan-2-yl]oxychromen-4-one	Rutin	C.I. 75730 NSC-115918 NSC-9220 RUTIN RUTIN RUTIN RUTIN RUTIN RUTOSIDE RUTOSIDE RUTOSIDE RUTOSIDE RUTOSIDE	Flavonoid	C27H30O16	610.517	-1.158	16	10	6		Hamalainen, M.; Nieminen, R.; Vuorela, P.; Heinonen, M.; Moilanen, E., Anti-inflammatory effects of flavonoids: genistein, kaempferol, quercetin, and daidzein inhibit STAT-1 and NF-kappa B activations, whereas flavone, isorhamnetin, naringenin, and pelargonidin inhibit only NF-kappa B activation along with their inhibitory effect on iNOS expression and NO production in activated macrophages. Medi…	J774	IC50	uM	Inactive	>60
IN0277	C[C@H]1[C@@H]([C@H]([C@H]([C@@H](O1)O[C@@H]2[C@H]([C@@H]([C@H](O[C@H]2OC3=CC(=C4C(=O)C[C@H](OC4=C3)C5=CC=C(C=C5)O)O)CO)O)O)O)O)O	C[C@@H]1O[C@@H](O[C@H]2[C@H](Oc3cc(O)c4c(c3)O[C@H](c3ccc(O)cc3)CC4=O)O[C@H](CO)[C@@H](O)[C@@H]2O)[C@H](O)[C@H](O)[C@H]1O	CHEMBL451532	442428	DFPMSGMNTNDNHN-ZPHOTFPESA-N	(2S)-7-[(2S,3R,4S,5S,6R)-4,5-dihydroxy-6-(hydroxymethyl)-3-[(2S,3R,4R,5R,6S)-3,4,5-trihydroxy-6-methyloxan-2-yl]oxyoxan-2-yl]oxy-5-hydroxy-2-(4-hydroxyphenyl)-2,3-dihydrochromen-4-one	Naringin	Naringin	Flavonoid	C27H32O14	580.535	-0.415	14	8	6		Hamalainen, M.; Nieminen, R.; Vuorela, P.; Heinonen, M.; Moilanen, E., Anti-inflammatory effects of flavonoids: genistein, kaempferol, quercetin, and daidzein inhibit STAT-1 and NF-kappa B activations, whereas flavone, isorhamnetin, naringenin, and pelargonidin inhibit only NF-kappa B activation along with their inhibitory effect on iNOS expression and NO production in activated macrophages. Medi…	J774	IC50	uM	Inactive	>60
IN0278	C1=CC(=C(C=C1[C@@H]2[C@H](C(=O)C3=C(C=C(C=C3O2)O)O)O)O)O	O=C1c2c(O)cc(O)cc2O[C@H](c2ccc(O)c(O)c2)[C@H]1O	CHEMBL66	439533	CXQWRCVTCMQVQX-LSDHHAIUSA-N	(2R,3R)-2-(3,4-dihydroxyphenyl)-3,5,7-trihydroxy-2,3-dihydrochromen-4-one	(+)-taxifolin	(+)-TAXIFOLIN	Flavonoid	C15H12O7	304.252	1.479	7	5	1		Hamalainen, M.; Nieminen, R.; Vuorela, P.; Heinonen, M.; Moilanen, E., Anti-inflammatory effects of flavonoids: genistein, kaempferol, quercetin, and daidzein inhibit STAT-1 and NF-kappa B activations, whereas flavone, isorhamnetin, naringenin, and pelargonidin inhibit only NF-kappa B activation along with their inhibitory effect on iNOS expression and NO production in activated macrophages. Medi…	J774	IC50	uM	Inactive	>60
IN0279	C1[C@@H]([C@H](OC2=CC(=CC(=C21)O)O)C3=CC(=C(C=C3)O)O)O	Oc1cc(O)c2c(c1)O[C@H](c1ccc(O)c(O)c1)[C@@H](O)C2	CHEMBL311498	9064	PFTAWBLQPZVEMU-DZGCQCFKSA-N	(2R,3S)-2-(3,4-dihydroxyphenyl)-3,4-dihydro-2H-chromene-3,5,7-triol	Cianidanol	CIANIDANOL CIANIDANOL CIANIDOL	Flavonoid	C15H14O6	290.268	2.021	6	5	1		Hamalainen, M.; Nieminen, R.; Vuorela, P.; Heinonen, M.; Moilanen, E., Anti-inflammatory effects of flavonoids: genistein, kaempferol, quercetin, and daidzein inhibit STAT-1 and NF-kappa B activations, whereas flavone, isorhamnetin, naringenin, and pelargonidin inhibit only NF-kappa B activation along with their inhibitory effect on iNOS expression and NO production in activated macrophages. Medi…	J774	IC50	uM	Inactive	>60
IN0280	C1[C@H]([C@H](OC2=CC(=CC(=C21)O)O)C3=CC(=C(C=C3)O)O)O	Oc1cc(O)c2c(c1)O[C@H](c1ccc(O)c(O)c1)[C@H](O)C2	CHEMBL583912	72276	PFTAWBLQPZVEMU-UKRRQHHQSA-N	(2R,3R)-2-(3,4-dihydroxyphenyl)-3,4-dihydro-2H-chromene-3,5,7-triol	(-)-epicatechin	(-)-EPICATECHIN NSC-81161	Flavonoid	C15H14O6	290.268	2.021	6	5	1		Hamalainen, M.; Nieminen, R.; Vuorela, P.; Heinonen, M.; Moilanen, E., Anti-inflammatory effects of flavonoids: genistein, kaempferol, quercetin, and daidzein inhibit STAT-1 and NF-kappa B activations, whereas flavone, isorhamnetin, naringenin, and pelargonidin inhibit only NF-kappa B activation along with their inhibitory effect on iNOS expression and NO production in activated macrophages. Medi…	J774	IC50	uM	Inactive	>60
IN0281	C1[C@@H]([C@H](OC2=C1C(=CC(=C2[C@@H]3[C@H]([C@H](OC4=CC(=CC(=C34)O)O)C5=CC(=C(C=C5)O)O)O)O)O)C6=CC(=C(C=C6)O)O)O	Oc1cc(O)c2c(c1)O[C@H](c1ccc(O)c(O)c1)[C@H](O)[C@H]2c1c(O)cc(O)c2c1O[C@H](c1ccc(O)c(O)c1)[C@@H](O)C2	CHEMBL504937	11250133	XFZJEEAOWLFHDH-UKWJTHFESA-N	(2R,3S)-2-(3,4-dihydroxyphenyl)-8-[(2R,3R,4R)-2-(3,4-dihydroxyphenyl)-3,5,7-trihydroxy-3,4-dihydro-2H-chromen-4-yl]-3,4-dihydro-2H-chromene-3,5,7-triol	Procyanidin b1	Procyanidin B1	Flavonoid	C30H26O12	578.52	3.565	12	10	3		Hamalainen, M.; Nieminen, R.; Vuorela, P.; Heinonen, M.; Moilanen, E., Anti-inflammatory effects of flavonoids: genistein, kaempferol, quercetin, and daidzein inhibit STAT-1 and NF-kappa B activations, whereas flavone, isorhamnetin, naringenin, and pelargonidin inhibit only NF-kappa B activation along with their inhibitory effect on iNOS expression and NO production in activated macrophages. Medi…	J774	IC50	uM	Inactive	>60
IN0282	C1[C@H]([C@H](OC2=C1C(=CC(=C2[C@@H]3[C@H]([C@H](OC4=CC(=CC(=C34)O)O)C5=CC(=C(C=C5)O)O)O)O)O)C6=CC(=C(C=C6)O)O)O	Oc1cc(O)c2c(c1)O[C@H](c1ccc(O)c(O)c1)[C@H](O)[C@H]2c1c(O)cc(O)c2c1O[C@H](c1ccc(O)c(O)c1)[C@H](O)C2	CHEMBL38714	122738	XFZJEEAOWLFHDH-NFJBMHMQSA-N	(2R,3R)-2-(3,4-dihydroxyphenyl)-8-[(2R,3R,4R)-2-(3,4-dihydroxyphenyl)-3,5,7-trihydroxy-3,4-dihydro-2H-chromen-4-yl]-3,4-dihydro-2H-chromene-3,5,7-triol	Procyanidin b2	Procyanidin B2	Flavonoid	C30H26O12	578.52	3.565	12	10	3		Hamalainen, M.; Nieminen, R.; Vuorela, P.; Heinonen, M.; Moilanen, E., Anti-inflammatory effects of flavonoids: genistein, kaempferol, quercetin, and daidzein inhibit STAT-1 and NF-kappa B activations, whereas flavone, isorhamnetin, naringenin, and pelargonidin inhibit only NF-kappa B activation along with their inhibitory effect on iNOS expression and NO production in activated macrophages. Medi…	J774	IC50	uM	Inactive	>60
IN0283	C1=CC(=C(C=C1C2=C(C=C3C(=CC(=CC3=[O+]2)O)O)O)O)O	Oc1cc(O)c2cc(O)c(-c3ccc(O)c(O)c3)[o+]c2c1	CHEMBL404515	128861	VEVZSMAEJFVWIL-UHFFFAOYSA-O	2-(3,4-dihydroxyphenyl)chromenylium-3,5,7-triol	Cyanidin	Cyanidin	Flavonoid	C15H11O6	287.244	3.038	5	5	1		Hamalainen, M.; Nieminen, R.; Vuorela, P.; Heinonen, M.; Moilanen, E., Anti-inflammatory effects of flavonoids: genistein, kaempferol, quercetin, and daidzein inhibit STAT-1 and NF-kappa B activations, whereas flavone, isorhamnetin, naringenin, and pelargonidin inhibit only NF-kappa B activation along with their inhibitory effect on iNOS expression and NO production in activated macrophages. Medi…	J774	IC50	uM	Inactive	>60
IN0284	CCCCCCCC/C=C\CCCCCCCC(=O)O	CCCCCCCCC=CCCCCCCCC(=O)O		445639	ZQPPMHVWECSIRJ-KTKRTIGZSA-N		Oleic acid		Aliphatic natural products	C18H34O2	282.461	6.86	2	1	15		Morikawa, T.; Xu, F. M.; Matsuda, H.; Yoshikawa, M., Structures of new flavonoids, erycibenins D, E, and F, and NO production inhibitors from Erycibe expansa originating in Thailand. Chemical & Pharmaceutical Bulletin 2006, 54, (11), 1530-1534.	Mouse Peritoneal Macrophages	IC50	uM	Inactive	>100
IN0285	O(c1c(c(O)cc(O)c1)C(=O)/C=C/c1ccccc1)C	COc1cc(O)cc(O)c1C(=O)/C=C/c1ccccc1	CHEMBL378104	641785	NYSZJNUIVUBQMM-FPLPWBNLSA-N	(E)-1-(2,4-dihydroxy-6-methoxyphenyl)-3-phenylprop-2-en-1-one	Cardamomin	Cardamomin Cardamonin	Flavonoid	C16H14O4	270.28	3.201	4	2	4	Artemisia absinthium	Hatziieremia, S.; Gray, A. I.; Ferro, V. A.; Paul, A.; Plevin, R., The effects of cardamonin on lipopolysaccharide-induced inflammatory protein production and MAP kinase and NF kappa B signalling pathways in monocytes/macrophages. British Journal of Pharmacology 2006, 149 (2), 188-198.	RAW264.7	IC50	uM	Inactive	<11
IN0286	O([C@@H]1[C@@H]2[C@@]3([C@@]4(C3)[C@H]([C@]3([C@](CC4)([C@H]([C@@H](O)C3)[C@@]3(O[C@@H](CC3)C(O)(C)C)C)C)C)C1)CC[C@H](O[C@@H]1OC[C@@H](O)[C@H](O)[C@H]1O)C2(C)C)[C@@H]1O[C@@H]([C@@H](O)[C@H](O)[C@H]1O)CO	CC(C)(O)[C@@H]1CC[C@](C)([C@H]2[C@@H](O)C[C@@]3(C)[C@@H]4C[C@H](O[C@@H]5O[C@H](CO)[C@@H](O)[C@H](O)[C@H]5O)[C@H]5C(C)(C)[C@@H](O[C@@H]6OC[C@@H](O)[C@H](O)[C@H]6O)CC[C@@]56C[C@@]46CC[C@]23C)O1	CHEMBL3121562	13943297	QMNWISYXSJWHRY-IRLKIZJBSA-N	(2R,3R,4S,5S,6R)-2-[[(1S,3R,6S,8R,9S,11S,12S,14S,15R,16R)-14-hydroxy-15-[(2R,5S)-5-(2-hydroxypropan-2-yl)-2-methyloxolan-2-yl]-7,7,12,16-tetramethyl-6-[(2S,3R,4S,5R)-3,4,5-trihydroxyoxan-2-yl]oxy-9-pentacyclo[9.7.0.01,3.03,8.012,16]octadecanyl]oxy]-6-(hydroxymethyl)oxane-3,4,5-triol	Astragaloside IV		Triterpenoid	C41H68O14	784.97	-0.348	14	9	7	Astragalus membranaceus	Lee DY, Noh HJ, Choi J, Lee KH, Lee MH, Lee JH, Hong Y, Lee SE, Kim SY, Kim GS. Anti-inflammatory cycloartane-type saponins of Astragalus membranaceus. Molecules. 2013 Mar 25;18(4):3725-32. doi: 10.3390/molecules18043725.	RAW264.7	IC50	uM	Inactive	2.09
IN0287	O(c1cc(ccc1O)/C=C/C(=O)CC(=O)/C=C/c1cc(OC)c(O)cc1)C	COc1cc(/C=C/C(=O)CC(=O)/C=C/c2ccc(O)c(OC)c2)ccc1O	CHEMBL140	969516	VFLDPWHFBUODDF-KYPMKJFLSA-N	(1E,6E)-1,7-bis(4-hydroxy-3-methoxyphenyl)hepta-1,6-diene-3,5-dione	Curcumin		Simple aromatic natural products	C21H20O6	368.38	3.554	6	2	8	WD	Hisashi Matsuda, Shin Ando, Tomoko Kato, Toshio Morikawa, Masayuki Yoshikawa, Inhibitors from the rhizomes of Alpinia officinarum on production of nitric oxide in lipopolysaccharide-activated macrophages and the structural requirements of diarylheptanoids for the activity, Bioorganic & Medicinal Chemistry, Volume 14, Issue 1, 2006, 138-142	mouse peritoneal macrophages	IC50	uM	Inactive	11
IN0288	C1=CC=C(C=C1)CCC(CC(=O)CCC2=CC=CC=C2)O	O=C(CCc1ccccc1)CC(O)CCc1ccccc1	CHEMBL488124	562075	CCNKTMMNRPJQHV-GOSISDBHSA-N	5-hydroxy-1,7-diphenylheptan-3-one	5-hydroxy-1,7-diphenyl-3-heptanone		Simple aromatic natural products	C19H22O2	282.377	4.017	2	1	8	Alpinia officinarum	Hisashi Matsuda, Shin Ando, Tomoko Kato, Toshio Morikawa, Masayuki Yoshikawa, Inhibitors from the rhizomes of Alpinia officinarum on production of nitric oxide in lipopolysaccharide-activated macrophages and the structural requirements of diarylheptanoids for the activity, Bioorganic & Medicinal Chemistry, Volume 14, Issue 1, 2006, 138-142	mouse peritoneal macrophages	IC50	uM	Inactive	>100
IN0289	COC1=C(C=CC(=C1)CCC(CC(=O)CCC2=CC=CC=C2)O)O	COc1cc(CCC(O)CC(=O)CCc2ccccc2)ccc1O	CHEMBL1506910	5318228	JHJPDDBIHSFERA-GOSISDBHSA-N	5-hydroxy-7-(4-hydroxy-3-methoxyphenyl)-1-phenylheptan-3-one	5-hydroxy-7-(4''-hydroxy-3''-methoxyphenyl)-1-phenyl-3-heptanone		Simple aromatic natural products	C20H24O4	328.402	3.758	4	2	9	Alpinia officinarum	Hisashi Matsuda, Shin Ando, Tomoko Kato, Toshio Morikawa, Masayuki Yoshikawa, Inhibitors from the rhizomes of Alpinia officinarum on production of nitric oxide in lipopolysaccharide-activated macrophages and the structural requirements of diarylheptanoids for the activity, Bioorganic & Medicinal Chemistry, Volume 14, Issue 1, 2006, 138-142	mouse peritoneal macrophages	IC50	uM	Inactive	>100
IN0290	COC1=C(C=CC(=C1)CC/C=C/C(=O)CCC2=CC=CC=C2)O	COc1cc(CC/C=C/C(=O)CCc2ccccc2)ccc1O	CHEMBL594765	5318278	NOHMOWQGVDSLNY-UXBLZVDNSA-N	(E)-7-(4-hydroxy-3-methoxyphenyl)-1-phenylhept-4-en-3-one	7-(4''-hydroxy-3''-methoxyphenyl)-1-phenylhept-4-en-3-one		Simple aromatic natural products	C20H22O3	310.387	4.837	3	1	8	Alpinia officinarum	Hisashi Matsuda, Shin Ando, Tomoko Kato, Toshio Morikawa, Masayuki Yoshikawa, Inhibitors from the rhizomes of Alpinia officinarum on production of nitric oxide in lipopolysaccharide-activated macrophages and the structural requirements of diarylheptanoids for the activity, Bioorganic & Medicinal Chemistry, Volume 14, Issue 1, 2006, 138-142	mouse peritoneal macrophages	IC50	uM	Inactive	33
IN0291	C1=CC=C(C=C1)C(=O)CC(CC(CC(=O)C2=CC=CC=C2)O)O	O=C(CC(O)CC(O)CC(=O)c1ccccc1)c1ccccc1		76511573	NYLHTVSYTZMURW-CALCHBBNSA-N	3,5-dihydroxy-1,7-diphenylheptane-1,7-dione	3,5-dihydroxy-1,7-diphenylheptane		Simple aromatic natural products	C19H20O4	312.36	2.23	4	2	8	Alpinia officinarum	Hisashi Matsuda, Shin Ando, Tomoko Kato, Toshio Morikawa, Masayuki Yoshikawa, Inhibitors from the rhizomes of Alpinia officinarum on production of nitric oxide in lipopolysaccharide-activated macrophages and the structural requirements of diarylheptanoids for the activity, Bioorganic & Medicinal Chemistry, Volume 14, Issue 1, 2006, 138-142	mouse peritoneal macrophages	IC50	uM	Inactive	62
IN0292	C1=CC=C(C=C1)CCC(=O)O	O=C(O)CCc1ccccc1	CHEMBL851	107	XMIIGOLPHOKFCH-UHFFFAOYSA-N	3-phenylpropanoic acid	Phenyl propionic acid	Phenyl propionic acid	Simple aromatic natural products	C9H10O2	150.174	1.95	2	1	3	Alpinia officinarum	Hisashi Matsuda, Shin Ando, Tomoko Kato, Toshio Morikawa, Masayuki Yoshikawa, Inhibitors from the rhizomes of Alpinia officinarum on production of nitric oxide in lipopolysaccharide-activated macrophages and the structural requirements of diarylheptanoids for the activity, Bioorganic & Medicinal Chemistry, Volume 14, Issue 1, 2006, 138-142	mouse peritoneal macrophages	IC50	uM	Inactive	55
IN0293	CC(=O)CCC1=CC(=C(C=C1)O)OC	COc1cc(CCC(C)=O)ccc1O	CHEMBL25894	31211	OJYLAHXKWMRDGS-UHFFFAOYSA-N	4-(4-hydroxy-3-methoxyphenyl)butan-2-one	Zingerone	Vanillylacetone Zingerone	Simple aromatic natural products	C11H14O3	194.227	1.792	3	1	4	Alpinia officinarum	Hisashi Matsuda, Shin Ando, Tomoko Kato, Toshio Morikawa, Masayuki Yoshikawa, Inhibitors from the rhizomes of Alpinia officinarum on production of nitric oxide in lipopolysaccharide-activated macrophages and the structural requirements of diarylheptanoids for the activity, Bioorganic & Medicinal Chemistry, Volume 14, Issue 1, 2006, 138-142	mouse peritoneal macrophages	IC50	uM	Inactive	>100
IN0294	COC1=C(C=CC(=C1)CCC(=O)CC(=O)/C=C/C2=CC(=C(C=C2)O)OC)O	COc1cc(/C=C/C(=O)CC(=O)CCc2ccc(O)c(OC)c2)ccc1O	CHEMBL1254325	10429233	MUYJSOCNDLUHPJ-XVNBXDOJSA-N	(E)-1,7-bis(4-hydroxy-3-methoxyphenyl)hept-1-ene-3,5-dione	Dihydrocurcumin		Simple aromatic natural products	C21H22O6	370.396	3.577	6	2	9	Alpinia officinarum	Hisashi Matsuda, Shin Ando, Tomoko Kato, Toshio Morikawa, Masayuki Yoshikawa, Inhibitors from the rhizomes of Alpinia officinarum on production of nitric oxide in lipopolysaccharide-activated macrophages and the structural requirements of diarylheptanoids for the activity, Bioorganic & Medicinal Chemistry, Volume 14, Issue 1, 2006, 138-142	mouse peritoneal macrophages	IC50	uM	Inactive	25
IN0295	COC1=C(C=CC(=C1)CCC(=O)CC(=O)CCC2=CC=C(C=C2)O)O	COc1cc(CCC(=O)CC(=O)CCc2ccc(O)cc2)ccc1O	CHEMBL1087639	9906039	HJFYFYWETUVIHT-UHFFFAOYSA-N	1-(4-hydroxy-3-methoxyphenyl)-7-(4-hydroxyphenyl)heptane-3,5-dione	Tetrahydrodemethoxycurcumin	Tetrahydrodemethoxycurcumin	Simple aromatic natural products	C20H22O5	342.386	3.617	5	2	9	Alpinia officinarum	Hisashi Matsuda, Shin Ando, Tomoko Kato, Toshio Morikawa, Masayuki Yoshikawa, Inhibitors from the rhizomes of Alpinia officinarum on production of nitric oxide in lipopolysaccharide-activated macrophages and the structural requirements of diarylheptanoids for the activity, Bioorganic & Medicinal Chemistry, Volume 14, Issue 1, 2006, 138-142	mouse peritoneal macrophages	IC50	uM	Inactive	>100
IN0296	C1=CC(=CC=C1CCC(=O)CC(=O)CCC2=CC=C(C=C2)O)O	O=C(CCc1ccc(O)cc1)CC(=O)CCc1ccc(O)cc1	CHEMBL443146	9796792	KTRRXJQAOOYSDA-UHFFFAOYSA-N	1,7-bis(4-hydroxyphenyl)heptane-3,5-dione	Letestuianin c	Tetrahydrobisdemethoxycurcumin	Simple aromatic natural products	C19H20O4	312.36	3.633	4	2	8	Alpinia officinarum	Hisashi Matsuda, Shin Ando, Tomoko Kato, Toshio Morikawa, Masayuki Yoshikawa, Inhibitors from the rhizomes of Alpinia officinarum on production of nitric oxide in lipopolysaccharide-activated macrophages and the structural requirements of diarylheptanoids for the activity, Bioorganic & Medicinal Chemistry, Volume 14, Issue 1, 2006, 138-142	mouse peritoneal macrophages	IC50	uM	Inactive	>100
IN0297	C1=CC(=CC=C1/C=C/C(=O)CC(=O)/C=C/C2=CC=C(C=C2)O)O	O=C(/C=C/c1ccc(O)cc1)CC(=O)/C=C/c1ccc(O)cc1	CHEMBL105350	5315472	PREBVFJICNPEKM-YDWXAUTNSA-N	(1E,6E)-1,7-bis(4-hydroxyphenyl)hepta-1,6-diene-3,5-dione	Bisdemethoxycurcumin	Bisdemethoxy Curcumin Curcumin Lll	Simple aromatic natural products	C19H16O4	308.328	3.587	4	2	6	Alpinia officinarum	Hisashi Matsuda, Shin Ando, Tomoko Kato, Toshio Morikawa, Masayuki Yoshikawa, Inhibitors from the rhizomes of Alpinia officinarum on production of nitric oxide in lipopolysaccharide-activated macrophages and the structural requirements of diarylheptanoids for the activity, Bioorganic & Medicinal Chemistry, Volume 14, Issue 1, 2006, 138-142	mouse peritoneal macrophages	IC50	uM	Inactive	14
IN0298	COC1=C(C=CC(=C1)CCC(=O)CC(=O)CCC2=CC(=C(C=C2)O)OC)O	COc1cc(CCC(=O)CC(=O)CCc2ccc(O)c(OC)c2)ccc1O	CHEMBL318743	124072	LBTVHXHERHESKG-UHFFFAOYSA-N	1,7-bis(4-hydroxy-3-methoxyphenyl)heptane-3,5-dione	Tetrahydrocurcumin	Tetrahydrocurcumin	Simple aromatic natural products	C21H24O6	372.412	3.6	6	2	10	Alpinia officinarum	Hisashi Matsuda, Shin Ando, Tomoko Kato, Toshio Morikawa, Masayuki Yoshikawa, Inhibitors from the rhizomes of Alpinia officinarum on production of nitric oxide in lipopolysaccharide-activated macrophages and the structural requirements of diarylheptanoids for the activity, Bioorganic & Medicinal Chemistry, Volume 14, Issue 1, 2006, 138-142	mouse peritoneal macrophages	IC50	uM	Inactive	>100
IN0299	COC1=C(C=CC(=C1)CCC(CC(=O)CCC2=CC(=C(C=C2)O)OC)O)O	COc1cc(CCC(=O)CC(O)CCc2ccc(O)c(OC)c2)ccc1O	CHEMBL479650	5318039	RSAHICAPUYTWHW-MRXNPFEDSA-N	5-hydroxy-1,7-bis(4-hydroxy-3-methoxyphenyl)heptan-3-one	Hexahydrocurcumin	Hexahydrocurcumin	Simple aromatic natural products	C21H26O6	374.428	3.5	6	3	10	Alpinia officinarum	Hisashi Matsuda, Shin Ando, Tomoko Kato, Toshio Morikawa, Masayuki Yoshikawa, Inhibitors from the rhizomes of Alpinia officinarum on production of nitric oxide in lipopolysaccharide-activated macrophages and the structural requirements of diarylheptanoids for the activity, Bioorganic & Medicinal Chemistry, Volume 14, Issue 1, 2006, 138-142	mouse peritoneal macrophages	IC50	uM	Inactive	>100
IN0300	COC1=C(C=C(C=C1)/C=C/C(=CC(=O)/C=C/C2=CC(=C(C=C2)O)OC)O)OC	COc1cc(/C=C/C(=O)C=C(O)/C=C/c2ccc(OC)c(OC)c2)ccc1O		122391863	IPOYQTINLZFAKT-YGASKLBWSA-N	(1E,6E)-7-(3,4-dimethoxyphenyl)-5-hydroxy-1-(4-hydroxy-3-methoxyphenyl)hepta-1,4,6-trien-3-one	Monomethylcurcumin		Simple aromatic natural products	C22H22O6	382.406	3.799	6	2	8	Alpinia officinarum	Hisashi Matsuda, Shin Ando, Tomoko Kato, Toshio Morikawa, Masayuki Yoshikawa, Inhibitors from the rhizomes of Alpinia officinarum on production of nitric oxide in lipopolysaccharide-activated macrophages and the structural requirements of diarylheptanoids for the activity, Bioorganic & Medicinal Chemistry, Volume 14, Issue 1, 2006, 138-142	mouse peritoneal macrophages	IC50	uM	Inactive	14
IN0301	COC1=C(C=C(C=C1)/C=C/C(=C/C(=O)/C=C/C2=CC(=C(C=C2)OC)OC)/O)OC	COc1ccc(/C=C/C(=O)/C=C(O)/C=C/c2ccc(OC)c(OC)c2)cc1OC	CHEMBL128748	6477182	ZMGUKFHHNQMKJI-CIOHCNBKSA-N	(1E,4Z,6E)-1,7-bis(3,4-dimethoxyphenyl)-5-hydroxyhepta-1,4,6-trien-3-one	Dimethylcurcumin	ASCJ-9 CHC-004 DIMETHYLCURCUMIN Go-Y025 GO-Y-025	Simple aromatic natural products	C23H24O6	396.433	4.024	6	1	9	Alpinia officinarum	Hisashi Matsuda, Shin Ando, Tomoko Kato, Toshio Morikawa, Masayuki Yoshikawa, Inhibitors from the rhizomes of Alpinia officinarum on production of nitric oxide in lipopolysaccharide-activated macrophages and the structural requirements of diarylheptanoids for the activity, Bioorganic & Medicinal Chemistry, Volume 14, Issue 1, 2006, 138-142	mouse peritoneal macrophages	IC50	uM	Inactive	18
IN0302	CC1(C)[C@]2(O)C=C3CC[C@@]4([H])C(C)(C)CCC[C@]4(C)[C@@]3([H])C[C@]2([H])O1	CC1(C)CCC[C@]2([C@H]1CCC1=C[C@@]3([C@H](C[C@H]21)OC3(C)C)O)C			MMTQLLREDAQSRM-DAELLWKTSA-N	Holophyllin O			Diterpenoid	C20H32O2	304.467	3.837	2	1	0	Abies holophylla	Kim CS, Oh J, Subedi L, Kim SY, Choi SU, Lee KR. Structural Characterization of Terpenoids from Abies holophylla Using Computational and Statistical Methods and Their Biological Activities. J Nat Prod. 2018 Aug 24;81(8):1795-1802. doi: 10.1021/acs.jnatprod.8b00245.	BV-2	IC50	uM	Null	>50
IN0303	CC1=C2C[C@H]3CCCC[C@]3(C)C[C@]2(OC)OC1=C	C=C1O[C@@]2(OC)C[C@@]3(C)CCCC[C@@H]3CC2=C1C			PVXKCPHTCXVMAV-BMFZPTHFSA-N		8beta-Methoxyatractylenolide		Sesquiterpenoid	C16H24O2	248.361	3.661	2	0	1	Atractylodes macrocephala	Hoang, L. S.; Tran, M. H.; Lee, J.-S.; Quynh Mai Thi, N.; Woo, M. H.; Min, B. S., Inflammatory Inhibitory Activity of Sesquiterpenoids from Atractylodes macrocephala Rhizomes. Chemical & Pharmaceutical Bulletin 2016, 64, (5), 507-511.	RAW264.7	IC50	uM	Inactive	46.4
IN0304	CC1=C2C[C@H]3C(CCC[C@]3(C)[C@H](O)[C@]2(O)OC1=O)=C	C=C1CCC[C@@]2(C)[C@H]1CC1=C(C)C(=O)O[C@@]1(O)[C@H]2O		102163989	AODJPEDJOAFDMW-FBUXBERBSA-N	(4aS,8aS,9S,9aR)-9,9a-dihydroxy-3,8a-dimethyl-5-methylidene-4,4a,6,7,8,9-hexahydrobenzo[f][1]benzofuran-2-one	Atractylenolide V	(4aS)-4,4aalpha,5,6,7,8,8a,9-Octahydro-9alpha,9abeta-dihydroxy-5-methylene-3,8abeta-dimethylnaphtho[2,3-b]furan-2(9aH)-one	Sesquiterpenoid	C15H20O4	264.317	2.351	4	2	0	Atractylodes macrocephala	Hoang, L. S.; Tran, M. H.; Lee, J.-S.; Quynh Mai Thi, N.; Woo, M. H.; Min, B. S., Inflammatory Inhibitory Activity of Sesquiterpenoids from Atractylodes macrocephala Rhizomes. Chemical & Pharmaceutical Bulletin 2016, 64, (5), 507-511.	RAW264.7	IC50	uM	Inactive	32.3
IN0305	COC(=O)/C=C/C1=CC(=C(C=C1)O)O	COC(=O)/C=C/c1ccc(O)c(O)c1	CHEMBL17001	689075	OCNYGKNIVPVPPX-HWKANZROSA-N	methyl (E)-3-(3,4-dihydroxyphenyl)prop-2-enoate	Methylcaffeate	Methyl 1-(3',4'-Dihydroxyphenyl)Propenate Methyl 3-(3,4-Dihydroxyphenyl)Acrylate Methylcaffeate Methyl Caffeate	Simple aromatic natural products	C10H10O4	194.184	1.669	4	2	3	Atractylodes macrocephala	Hoang, L. S.; Tran, M. H.; Lee, J.-S.; Quynh Mai Thi, N.; Woo, M. H.; Min, B. S., Inflammatory Inhibitory Activity of Sesquiterpenoids from Atractylodes macrocephala Rhizomes. Chemical & Pharmaceutical Bulletin 2016, 64, (5), 507-511.	RAW264.7	IC50	uM	Inactive	97.8
IN0306	COC1=C(C=CC(=C1)/C=C/C(=O)O)O	COc1cc(/C=C/C(=O)O)ccc1O	CHEMBL32749	445858	KSEBMYQBYZTDHS-HWKANZROSA-N	(E)-3-(4-hydroxy-3-methoxyphenyl)prop-2-enoic acid	Ferulic acid	Ferulic acid	Simple aromatic natural products	C10H10O4	194.184	1.669	4	2	3	Atractylodes macrocephala	Hoang, L. S.; Tran, M. H.; Lee, J.-S.; Quynh Mai Thi, N.; Woo, M. H.; Min, B. S., Inflammatory Inhibitory Activity of Sesquiterpenoids from Atractylodes macrocephala Rhizomes. Chemical & Pharmaceutical Bulletin 2016, 64, (5), 507-511.	RAW264.7	IC50	uM	Inactive	69.6
IN0307	COC1=CC(=CC(=C1[O-])O)/C=C/C(=O)O	COc1cc(/C=C/C(=O)O)cc(O)c1[O-]		54740354	YFXWTVLDSKSYLW-NSCUHMNNSA-M	4-[(E)-2-carboxyethenyl]-2-hydroxy-6-methoxyphenolate	Z-5-hydroxy ferulic acid	5-Hydroxyferulate 5-hydroxy ferulic acid (E)-5-hydroxyferulate 5-hydroxyferulic acid(1-) CHEBI:144056 CHEBI:144381 3-(3,4-dihydroxy-5-methoxyphenyl)prop-2-enoate (2E)-3-(3,4-dihydroxy-5-methoxyphenyl)prop-2-enoate	Simple aromatic natural products	C10H9O5	209.175	0.724	5	2	3	Atractylodes macrocephala	Hoang, L. S.; Tran, M. H.; Lee, J.-S.; Quynh Mai Thi, N.; Woo, M. H.; Min, B. S., Inflammatory Inhibitory Activity of Sesquiterpenoids from Atractylodes macrocephala Rhizomes. Chemical & Pharmaceutical Bulletin 2016, 64, (5), 507-511.	RAW264.7	IC50	uM	Inactive	88.8
IN0308	OC1=CC(O)=C(/C=C/C(O)=O)C=C1OC	COc1cc(/C=C/C(=O)O)c(O)cc1O		25244816	QVTORZSLDIMFQS-IHWYPQMZSA-N	(E)-3-(2,4-dihydroxy-5-methoxyphenyl)prop-2-enoic acid	2-hydroxy ferulic acid	3-(2,4-dihydroxy-5-methoxyphenyl)prop-2-enoic acid (2E)-3-(2,4-dihydroxy-5-methoxyphenyl)prop-2-enoic acid	Simple aromatic natural products	C10H10O5	210.183	1.427	5	3	3	Atractylodes macrocephala	Hoang, L. S.; Tran, M. H.; Lee, J.-S.; Quynh Mai Thi, N.; Woo, M. H.; Min, B. S., Inflammatory Inhibitory Activity of Sesquiterpenoids from Atractylodes macrocephala Rhizomes. Chemical & Pharmaceutical Bulletin 2016, 64, (5), 507-511.	RAW264.7	IC50	uM	Inactive	75
IN0309	O=C1C(CO)=C2C[C@@]3([H])C(CCC[C@]3(C)C[C@]2([H])O1)=C	C=C1CCC[C@]2(C)C[C@@H]3OC(=O)C(CO)=C3C[C@@H]12		132522412	FNMGMNATYNQOGW-KCQAQPDRSA-N	(4aS,8aR,9aS)-3-(hydroxymethyl)-8a-methyl-5-methylidene-4a,6,7,8,9,9a-hexahydro-4H-benzo[f][1]benzofuran-2-one	13-hydroxylatractylenolide II	J3.550.982H 3-(Hydroxymethyl)-5-methylene-8abeta-methyl-4aalpha,5,6,7,8,8a,9,9abeta-octahydronaphtho[2,3-b]furan-2(4H)-one	Sesquiterpenoid	C15H20O3	248.317	2.482	3	1	1	Atractylodes macrocephala	Hoang, L. S.; Tran, M. H.; Lee, J.-S.; Quynh Mai Thi, N.; Woo, M. H.; Min, B. S., Inflammatory Inhibitory Activity of Sesquiterpenoids from Atractylodes macrocephala Rhizomes. Chemical & Pharmaceutical Bulletin 2016, 64, (5), 507-511.	RAW264.7	IC50	uM	Inactive	98.1
IN0310	O=C1C(C)=C2C[C@@]3([H])C(CCC[C@]3(C)C[C@]2(O)O1)=O	CC1=C2C[C@H]3C(=O)CCC[C@]3(C)C[C@]2(O)OC1=O		132522410	GBBVSGXZXJBVNT-GDLCADMTSA-N	(4aR,8aR,9aS)-9a-hydroxy-3,8a-dimethyl-4,4a,6,7,8,9-hexahydrobenzo[f][1]benzofuran-2,5-dione	4-ketone-atractylenolide	J3.550.980A 9abeta-Hydroxy-3,8abeta-dimethyl-4aalpha,7,8,8a,9,9abeta-hexahydronaphtho[2,3-b]furan-2,5(4H,6H)-dione	Sesquiterpenoid	C14H18O4	250.29	1.656	4	1	0	Atractylodes macrocephala	Hoang, L. S.; Tran, M. H.; Lee, J.-S.; Quynh Mai Thi, N.; Woo, M. H.; Min, B. S., Inflammatory Inhibitory Activity of Sesquiterpenoids from Atractylodes macrocephala Rhizomes. Chemical & Pharmaceutical Bulletin 2016, 64, (5), 507-511.	RAW264.7	IC50	uM	Inactive	98
IN0311	C[C@@]12[C@](C[C@@](O)(C(C)(O)C)CC2)([H])C(CCC1)=C	C=C1CCC[C@]2(C)CC[C@](O)(C(C)(C)O)C[C@@H]12		132522411	YTDHRNHFSMXJLO-AEGPPILISA-N	(2R,4aR,8aS)-2-(2-hydroxypropan-2-yl)-4a-methyl-8-methylidene-3,4,5,6,7,8a-hexahydro-1H-naphthalen-2-ol	Eudesm-4(15)-ene-7beta,11-diol	J3.550.981J (2R)-2-(1-Hydroxy-1-methylethyl)-4aalpha-methyl-8-methylene-1,2,3,4,4a,5,6,7,8,8abeta-decahydronaphthalene-2alpha-ol	Sesquiterpenoid	C15H26O2	238.366	2.705	2	2	1	Atractylodes macrocephala	Hoang, L. S.; Tran, M. H.; Lee, J.-S.; Quynh Mai Thi, N.; Woo, M. H.; Min, B. S., Inflammatory Inhibitory Activity of Sesquiterpenoids from Atractylodes macrocephala Rhizomes. Chemical & Pharmaceutical Bulletin 2016, 64, (5), 507-511.	RAW264.7	IC50	uM	Inactive	95.3
IN0312	CC1=C2CC3C(=C)CCCC3(CC2OC1=O)C	C=C1CCCC2(C)CC3OC(=O)C(C)=C3CC12		14448069	OQYBLUDOOFOBPO-NFAWXSAZSA-N	3,8a-dimethyl-5-methylidene-4a,6,7,8,9,9a-hexahydro-4H-benzo[f][1]benzofuran-2-one	Asterolide	SCHEMBL18827240 (4aS,8aR,9aS)-3,8a-dimethyl-5-methylidene-4a,6,7,8,9,9a-hexahydro-4H-benzo[f][1]benzofuran-2-one 2,4,4a,5,6,7,8,8a,9,9a-Decahydro-3,8a-dimethyl-5-methylenenaphtho[2,3-b]furan-2-one	Sesquiterpenoid	C15H20O2	232.318	3.573	2	0	0	Atractylodes macrocephala	Hoang, L. S.; Tran, M. H.; Lee, J.-S.; Quynh Mai Thi, N.; Woo, M. H.; Min, B. S., Inflammatory Inhibitory Activity of Sesquiterpenoids from Atractylodes macrocephala Rhizomes. Chemical & Pharmaceutical Bulletin 2016, 64, (5), 507-511.	RAW264.7	IC50	uM	Inactive	54.4
IN0313	CC1=C2C[C@H]3C(=C)CCC[C@@]3(C=C2NC1=O)C	C=C1CCC[C@]2(C)C=C3NC(=O)C(C)=C3C[C@@H]12		101707484	RXTVBISZHPGQKT-SWLSCSKDSA-N	(4aS,8aS)-3,8a-dimethyl-5-methylidene-1,4,4a,6,7,8-hexahydrobenzo[f]indol-2-one	Atractylenolactam	Atractylenolactam	Sesquiterpenoid	C15H19NO	229.317	2.676	1	1	0	Atractylodes macrocephala	Hoang, L. S.; Tran, M. H.; Lee, J.-S.; Quynh Mai Thi, N.; Woo, M. H.; Min, B. S., Inflammatory Inhibitory Activity of Sesquiterpenoids from Atractylodes macrocephala Rhizomes. Chemical & Pharmaceutical Bulletin 2016, 64, (5), 507-511.	RAW264.7	IC50	uM	Inactive	69.2
IN0314	O1[C@@H](C[C@H](O)[C@H](O)[C@H]1C)c1c2oc(cc(=O)c2c(O)cc1OC)c1ccc(O)cc1	COc1cc(O)c2c(=O)cc(-c3ccc(O)cc3)oc2c1[C@@H]1C[C@H](O)[C@H](O)[C@@H](C)O1		131704	RUTGHCUXABPJTJ-VAXHSPNUSA-N	8-[(2S,4S,5S,6R)-4,5-dihydroxy-6-methyloxan-2-yl]-5-hydroxy-2-(4-hydroxyphenyl)-7-methoxychromen-4-one	Aciculatin	Aciculatin 134044-97-6 8-(2,6-Dideoxy-ribo-hexopyranosyl)-5-hydroxy-2-(4-hydroxyphenyl)-7-methoxy-4H-1-benzopyran-4-one sesquihydrate DTXSID30158467 4H-1-Benzopyran-4-one, 8-(2,6-dideoxy-beta-D-ribo-hexopyranosyl)-5-hydroxy-2-(4-hydroxyphenyl)-7-methoxy-	Flavonoid	C22H22O8	414.405	1.705	8	4	3		Hsieh, I. N., et al. (2011). "Aciculatin inhibits lipopolysaccharide-mediated inducible nitric oxide synthase and cyclooxygenase-2 expression via suppressing NF-kappa B and JNK/p38 MAPK activation pathways." Journal of Biomedical Science 18.	RAW264.7	IC50	uM	Inactive	10	1
IN0315	C/C(C)=C\CC/C(C)=C/CC1=C(O)C=CC2=C1O[C@H](C3=CC=C(O)C=C3)CC2=O	CC(C)=CCC/C(C)=C/Cc1c(O)ccc2c1O[C@H](c1ccc(O)cc1)CC2=O		42607813	IJCCBLTVMMYSFZ-ZEUIKYGVSA-N	(2S)-8-[(2E)-3,7-dimethylocta-2,6-dienyl]-7-hydroxy-2-(4-hydroxyphenyl)-2,3-dihydrochromen-4-one	Prostratol	Prostratol F (2S)-7,4'-Dihydroxy-8-geranylflavanone CHEBI:85127 LMPK12140046 Q27158344 (2S)-8-[(2E)-3,7-dimethylocta-2,6-dien-1-yl]-7-hydroxy-2-(4-hydroxyphenyl)-2,3-dihydro-4H-chromen-4-one (S)-2-(4-Hydroxyphenyl)-7-hydroxy-8-[(E)-3,7-dimethyl-2,6-octadienyl]-2H-1-benzopyran-4(3H)-one	Flavonoid	C25H28O4	392.487	6.299	4	2	6	Artocarpus communis	Hsu, C.-L., et al. (2012). "Geranyl Flavonoid Derivatives from the Fresh Leaves of Artocarpus communis and Their Anti-inflammatory Activity." Planta Medica 78(10): 995-1001.	RAW264.7	IC50	uM	50	8.1
IN0316	C/C(C)=C/CC[C@@]1(C)C=CC(C=C(C(C[C@@H](C2=CC=C(O)C=C2)O3)=O)C3=C4)=C4O1	CC(C)=CCC[C@@]1(C)C=Cc2cc3c(cc2O1)O[C@H](c1ccc(O)cc1)CC3=O			NXWLBJSHCPLDLQ-DHLKQENFSA-N		Arcommunol C		Flavonoid	C25H26O4	390.472	5.539	4	1	4	Artocarpus communis	Hsu, C.-L., et al. (2012). "Geranyl Flavonoid Derivatives from the Fresh Leaves of Artocarpus communis and Their Anti-inflammatory Activity." Planta Medica 78(10): 995-1001.	RAW264.7	IC50	uM	50	>25
IN0317	OC(C=C1)=C(O)C=C1/C=C/C(C2=C(O)C=C(O)C(C/C=C(CC/C=C(C)\C)\C)=C2)=O	CC(C)=CCC/C(C)=C/Cc1cc(C(=O)/C=C/c2ccc(O)c(O)c2)c(O)cc1O			KSDQNTDQUMGILS-NHBIYWCISA-N		5-geranyl-3,4,2',4'-tetrahydroxychalcone		Flavonoid	C25H28O5	408.487	6.417	5	4	8	Artocarpus communis	Hsu, C.-L., et al. (2012). "Geranyl Flavonoid Derivatives from the Fresh Leaves of Artocarpus communis and Their Anti-inflammatory Activity." Planta Medica 78(10): 995-1001.	RAW264.7	IC50	uM	50	>25
IN0318	OC(C=C1)=C(O)C=C1CCC(C2=C(O)C(C/C=C(C)/CC/C=C(C)/C)=C(O)C=C2)=O	CC(C)=CCC/C(C)=C/Cc1c(O)ccc(C(=O)CCc2ccc(O)c(O)c2)c1O		25111364	RIZPXUCTRBUYLR-IDUWFGFVSA-N	3-(3,4-dihydroxyphenyl)-1-[3-[(2E)-3,7-dimethylocta-2,6-dienyl]-2,4-dihydroxyphenyl]propan-1-one	3'-geranyl-3,4,2',4'-tetrahydroxydihydrochalcone	2',3,4,4'-Tetrahydroxy-3'-(3,7-dimethylocta-2,6-dienyl)-alpha,beta-dihydrochalcone 2',3,4,4'-Tetrahydroxy-3'-[(2E)-3,7-dimethyl-2,6-octadienyl]-alpha,beta-dihydrochalcone	Flavonoid	C25H30O5	410.503	6.44	5	4	9	Artocarpus communis	Hsu, C.-L., et al. (2012). "Geranyl Flavonoid Derivatives from the Fresh Leaves of Artocarpus communis and Their Anti-inflammatory Activity." Planta Medica 78(10): 995-1001.	RAW264.7	IC50	uM	5	>25
IN0319	OC(C=C1)=C(O)C=C1/C=C/C(C2=C(O)C(C/C=C(C)/CC/C=C(C)/C)=C(O)C=C2)=O	CC(C)=CCC/C(C)=C/Cc1c(O)ccc(C(=O)/C=C/c2ccc(O)c(O)c2)c1O	CHEMBL258707	11742190	WWJVSOYKRSDSDN-WSOOCNESSA-N	(E)-3-(3,4-dihydroxyphenyl)-1-[3-[(2E)-3,7-dimethylocta-2,6-dienyl]-2,4-dihydroxyphenyl]prop-2-en-1-one	3'-geranyl-3,4,2',4'-tetrahydroxychalcone		Flavonoid	C25H28O5	408.487	6.417	5	4	8	Artocarpus communis	Hsu, C.-L., et al. (2012). "Geranyl Flavonoid Derivatives from the Fresh Leaves of Artocarpus communis and Their Anti-inflammatory Activity." Planta Medica 78(10): 995-1001.	RAW264.7	IC50	uM	5	>25
IN0320	c1(ccc2c(c1O)C=C[C@@](O2)(CCC=C(C)C)C)C(=O)CCc1cc(c(cc1)O)O	CC(C)=CCC[C@@]1(C)C=Cc2c(ccc(C(=O)CCc3ccc(O)c(O)c3)c2O)O1		71473501	SEHHCETZEZMMSF-VWLOTQADSA-N	3-(3,4-dihydroxyphenyl)-1-[(2S)-5-hydroxy-2-methyl-2-(4-methylpent-3-enyl)chromen-6-yl]propan-1-one	Arcommunol D		Flavonoid	C25H28O5	408.487	5.68	5	3	7	Artocarpus communis	Hsu, C.-L., et al. (2012). "Geranyl Flavonoid Derivatives from the Fresh Leaves of Artocarpus communis and Their Anti-inflammatory Activity." Planta Medica 78(10): 995-1001.	RAW264.7	IC50	uM	50	18.5
IN0321	c1(ccc2c(c1O)C=C[C@@](O2)(CCC=C(C)C)C)C(=O)/C=C/c1cc(c(cc1)O)O	CC(C)=CCC[C@@]1(C)C=Cc2c(ccc(C(=O)/C=C/c3ccc(O)c(O)c3)c2O)O1		71473502	RLIKGFCYNRYDFJ-QLUGYHCRSA-N	(E)-3-(3,4-dihydroxyphenyl)-1-[(2S)-5-hydroxy-2-methyl-2-(4-methylpent-3-enyl)chromen-6-yl]prop-2-en-1-one	Arcommunol E		Flavonoid	C25H26O5	406.471	5.657	5	3	6	Artocarpus communis	Hsu, C.-L., et al. (2012). "Geranyl Flavonoid Derivatives from the Fresh Leaves of Artocarpus communis and Their Anti-inflammatory Activity." Planta Medica 78(10): 995-1001.	RAW264.7	IC50	uM	50	22.7
IN0322	O=C1C[C@H]2[C@H]3[C@@H]([C@@]4(C(=CC(=O)CC4)CC3)C)CC[C@@]2(/C/1=C/C)C	C/C=C1\C(=O)C[C@H]2[C@@H]3CCC4=CC(=O)CC[C@]4(C)[C@H]3CC[C@]12C	CHEMBL410683	6450278	WDXRGPWQVHZTQJ-OSJVMJFVSA-N	(8R,9S,10R,13S,14S,17Z)-17-ethylidene-10,13-dimethyl-1,2,6,7,8,9,11,12,14,15-decahydrocyclopenta[a]phenanthrene-3,16-dione	Guggulsterone	Guggulsterone (Z)-Gugglesterone	Steroid	C21H28O2	312.446	4.031	2	0	0	Commiphora mukul	Huang C, Wang J, Lu X, Hu W, Wu F, Jiang B, Ling Y, Yang R, Zhang W. Z-guggulsterone negatively controls microglia-mediated neuroinflammation via blocking I?B-alpha-NF-?B signals. Neurosci Lett. 2016 Apr 21;619:34-42. doi: 10.1016/j.neulet.2016.02.021.	BV-2	IC50	uM	Inactive	<30			<30		<30
IN0323	C[C@@]12CC[C@@H]3[C@@]([C@H]1CC=C4[C@]2(CC[C@@]5([C@H]4CC(CC5)(C)C)C(=O)O)C)(C[C@H]([C@@H](C3(C)C)O)O)C	CC1(C)CC[C@]2(C(=O)O)CC[C@]3(C)C(=CC[C@@H]4[C@@]5(C)C[C@@H](O)[C@H](O)C(C)(C)[C@@H]5CC[C@]43C)[C@@H]2C1	CHEMBL201515	73659	MDZKJHQSJHYOHJ-NURVQDQSSA-N	(4aS,6aR,6aS,6bR,8aR,10R,11R,12aR,14bS)-10,11-dihydroxy-2,2,6a,6b,9,9,12a-heptamethyl-1,3,4,5,6,6a,7,8,8a,10,11,12,13,14b-tetradecahydropicene-4a-carboxylic acid	Maslinic acid	Maslinic Acid	Triterpenoid	C30H48O4	472.7	5.48	4	3	1	Olea europaea	Huang L, Guan T, Qian Y, Huang M, Tang X, Li Y, Sun H. Anti-inflammatory effects of maslinic acid, a natural triterpene, in cultured cortical astrocytes via suppression of nuclear factor-kappa B. Eur J Pharmacol. 2011 Dec 15;672(1-3):169-74. doi: 10.1016/j.ejphar.2011.09.175. Epub 2011 Sep 29. PMID: 21970807.	Cerebral cortical astrocytes	IC50	uM	Inactive	1					1
IN0323	C[C@@]12CC[C@@H]3[C@@]([C@H]1CC=C4[C@]2(CC[C@@]5([C@H]4CC(CC5)(C)C)C(=O)O)C)(C[C@H]([C@@H](C3(C)C)O)O)C	CC1(C)CC[C@]2(C(=O)O)CC[C@]3(C)C(=CC[C@@H]4[C@@]5(C)C[C@@H](O)[C@H](O)C(C)(C)[C@@H]5CC[C@]43C)[C@@H]2C1	CHEMBL201515	73659	MDZKJHQSJHYOHJ-NURVQDQSSA-N	(4aS,6aR,6aS,6bR,8aR,10R,11R,12aR,14bS)-10,11-dihydroxy-2,2,6a,6b,9,9,12a-heptamethyl-1,3,4,5,6,6a,7,8,8a,10,11,12,13,14b-tetradecahydropicene-4a-carboxylic acid	Maslinic acid	Maslinic Acid	Triterpenoid	C30H48O4	472.7	5.48	4	3	1	Syringa oblata	Park, K. J.; Subedi, L.; Kim, S. Y.; Lee, K. R., Anti-inflammatory terpenoid derivatives from the twigs of Syringa oblata var. dilatata. Phytochemistry Letters 2018, 27, 183-186.	BV-2	IC50	uM	Active	6.2					1
IN0324	O[C@]1([C@@H]([C@@]2([C@H](C(CCC2)(C)C)CC1)C)CC[C@](O)(C)C=C)C	C=C[C@](C)(O)CC[C@@H]1[C@@]2(C)CCCC(C)(C)[C@@H]2CC[C@@]1(C)O	CHEMBL294740	163263	XVULBTBTFGYVRC-HHUCQEJWSA-N	(1R,2R,4aS,8aS)-1-[(3R)-3-hydroxy-3-methylpent-4-enyl]-2,5,5,8a-tetramethyl-3,4,4a,6,7,8-hexahydro-1H-naphthalen-2-ol	Sclareol	Sclareol	Diterpenoid	C20H36O2	308.499	4.27	2	2	4	Salvia sclarea	Huang, G.-J., et al. (2012). "Sclareol Exhibits Anti-inflammatory Activity in Both Lipopolysaccharide-Stimulated Macrophages and the lambda-Carrageenan-Induced Paw Edema Model." Journal of Natural product 75(1): 54-59.	RAW264.7	IC50	uM	Inactive	<10
IN0325	CC(C(C1=C(O)C(CC2=C(O)C(C)(C)C(C(C(C(C)C)=O)=C2O)=O)=C(O)C(C/C=C(C)\C)=C1O)=O)C	CC(C)=CCc1c(O)c(CC2=C(O)C(C)(C)C(=O)C(C(=O)C(C)C)=C2O)c(O)c(C(=O)C(C)C)c1O		5315117	RQHGFBDYTQNGHP-UHFFFAOYSA-N	3,5-dihydroxy-6,6-dimethyl-2-(2-methylpropanoyl)-4-[[2,4,6-trihydroxy-3-(3-methylbut-2-enyl)-5-(2-methylpropanoyl)phenyl]methyl]cyclohexa-2,4-dien-1-one	Uliginosin A	Uliginosin A UNII-WPY2P733PC WPY2P733PC 19809-78-0 3,5-Dihydroxy-4,4-dimethyl-2-(2-methyl-1-oxopropyl)-6-((2,4,6-trihydroxy-3-(3-methyl-2-butenyl)-5-(2-methyl-1-oxopropyl)phenyl)methyl)-2,5-cyclohexadien-1-one Uliginosin A [MI] 3,5-dihydroxy-4,4-dimethyl-2-(2-methyl-1-oxopropyl)-6-[[2,4,6-trihydroxy-3-(3-methyl-2-butenyl)-5-(2-methyl-1-oxopropyl)phenyl]methyl]-2,5-cyclohexadien-1-one SCHEMBL34832…	Simple aromatic natural products	C28H36O8	500.581	5.405	8	5	8	Hypericum perforatum, Hypericum gentianoides	Huang, N., et al. (2011). "Identification of anti-inflammatory constituents in Hypericum perforatum and Hypericum gentianoides extracts using RAW 264.7 mouse macrophages." Phytochemistry 72(16): 2015-2023.	RAW264.7	IC50	uM	Inactive	2	2
IN0326	C/C=C\C/C=C\CCCCCCCC(OCC(COC(CCCCCCC/C=C\C/C=C\CCCCC)=O)OC(CCCCCCC/C=C\C/C=C\CCCCC)=O)=O	C/C=C\C/C=C\CCCCCCCC(=O)OCC(COC(=O)CCCCCCC/C=C\C/C=C\CCCCC)OC(=O)CCCCCCC/C=C\C/C=C\CCCCC			ZTGYARIMLPBWEI-NZBLOZCQSA-N		Trilinolein		Aliphatic natural products	C53H90O6	823.278	17.766	6	0	46	Panax notoginseng	Huang, S.-S., et al. (2014). "Anti-Inflammatory Effects of Trilinolein from Panax notoginseng Through the Suppression of NF-kappa B and MAPK Expression and Proinflammatory Cytokine Expression." American Journal of Chinese Medicine 42(6): 1485-1506.	RAW264.7	IC50	uM	Inactive	15.2					>60
IN0327	O=C1C=C(CCC2=CC=CC=C2)OC3=CC=C(O4)C([C@H]5[C@H](O)[C@@H]4[C@H](O)C(OC(CCC6=CC=C(OC)C=C6)=C7)=C5C7=O)=C31	COc1ccc(CCc2cc(=O)c3c(o2)[C@@H](O)[C@@H]2Oc4ccc5oc(CCc6ccccc6)cc(=O)c5c4[C@H]3[C@@H]2O)cc1	CHEMBL4177275	145972941	WOMIUEOZTDQZLT-SSFQEFBSSA-N	(1R,13R,14S,21S)-14,21-dihydroxy-17-[2-(4-methoxyphenyl)ethyl]-6-(2-phenylethyl)-7,12,16-trioxapentacyclo[11.7.1.02,11.03,8.015,20]henicosa-2(11),3(8),5,9,15(20),17-hexaene-4,19-dione	(-)-4'-Methoxyaquisinenone A		Benzopyranoid	C35H30O8	578.608	4.756	8	2	7	Aquilaria sinensis	Huo, H.-X., et al. (2018). "Anti-inflammatory Dimeric 2-(2-Phenylethyl)chromones from the Resinous Wood of Aquilaria sinensis." Journal of Natural product 81(3): 543-553.	RAW264.7	IC50	uM	Inactive	9.3
IN0328	O[C@@H]([C@@H]1C2=C(O)C=C3C(OC(CCC4=CC=C(OC)C=C4)=CC3=O)=C2O5)[C@@H]5[C@H](O)C(OC(CCC6=CC=C(OC)C=C6)=C7)=C1C7=O	COc1ccc(CCc2cc(=O)c3c(o2)[C@@H](O)[C@@H]2Oc4c(c(O)cc5c(=O)cc(CCc6ccc(OC)cc6)oc45)[C@H]3[C@@H]2O)cc1	CHEMBL4162553	145958718	DHDWLZOYAPNQPI-FJLMOIIKSA-N	(1R,13R,14S,21S)-3,14,21-trihydroxy-8,17-bis[2-(4-methoxyphenyl)ethyl]-9,12,16-trioxapentacyclo[11.7.1.02,11.05,10.015,20]henicosa-2,4,7,10,15(20),17-hexaene-6,19-dione	(+)-6''-Hydroxy-4',4''-dimethoxyaquisinenone B		Benzopyranoid	C36H32O10	624.633	4.497	10	3	8	Aquilaria sinensis	Huo, H.-X., et al. (2018). "Anti-inflammatory Dimeric 2-(2-Phenylethyl)chromones from the Resinous Wood of Aquilaria sinensis." Journal of Natural product 81(3): 543-553.	RAW264.7	IC50	uM	Inactive	10.5
IN0329	O[C@H]([C@H]1C2=C(CCC3=COC4=CC=C(OC)C=C4C3=O)C=CC(OC)=C2O5)[C@H]5[C@@H](O)C(OC(CCC6=CC=C(OC)C=C6)=C7)=C1C7=O	COc1ccc(CCc2cc(=O)c3c(o2)[C@H](O)[C@H]2Oc4c(OC)ccc(CCc5coc6ccc(OC)cc6c5=O)c4[C@@H]3[C@H]2O)cc1			ZTVQXPPRAXLXEC-NIILKMHMSA-N		(-)-Aquisinenone D		Benzopyranoid	C37H34O10	638.66	4.588	10	2	9	Aquilaria sinensis	Huo, H.-X., et al. (2018). "Anti-inflammatory Dimeric 2-(2-Phenylethyl)chromones from the Resinous Wood of Aquilaria sinensis." Journal of Natural product 81(3): 543-553.	RAW264.7	IC50	uM	Inactive	7
IN0330	O[C@H]([C@H]1C2=CC=C(CCC(OC3=C4C=C(OC)C=C3)=CC4=O)C=C2O5)[C@H]5[C@@H](O)C(OC(CCC6=CC=C(OC)C=C6)=C7)=C1C7=O	COc1ccc(CCc2cc(=O)c3c(o2)[C@H](O)[C@H]2Oc4cc(CCc5cc(=O)c6cc(OC)ccc6o5)ccc4[C@@H]3[C@H]2O)cc1			XODGTRVCEMSBKP-HQGILNDKSA-N		(-)-Aquisinenone F		Benzopyranoid	C36H32O9	608.634	4.739	9	2	8	Aquilaria sinensis	Huo, H.-X., et al. (2018). "Anti-inflammatory Dimeric 2-(2-Phenylethyl)chromones from the Resinous Wood of Aquilaria sinensis." Journal of Natural product 81(3): 543-553.	RAW264.7	IC50	uM	Inactive	12
IN0331	O[C@H]([C@@H]1[C@H](O)[C@H]2OC3=C(O1)C=C(C(C=C(CCC4=CC=CC=C4)O5)=O)C5=C3)C(OC(CCC6=CC=CC=C6)=C7)=C2C7=O	O=c1cc(CCc2ccccc2)oc2c1[C@@H]1Oc3cc4oc(CCc5ccccc5)cc(=O)c4cc3O[C@H]([C@H]2O)[C@@H]1O			SIOVCMAAJKGHIS-WVBWOMQXSA-N		(-)-Aquisinenone G		Benzopyranoid	C34H28O8	564.581	4.76	8	2	6	Aquilaria sinensis	Huo, H.-X., et al. (2018). "Anti-inflammatory Dimeric 2-(2-Phenylethyl)chromones from the Resinous Wood of Aquilaria sinensis." Journal of Natural product 81(3): 543-553.	RAW264.7	IC50	uM	Inactive	11.4
IN0332	O[C@@H]([C@H]1[C@@H](O)[C@@H]2OC3=C(O1)C=C(C(C=C(CCC4=CC=CC=C4)O5)=O)C5=C3)C(OC(CCC6=CC=C(OC)C=C6)=C7)=C2C7=O	COc1ccc(CCc2cc(=O)c3c(o2)[C@@H](O)[C@@H]2Oc4cc5c(=O)cc(CCc6ccccc6)oc5cc4O[C@H]3[C@@H]2O)cc1			HRNUVHBMKHQEDK-YUCYNTTPSA-N		(+)-4'-Methoxyaquisinenone G		Benzopyranoid	C35H30O9	594.607	4.744	9	2	7	Aquilaria sinensis	Huo, H.-X., et al. (2018). "Anti-inflammatory Dimeric 2-(2-Phenylethyl)chromones from the Resinous Wood of Aquilaria sinensis." Journal of Natural product 81(3): 543-553.	RAW264.7	IC50	uM	Inactive	8
IN0333	O=C1C=C(OC2=CC=C3O[C@H]([C@H](C(OC(CCC4=CC=CC=C4)=C5)=C6C5=O)O)[C@H](O)[C@H]6C3=C21)CCC7=CC=CC=C7	O=c1cc(CCc2ccccc2)oc2c1[C@@H]1c3c(ccc4oc(CCc5ccccc5)cc(=O)c34)O[C@H]([C@H]2O)[C@@H]1O	CHEMBL4169006	145955531	FPLIVUZHQHSYKQ-OTBBYOMFSA-N	(1S,13S,14R,21R)-14,21-dihydroxy-6,17-bis(2-phenylethyl)-7,12,16-trioxapentacyclo[11.7.1.02,11.03,8.015,20]henicosa-2(11),3(8),5,9,15(20),17-hexaene-4,19-dione	(+)-Aquisinenone A		Benzopyranoid	C34H28O7	548.582	4.772	7	2	6	Aquilaria sinensis	Huo, H.-X., et al. (2018). "Anti-inflammatory Dimeric 2-(2-Phenylethyl)chromones from the Resinous Wood of Aquilaria sinensis." Journal of Natural product 81(3): 543-553.	RAW264.7	IC50	uM	Inactive	11.5
IN0334	O=C1C=C(OC2=CC=C3O[C@@H]([C@@H](C(OC(CCC4=CC=CC=C4)=C5)=C6C5=O)O)[C@@H](O)[C@@H]6C3=C21)CCC7=CC=CC=C7	O=c1cc(CCc2ccccc2)oc2c1[C@H]1c3c(ccc4oc(CCc5ccccc5)cc(=O)c34)O[C@@H]([C@@H]2O)[C@H]1O	CHEMBL4169424	139051593	FPLIVUZHQHSYKQ-JSXXVPJUSA-N	(1R,13R,14S,21S)-14,21-dihydroxy-6,17-bis(2-phenylethyl)-7,12,16-trioxapentacyclo[11.7.1.02,11.03,8.015,20]henicosa-2(11),3(8),5,9,15(20),17-hexaene-4,19-dione	(-)-Aquisinenone A		Benzopyranoid	C34H28O7	548.582	4.772	7	2	6	Aquilaria sinensis	Huo, H.-X., et al. (2018). "Anti-inflammatory Dimeric 2-(2-Phenylethyl)chromones from the Resinous Wood of Aquilaria sinensis." Journal of Natural product 81(3): 543-553.	RAW264.7	IC50	uM	Inactive	7.6
IN0335	O[C@H]1[C@@H]2C3=CC=C4C(OC(CCC5=CC=CC=C5)=CC4=O)=C3O[C@H]1[C@@H](C(OC(CCC6=CC=CC=C6)=C7)=C2C7=O)O	O=c1cc(CCc2ccccc2)oc2c1[C@H]1c3ccc4c(=O)cc(CCc5ccccc5)oc4c3O[C@@H]([C@@H]2O)[C@H]1O	CHEMBL4172815	145950115	KEHSDTDUDXQQOQ-LFLQOBSNSA-N	(1R,13R,14S,21S)-14,21-dihydroxy-8,17-bis(2-phenylethyl)-9,12,16-trioxapentacyclo[11.7.1.02,11.05,10.015,20]henicosa-2(11),3,5(10),7,15(20),17-hexaene-6,19-dione	(+)-Aquisinenone B		Benzopyranoid	C34H28O7	548.582	4.772	7	2	6	Aquilaria sinensis	Huo, H.-X., et al. (2018). "Anti-inflammatory Dimeric 2-(2-Phenylethyl)chromones from the Resinous Wood of Aquilaria sinensis." Journal of Natural product 81(3): 543-553.	RAW264.7	IC50	uM	Inactive	8.8
IN0336	O[C@@H]1[C@H]2C3=CC=C4C(OC(CCC5=CC=CC=C5)=CC4=O)=C3O[C@@H]1[C@H](C(OC(CCC6=CC=CC=C6)=C7)=C2C7=O)O	O=c1cc(CCc2ccccc2)oc2c1[C@@H]1c3ccc4c(=O)cc(CCc5ccccc5)oc4c3O[C@H]([C@H]2O)[C@@H]1O	CHEMBL4162140	145958705	KEHSDTDUDXQQOQ-FJRCWILLSA-N	(1S,13S,14R,21R)-14,21-dihydroxy-8,17-bis(2-phenylethyl)-9,12,16-trioxapentacyclo[11.7.1.02,11.05,10.015,20]henicosa-2(11),3,5(10),7,15(20),17-hexaene-6,19-dione	(-)-Aquisinenone B		Benzopyranoid	C34H28O7	548.582	4.772	7	2	6	Aquilaria sinensis	Huo, H.-X., et al. (2018). "Anti-inflammatory Dimeric 2-(2-Phenylethyl)chromones from the Resinous Wood of Aquilaria sinensis." Journal of Natural product 81(3): 543-553.	RAW264.7	IC50	uM	Inactive	8.6
IN0337	O[C@H]1[C@H]2C3=C(C=CC(OC)=C3O[C@H]1[C@@H](C(OC(CCC4=CC=CC=C4)=C5)=C2C5=O)O)CCC6=COC7=CC=C(C=C7C6=O)OC	COc1ccc2occ(CCc3ccc(OC)c4c3[C@H]3c5c(oc(CCc6ccccc6)cc5=O)[C@@H](O)[C@H](O4)[C@H]3O)c(=O)c2c1			NEWYAIXKVWNCMG-BEJAEESXSA-N		(+)-4'-Demethoxyaquisinenone D		Benzopyranoid	C36H32O9	608.634	4.605	9	2	8	Aquilaria sinensis	Huo, H.-X., et al. (2018). "Anti-inflammatory Dimeric 2-(2-Phenylethyl)chromones from the Resinous Wood of Aquilaria sinensis." Journal of Natural product 81(3): 543-553.	RAW264.7	IC50	uM	Inactive	8.5
IN0338	O[C@@H]1[C@H]2C3=C(C=CC(OC)=C3O[C@@H]1[C@H](C(OC(CCC4=CC=CC=C4)=C5)=C2C5=O)O)CCC6=COC7=CC=C(C=C7C6=O)OC	COc1ccc2occ(CCc3ccc(OC)c4c3[C@H]3c5c(oc(CCc6ccccc6)cc5=O)[C@H](O)[C@@H](O4)[C@@H]3O)c(=O)c2c1			NEWYAIXKVWNCMG-MSQIEAGJSA-N		(-)-4'-Demethoxyaquisinenone D		Benzopyranoid	C36H32O9	608.634	4.605	9	2	8	Aquilaria sinensis	Huo, H.-X., et al. (2018). "Anti-inflammatory Dimeric 2-(2-Phenylethyl)chromones from the Resinous Wood of Aquilaria sinensis." Journal of Natural product 81(3): 543-553.	RAW264.7	IC50	uM	Inactive	8.5
IN0339	O[C@@H]1C([C@H]2[C@@]([C@@H]3[C@]([C@]4(C(=CC3)[C@H]3[C@@](CC4)(CCC(C3)(C)C)C(=O)O)C)(CC2)C)(CC1)C)(C)C	CC1(C)CC[C@]2(C(=O)O)CC[C@]3(C)C(=CC[C@@H]4[C@@]5(C)CC[C@H](O)C(C)(C)[C@@H]5CC[C@]43C)[C@@H]2C1	CHEMBL168	10494	MIJYXULNPSFWEK-GTOFXWBISA-N	(4aS,6aR,6aS,6bR,8aR,10S,12aR,14bS)-10-hydroxy-2,2,6a,6b,9,9,12a-heptamethyl-1,3,4,5,6,6a,7,8,8a,10,11,12,13,14b-tetradecahydropicene-4a-carboxylic acid	Oleanolic acid	NSC-114945	Triterpenoid	C30H48O3	456.7	6.447	3	2	1	WD	Hwang YJ, Song J, Kim HR, Hwang KA. Oleanolic acid regulates NF-?B signaling by suppressing MafK expression in RAW 264.7 cells. BMB Rep. 2014 Sep;47(9):524-9. doi: 10.5483/bmbrep.2014.47.9.149.	RAW264.7	IC50	uM	Inactive	>10	10
IN0340	COC1=CC=C(C2=CC(C3=C(OC)C(OC)=C(OC)C=C3O2)=O)C=C1	COc1ccc(-c2cc(=O)c3c(OC)c(OC)c(OC)cc3o2)cc1	CHEMBL75349	96118	URSUMOWUGDXZHU-UHFFFAOYSA-N	5,6,7-trimethoxy-2-(4-methoxyphenyl)chromen-4-one	Tetramethylscutellarein	NSC-53908	Flavonoid	C19H18O6	342.343	3.07	6	0	5	Citrus reticulata	Hyun, J. M., et al. (2017). "Tetramethyl-O-scutellarin isolated from peels of immature Shiranuhi fruit exhibits anti-inflammatory effects on LPS-induced RAW264.7 cells." Tropical Journal of Pharmaceutical Research 16(9): 2197-2205.	RAW264.7	IC50	uM	Inactive	<50	<50	>100	>100		>100
IN0341	CC(C(O)CC1=C(O)C=C(OC)C(C(/C=C/C2=CC=C(O)C=C2)=O)=C1O)=C	C=C(C)C(O)Cc1c(O)cc(OC)c(C(=O)/C=C/c2ccc(O)cc2)c1O	CHEMBL479500	10317069	IIWLGOCXDBSFCM-RCMYXZNBSA-N	(E)-1-[2,4-dihydroxy-3-(2-hydroxy-3-methylbut-3-enyl)-6-methoxyphenyl]-3-(4-hydroxyphenyl)prop-2-en-1-one	Xanthohumol d	Xanthohumol D	Flavonoid	C21H22O6	370.396	3.768	6	4	7	Humulus lupulus	Zhao, F.; Nozawa, H.; Daikonnya, A.; Kondo, K.; Kitanaka, S., Inhibitors of nitric oxide production from hops (Humulus lupulus L.). Biological & Pharmaceutical Bulletin 2003, 26 (1), 61-65.	RAW264.7	IC50	uM	Inactive	5
IN0342	C/C(C)=C\CC1=C(O)C=C(OC)C(C(CCC2=CC=C(O)C=C2)=O)=C1O	COc1cc(O)c(CC=C(C)C)c(O)c1C(=O)CCc1ccc(O)cc1	CHEMBL510279	10450920	SVTCZHIDEDUTBH-UHFFFAOYSA-N	1-[2,4-dihydroxy-6-methoxy-3-(3-methylbut-2-enyl)phenyl]-3-(4-hydroxyphenyl)propan-1-one	Dihydroxanthohumol	Dihydroxanthohumol	Flavonoid	C21H24O5	356.412	4.839	5	3	7	Humulus lupulus	Zhao, F.; Nozawa, H.; Daikonnya, A.; Kondo, K.; Kitanaka, S., Inhibitors of nitric oxide production from hops (Humulus lupulus L.). Biological & Pharmaceutical Bulletin 2003, 26 (1), 61-65.	RAW264.7	IC50	uM	Inactive	Inactive
IN0343	OC1CC2=C(OC1(C)C)C=C(OC)C(C(/C=C/C3=CC=C(O)C=C3)=O)=C2O	COc1cc2c(c(O)c1C(=O)/C=C/c1ccc(O)cc1)CC(O)C(C)(C)O2	CHEMBL520430	9799506	GUQGMEWOCKDLDE-YOCVDRLZSA-N	(E)-1-(3,5-dihydroxy-7-methoxy-2,2-dimethyl-3,4-dihydrochromen-6-yl)-3-(4-hydroxyphenyl)prop-2-en-1-one	Xanthohumol b		Flavonoid	C21H22O6	370.396	3.331	6	3	4	Humulus lupulus	Zhao, F.; Nozawa, H.; Daikonnya, A.; Kondo, K.; Kitanaka, S., Inhibitors of nitric oxide production from hops (Humulus lupulus L.). Biological & Pharmaceutical Bulletin 2003, 26 (1), 61-65.	RAW264.7	IC50	uM	Inactive	5
IN0344	OC1=C(C(/C=C/C2=CC=C(O)C=C2)=O)C(OC)=CC(O)=C1CC(OC)C(O)(C)C	COc1cc(O)c(CC(OC)C(C)(C)O)c(O)c1C(=O)/C=C/c1ccc(O)cc1		10453729	DCAILSQMQMIYOU-JNLAIUADSA-N	(E)-1-[2,4-dihydroxy-3-(3-hydroxy-2-methoxy-3-methylbutyl)-6-methoxyphenyl]-3-(4-hydroxyphenyl)prop-2-en-1-one	2',4,4'-Trihydroxy-3'-(2-methoxy-3-hydroxy-3-methylbutyl)-6'-methoxy-trans-chalcone	2',4,4'-Trihydroxy-3'-(2-methoxy-3-hydroxy-3-methylbutyl)-6'-methoxy-trans-chalcone 1-[2,4-Dihydroxy-3-(3-hydroxy-2-methoxy-3-methylbutyl)-6-methoxyphenyl]-3-(4-hydroxyphenyl)-2-propene-1-one	Flavonoid	C22H26O7	402.438	3.156	7	4	8	Humulus lupulus	Zhao, F.; Nozawa, H.; Daikonnya, A.; Kondo, K.; Kitanaka, S., Inhibitors of nitric oxide production from hops (Humulus lupulus L.). Biological & Pharmaceutical Bulletin 2003, 26 (1), 61-65.	RAW264.7	IC50	uM	Inactive	5
IN0345	CO[C@@H]1CC(=O)C2=C3[C@@]14OC5=C6C(=C(C=C5)O)[C@H]([C@@H]7[C@H]([C@]6(O4)OC3=CC=C2)O7)O	CO[C@@H]1CC(=O)c2cccc3c2[C@@]12Oc1ccc(O)c4c1[C@](O3)(O2)[C@@H]1O[C@@H]1[C@@H]4O	CHEMBL487724	14845980	DIBXCWWZBPEJSW-LLWYXSAZSA-N	(1S,2R,4R,5R,12S,13R)-5,7-dihydroxy-13-methoxy-3,11,21,22-tetraoxaheptacyclo[10.9.1.11,6.112,16.02,4.010,24.020,23]tetracosa-6,8,10(24),16(23),17,19-hexaen-15-one	Preussomerin C	Preussomerin C	Polycyclic aromatic natural products	C21H16O8	396.347	1.496	8	2	1	Strychnos angustiflora	Jiang, H.; Ma, S.-G.; Li, Y.; Liu, Y.-B.; Li, L.; Qu, J.; Yu, S.-S., Spirobisnaphthalenes and lactones from the seeds of Strychnos angustiflora with potential anti-inflammatory activity. Bioorganic & Medicinal Chemistry Letters 2016, 26 (19), 4832-4836.	BV-2	IC50	uM	Inactive	1.16
IN0346	C[C@H]1CCCCCCCC2=C(C(=CC(=C2)O)OC)C(=O)O1	COc1cc(O)cc2c1C(=O)O[C@@H](C)CCCCCCC2	CHEMBL393258	14562696	OKWRDLQBKAOJNC-LBPRGKRZSA-N	(4S)-14-hydroxy-16-methoxy-4-methyl-3-oxabicyclo[10.4.0]hexadeca-1(12),13,15-trien-2-one	Lasiodiplodin	Lasiodiplodin	Polycyclic aromatic natural products	C17H24O4	292.37	4.616	4	1	1	Strychnos angustiflora	Jiang, H.; Ma, S.-G.; Li, Y.; Liu, Y.-B.; Li, L.; Qu, J.; Yu, S.-S., Spirobisnaphthalenes and lactones from the seeds of Strychnos angustiflora with potential anti-inflammatory activity. Bioorganic & Medicinal Chemistry Letters 2016, 26 (19), 4832-4836.	BV-2	IC50	uM	Inactive	>100
IN0347	C[C@H]1CCC[C@H](O)CCCC2=C(C(O1)=O)C(OC)=CC(O)=C2	COc1cc(O)cc2c1C(=O)O[C@@H](C)CCC[C@H](O)CCC2	CHEMBL3916007	134142479	BMTHJJMWAGGHQC-AAEUAGOBSA-N	(4S,8R)-8,14-dihydroxy-16-methoxy-4-methyl-3-oxabicyclo[10.4.0]hexadeca-1(12),13,15-trien-2-one	(+)-(7R)-7-Hydroxylasiodiplodin		Polycyclic aromatic natural products	C17H24O5	308.369	3.379	5	2	1	Strychnos angustiflora	Jiang, H.; Ma, S.-G.; Li, Y.; Liu, Y.-B.; Li, L.; Qu, J.; Yu, S.-S., Spirobisnaphthalenes and lactones from the seeds of Strychnos angustiflora with potential anti-inflammatory activity. Bioorganic & Medicinal Chemistry Letters 2016, 26 (19), 4832-4836.	BV-2	IC50	uM	Inactive	87.1
IN0348	C[C@H]1CCC[C@@H](O)CCCC2=C(C(O1)=O)C(OC)=CC(O)=C2	COc1cc(O)cc2c1C(=O)O[C@@H](C)CCC[C@@H](O)CCC2	CHEMBL3942672	134146212	BMTHJJMWAGGHQC-WCQYABFASA-N	(4S,8S)-8,14-dihydroxy-16-methoxy-4-methyl-3-oxabicyclo[10.4.0]hexadeca-1(12),13,15-trien-2-one	(-)-(7S)-7-Hydroxylasiodiplodin		Polycyclic aromatic natural products	C17H24O5	308.369	3.379	5	2	1	Strychnos angustiflora	Jiang, H.; Ma, S.-G.; Li, Y.; Liu, Y.-B.; Li, L.; Qu, J.; Yu, S.-S., Spirobisnaphthalenes and lactones from the seeds of Strychnos angustiflora with potential anti-inflammatory activity. Bioorganic & Medicinal Chemistry Letters 2016, 26 (19), 4832-4836.	BV-2	IC50	uM	Inactive	>100
IN0349	OCc1c2c([nH]c1)cccc2	OCc1c[nH]c2ccccc12	CHEMBL155625	3712	IVYPNXXAYMYVSP-UHFFFAOYSA-N	1H-indol-3-ylmethanol	Indole-3-carbinol	INDOLE-3-CARBINOL NSC-525801	Alkaloid	C9H9NO	147.174	1.518	1	2	1	Brassica	Jiang, J., et al. (2013). "Indole-3-carbinol inhibits LPS-induced inflammatory response by blocking TRIF-dependent signaling pathway in macrophages." Food and Chemical Toxicology 57: 256-261.	RAW264.7	IC50	uM	Inactive	<50
IN0350	C1C(=O)C=C([C@]2([C@H]1[C@]([C@@H](CC2)C)(CC/C(=C/C(=O)OC)/C)C)C)C	COC(=O)/C=C(\C)CC[C@@]1(C)[C@H](C)CC[C@@]2(C)C(C)=CC(=O)C[C@H]12	CHEMBL3581993	12096942	SABQHVWRNLPVTQ-ZQTZVFAOSA-N	methyl (E)-5-[(1S,2R,4aR,8aR)-1,2,4a,5-tetramethyl-7-oxo-3,4,8,8a-tetrahydro-2H-naphthalen-1-yl]-3-methylpent-2-enoate	2-Oxokolavenic acid methyl ester		Diterpenoid	C21H32O3	332.477	4.893	3	0	5	Dysoxylum gotadhora	Anti-inflammatory Terpenoids from the Leaves and Twigs of Dysoxylum gotadhora. Kan Jiang, Lu-Lin Chen, Shu-Fang Wang, Yi Wang, Ya Li, Kun Gao*, J. Nat. Prod. 2015, 78, 1037-1044.	RAW264.7	IC50	uM	Inactive	45.2
IN0351	C1C[C@@H](C([C@H]2[C@]1([C@@H]1[C@@H](CC2)C[C@](CC1=O)(C=C)C)C)(C)C)O	C=C[C@@]1(C)CC(=O)[C@H]2[C@@H](CC[C@H]3C(C)(C)[C@@H](O)CC[C@]23C)C1	CHEMBL3581992	122179260	CBERMJGZJKAJQG-QKAWHGFOSA-N	(2R,4aS,4bS,7S,8aR,10aS)-2-ethenyl-7-hydroxy-2,4b,8,8-tetramethyl-1,3,4a,5,6,7,8a,9,10,10a-decahydrophenanthren-4-one	(3S,5R,8S,9S,10S,13R)-3-Hydroxyisopimara-15-en-11-one		Diterpenoid	C20H32O2	304.467	3.699	2	1	1	Dysoxylum gotadhora	Anti-inflammatory Terpenoids from the Leaves and Twigs of Dysoxylum gotadhora. Kan Jiang, Lu-Lin Chen, Shu-Fang Wang, Yi Wang, Ya Li, Kun Gao*, J. Nat. Prod. 2015, 78, 1037-1044.	RAW264.7	IC50	uM	Inactive	14.5
IN0352	O=C1C2=C[C@](C=C)(C)CC[C@]2([H])[C@](CCC(C3(C)C)=O)(C)[C@@]3([H])C1	C=C[C@]1(C)C=C2C(=O)C[C@H]3C(C)(C)C(=O)CC[C@]3(C)[C@H]2CC1		139045174	IOCKHKBAJGJHFL-JKTDJZPLSA-N	(4aS,4bR,7R,10aR)-7-ethenyl-1,1,4a,7-tetramethyl-4,4b,5,6,10,10a-hexahydro-3H-phenanthrene-2,9-dione	(-)-oryzalexin C		Diterpenoid	C20H28O2	300.435	3.76	2	0	1	Dysoxylum gotadhora	Anti-inflammatory Terpenoids from the Leaves and Twigs of Dysoxylum gotadhora. Kan Jiang, Lu-Lin Chen, Shu-Fang Wang, Yi Wang, Ya Li, Kun Gao*, J. Nat. Prod. 2015, 78, 1037-1044.	RAW264.7	IC50	uM	Null	>50
IN0353	O=C1C2=C[C@](C=C)(C)CC[C@]2([H])[C@](C=CC(C3(C)C)=O)(C)[C@@]3([H])C1	C=C[C@]1(C)C=C2C(=O)C[C@H]3C(C)(C)C(=O)C=C[C@]3(C)[C@H]2CC1			LISSAUJQPBYSFY-JKTDJZPLSA-N		(5R,9R,10S,13R)-isopimara-1,8(14),15-triene-3,7-dione		Diterpenoid	C20H26O2	298.419	3.737	2	0	1	Dysoxylum gotadhora	Anti-inflammatory Terpenoids from the Leaves and Twigs of Dysoxylum gotadhora. Kan Jiang, Lu-Lin Chen, Shu-Fang Wang, Yi Wang, Ya Li, Kun Gao*, J. Nat. Prod. 2015, 78, 1037-1044.	RAW264.7	IC50	uM	Null	>50
IN0354	O=C1C2=C[C@](C=C)(C)[C@H](O)C[C@]2([H])[C@](CCCC3(C)C)(C)[C@@]3([H])C1	C=C[C@]1(C)C=C2C(=O)C[C@H]3C(C)(C)CCC[C@]3(C)[C@H]2C[C@H]1O		139045176	HTUPTVDNBWCUJL-TWRRNRRFSA-N	(4aS,4bR,6R,7R,10aS)-7-ethenyl-6-hydroxy-1,1,4a,7-tetramethyl-2,3,4,4b,5,6,10,10a-octahydrophenanthren-9-one	(5S,9R,10S,12R,13R)-12-hydroxyisopimara-8(14),15-dien-7-one		Diterpenoid	C20H30O2	302.451	3.66	2	1	1	Dysoxylum gotadhora	Anti-inflammatory Terpenoids from the Leaves and Twigs of Dysoxylum gotadhora. Kan Jiang, Lu-Lin Chen, Shu-Fang Wang, Yi Wang, Ya Li, Kun Gao*, J. Nat. Prod. 2015, 78, 1037-1044.	RAW264.7	IC50	uM	Null	>50
IN0355	O=C(C[C@]1([H])[C@]2(C)CC[C@@H](C1(C)C)O)[C@]3([H])[C@]2([H])CC[C@@](C=C)(C)C3	C=C[C@@]1(C)CC[C@H]2[C@H](C1)C(=O)C[C@H]1C(C)(C)[C@@H](O)CC[C@]21C			ZXZXEAVSKGQDBI-POGDQYKGSA-N		(3S,5R,8S,9S,10R,13S)-3-hydroxyisopimara-15-en-7-one		Diterpenoid	C20H32O2	304.467	3.699	2	1	1	Dysoxylum gotadhora	Anti-inflammatory Terpenoids from the Leaves and Twigs of Dysoxylum gotadhora. Kan Jiang, Lu-Lin Chen, Shu-Fang Wang, Yi Wang, Ya Li, Kun Gao*, J. Nat. Prod. 2015, 78, 1037-1044.	RAW264.7	IC50	uM	Null	>50
IN0356	O=C1C2=C[C@](C=C)(C)CC[C@]2([H])[C@](CCCC3(C)C)(C)C3=C1	C=C[C@]1(C)C=C2C(=O)C=C3C(C)(C)CCC[C@]3(C)[C@H]2CC1			SONQXAZVPUTXTN-RYGJVYDSSA-N		(9R,10R,13R)-isopimara-5,8(14),15-trien-7-one		Diterpenoid	C20H28O	284.436	4.933	1	0	1	Dysoxylum gotadhora	Anti-inflammatory Terpenoids from the Leaves and Twigs of Dysoxylum gotadhora. Kan Jiang, Lu-Lin Chen, Shu-Fang Wang, Yi Wang, Ya Li, Kun Gao*, J. Nat. Prod. 2015, 78, 1037-1044.	RAW264.7	IC50	uM	Null	>50
IN0357	C[C@]1(CC[C@@H]2C(=C1)C(=O)C[C@H]3[C@]2(CC[C@H](C3(C)C)O)C)C=C	C=C[C@@]1(C)C=C2C(=O)C[C@@H]3C(C)(C)[C@H](O)CC[C@@]3(C)[C@@H]2CC1		158755	QOWLIQGNZBOQNG-JECYIRHJSA-N	(2R,4aR,4bS,7S,10aS)-7-ethenyl-2-hydroxy-1,1,4a,7-tetramethyl-2,3,4,4b,5,6,10,10a-octahydrophenanthren-9-one	Oryzalexin A	Oryzalexin A UNII-6I1EDL774J 85394-31-6 6I1EDL774J C09148 CHEBI:78258 DTXSID001005895 3alpha-ent-sandaracopimaradien-7-one 3alpha,7-oxo-ent-sandaracopimaradiene 3-Hydroxypimara-8(14),15-dien-7-one 9(1H)-Phenanthrenone, 7-ethenyl-2,3,4,4a,4b,5,6,7,10,10a-decahydro-2-hydroxy-1,1,4a,7-tetramethyl-, (2R,4aR,4bS,7S,10aS)- Q27105080 (3alpha,5beta,9beta,10alpha)-3-hydroxypimara-8(14),15-dien-7-one	Diterpenoid	C20H30O2	302.451	3.66	2	1	1	Dysoxylum gotadhora	Anti-inflammatory Terpenoids from the Leaves and Twigs of Dysoxylum gotadhora. Kan Jiang, Lu-Lin Chen, Shu-Fang Wang, Yi Wang, Ya Li, Kun Gao*, J. Nat. Prod. 2015, 78, 1037-1044.	RAW264.7	IC50	uM	Null	>50
IN0358	C[C@@]1(CC[C@H]2C(=C1)CC[C@@H]3[C@@]2(CCCC3(C)C)C)C(CO)O	CC1(C)CCC[C@@]2(C)[C@H]1CCC1=C[C@@](C)(C(O)CO)CC[C@@H]12		15381689	WSYMNFBVLKNIMC-VDWQKOAOSA-N	1-[(2S,4aS,4bS,8aS)-2,4b,8,8-tetramethyl-4,4a,5,6,7,8a,9,10-octahydro-3H-phenanthren-2-yl]ethane-1,2-diol	Flavidusin A	Flavidusin A	Diterpenoid	C20H34O2	306.483	4.096	2	2	2	Dysoxylum gotadhora	Anti-inflammatory Terpenoids from the Leaves and Twigs of Dysoxylum gotadhora. Kan Jiang, Lu-Lin Chen, Shu-Fang Wang, Yi Wang, Ya Li, Kun Gao*, J. Nat. Prod. 2015, 78, 1037-1044.	RAW264.7	IC50	uM	Null	>50
IN0359	O=C(C[C@@]1([H])[C@@]2(C)CCCC1(C)C)C3[C@@]2([H])C[C@H]4[C@@](CO)(O)[C@@H]3CC4	CC1(C)CCC[C@@]2(C)[C@@H]3C[C@@H]4CC[C@H](C3C(=O)C[C@H]12)[C@@]4(O)CO			YZZDTRZQCHIHHD-UYRMLRQQSA-N		Atisane-16,17-diol		Diterpenoid	C20H32O3	320.466	2.624	3	2	1	Dysoxylum gotadhora	Anti-inflammatory Terpenoids from the Leaves and Twigs of Dysoxylum gotadhora. Kan Jiang, Lu-Lin Chen, Shu-Fang Wang, Yi Wang, Ya Li, Kun Gao*, J. Nat. Prod. 2015, 78, 1037-1044.	RAW264.7	IC50	uM	Null	>50
IN0360	C/C=C(/C)\C(=O)O[C@@H]1C(=C)[C@H]2CC[C@@H]3C1(C2)CC[C@H]4[C@]3(CC[C@H](C4(C)C)O)C	C=C1[C@H]2CC[C@@H]3C(CC[C@@H]4C(C)(C)[C@H](O)CC[C@]43C)(C2)[C@@H]1OC(=O)/C(C)=C\C		6443483	VONUYFLABDZCHJ-YAKRKXHYSA-N	[(4S,6R,9R,10S,13S,15R)-6-hydroxy-5,5,9-trimethyl-14-methylidene-15-tetracyclo[11.2.1.01,10.04,9]hexadecanyl] (Z)-2-methylbut-2-enoate	Kaur-16-ene-3,15-diol	Kaur-16-ene-3,15-diol, 15-(2-methyl-2-butenoate), (3alpha,15beta(Z))- 102827-93-0	Diterpenoid	C25H38O3	386.567	5.488	3	1	3	Dysoxylum gotadhora	Anti-inflammatory Terpenoids from the Leaves and Twigs of Dysoxylum gotadhora. Kan Jiang, Lu-Lin Chen, Shu-Fang Wang, Yi Wang, Ya Li, Kun Gao*, J. Nat. Prod. 2015, 78, 1037-1044.	RAW264.7	IC50	uM	Null	>50
IN0361	OC1=CC=C(C2=C(C3=C(C=C(O)C=C3)O2)C(O4)=O)C4=C1CCC(C)(O)C	CC(C)(O)CCc1c(O)ccc2c1oc(=O)c1c3ccc(O)cc3oc21			BWYQHLSVBXSHPS-UHFFFAOYSA-N		Dolichosin A		Flavonoid	C20H18O6	354.353	3.816	5	3	3	Dolichos trilobus	Jiang, M.-Y.; Luo, M.; Tian, K.; Li, Y.-H.; Sun, J.-X.; Lu, Y.; Pu, X.-Y.; Huang, X.-Z., alpha-Glucosidase Inhibitory and Anti-Inflammatory Coumestans from the Roots of Dolichos trilobus. Planta medica 2018.	RAW264.7	IC50	uM	Inactive	36.3
IN0362	OC1=CC=C(C2=C(C3=C(C=C(O)C=C3)O2)C(O4)=O)C4=C1C/C=C(C)/C	CC(C)=CCc1c(O)ccc2c1oc(=O)c1c3ccc(O)cc3oc21	CHEMBL2437362	44257530	FRXPSBUCIWPZMH-UHFFFAOYSA-N	3,9-dihydroxy-4-(3-methylbut-2-enyl)-[1]benzofuro[3,2-c]chromen-6-one	Phaseol		Flavonoid	C20H16O5	336.338	4.917	4	2	2	Dolichos trilobus	Jiang, M.-Y.; Luo, M.; Tian, K.; Li, Y.-H.; Sun, J.-X.; Lu, Y.; Pu, X.-Y.; Huang, X.-Z., alpha-Glucosidase Inhibitory and Anti-Inflammatory Coumestans from the Roots of Dolichos trilobus. Planta medica 2018.	RAW264.7	IC50	uM	Inactive	40
IN0363	OC1=C(C/C=C(C)/C)C=C2C3=C(C(OC2=C1CCC(O)(C)C)=O)C4=C(O3)C=C(C=C4)O	CC(C)=CCc1cc2c(oc(=O)c3c4ccc(O)cc4oc23)c(CCC(C)(C)O)c1O			SSKPCSKUCDNFDB-UHFFFAOYSA-N		Dolichosin B		Flavonoid	C25H26O6	422.47	5.673	5	3	5	Dolichos trilobus	Jiang, M.-Y.; Luo, M.; Tian, K.; Li, Y.-H.; Sun, J.-X.; Lu, Y.; Pu, X.-Y.; Huang, X.-Z., alpha-Glucosidase Inhibitory and Anti-Inflammatory Coumestans from the Roots of Dolichos trilobus. Planta medica 2018.	RAW264.7	IC50	uM	Inactive	Inactive
IN0364	OC(C=C1)=CC(O2)=C1C3=C2C4=CC(C/C=C(C)/C)=C5OC(C(O)(C)C)CC5=C4OC3=O	CC(C)=CCc1cc2c(oc(=O)c3c4ccc(O)cc4oc23)c2c1OC(C(C)(C)O)C2			IAMHDVAALOMPOY-IBGZPJMESA-N		Dolichosin C		Flavonoid	C25H24O6	420.454	5.29	5	2	3	Dolichos trilobus	Jiang, M.-Y.; Luo, M.; Tian, K.; Li, Y.-H.; Sun, J.-X.; Lu, Y.; Pu, X.-Y.; Huang, X.-Z., alpha-Glucosidase Inhibitory and Anti-Inflammatory Coumestans from the Roots of Dolichos trilobus. Planta medica 2018.	RAW264.7	IC50	uM	Inactive	Inactive
IN0365	OC1=C(C/C=C(C)/C)C=C2C3=C(C(OC2=C1CC(O)C(C)=C)=O)C4=C(O3)C=C(C=C4)O	C=C(C)C(O)Cc1c(O)c(CC=C(C)C)cc2c1oc(=O)c1c3ccc(O)cc3oc21			JDJOFSMBSYYJJI-IBGZPJMESA-N		Dolichosin D		Flavonoid	C25H24O6	420.454	5.726	5	3	5	Dolichos trilobus	Jiang, M.-Y.; Luo, M.; Tian, K.; Li, Y.-H.; Sun, J.-X.; Lu, Y.; Pu, X.-Y.; Huang, X.-Z., alpha-Glucosidase Inhibitory and Anti-Inflammatory Coumestans from the Roots of Dolichos trilobus. Planta medica 2018.	RAW264.7	IC50	uM	Inactive	Inactive
IN0366	CC(=CCC1=C(C=CC2=C1OC3=C2C(=O)OC4=C3C=CC(=C4)O)O)C	CC(C)=CCc1c(O)ccc2c1oc1c3ccc(O)cc3oc(=O)c21	CHEMBL1094311	16744613	MQKLGUOASGICKG-UHFFFAOYSA-N	3,9-dihydroxy-10-(3-methylbut-2-enyl)-[1]benzofuro[3,2-c]chromen-6-one	Isosojagol	Isosojagol	Flavonoid	C20H16O5	336.338	4.917	4	2	2	Dolichos trilobus	Jiang, M.-Y.; Luo, M.; Tian, K.; Li, Y.-H.; Sun, J.-X.; Lu, Y.; Pu, X.-Y.; Huang, X.-Z., alpha-Glucosidase Inhibitory and Anti-Inflammatory Coumestans from the Roots of Dolichos trilobus. Planta medica 2018.	RAW264.7	IC50	uM	Inactive	Inactive
IN0367	CC(=CCC1=C(C=C2C(=C1)C3=C(C4=C(O3)C=C(C=C4)O)C(=O)O2)O)C	CC(C)=CCc1cc2c(cc1O)oc(=O)c1c3ccc(O)cc3oc21	CHEMBL4064323	5281806	YABIJLLNNFURIJ-UHFFFAOYSA-N	3,9-dihydroxy-2-(3-methylbut-2-enyl)-[1]benzofuro[3,2-c]chromen-6-one	Psoralidin		Flavonoid	C20H16O5	336.338	4.917	4	2	2	Dolichos trilobus	Jiang, M.-Y.; Luo, M.; Tian, K.; Li, Y.-H.; Sun, J.-X.; Lu, Y.; Pu, X.-Y.; Huang, X.-Z., alpha-Glucosidase Inhibitory and Anti-Inflammatory Coumestans from the Roots of Dolichos trilobus. Planta medica 2018.	RAW264.7	IC50	uM	Inactive	Inactive
IN0368	O=C1C2=C(OC3=C2C=CC=C3)C4=CC5=C(OC(C)(C)C=C5)C=C4O1	CC1(C)C=Cc2cc3c(cc2O1)oc(=O)c1c2ccccc2oc31			ILASAJPOZOZLJM-UHFFFAOYSA-N		4'',5''-dehydroisopsoralidin		Flavonoid	C20H14O4	318.323	4.332	3	0	0	Dolichos trilobus	Jiang, M.-Y.; Luo, M.; Tian, K.; Li, Y.-H.; Sun, J.-X.; Lu, Y.; Pu, X.-Y.; Huang, X.-Z., alpha-Glucosidase Inhibitory and Anti-Inflammatory Coumestans from the Roots of Dolichos trilobus. Planta medica 2018.	RAW264.7	IC50	uM	Inactive	Inactive
IN0369	NCCC1=CC(O)=C(O)C=C1	NCCc1ccc(O)c(O)c1	CHEMBL59	681	VYFYYTLLBUKUHU-UHFFFAOYSA-N	4-(2-aminoethyl)benzene-1,2-diol	Dopamine	Carbilev Dopamine DOPAMINE DOPAMINE DOPAMINE DOPAMINE DOPAMINE Intropin NSC-173182 Parcopa Sinemet	Alkaloid	C8H11NO2	153.178	0.773	3	3	2	Portulaca oleracea	Jin, T.-Y., et al. (2018). "Catecholic Isoquinolines from Portulaca oleracea and Their Anti-inflammatory and beta(2)-Adrenergic Receptor Agonist Activity." Journal of Natural product 81(4): 768-777.	RAW264.7	IC50	uM	Inactive	18						β2-AR Agonist
IN0370	OC1=C(O)C=C(C(C2=CC=CO2)=NCC3)C3=C1	Oc1cc2c(cc1O)C(c1ccco1)=NCC2	CHEMBL4282215	141486999	MPIZJISFGAZXLS-UHFFFAOYSA-N	1-(furan-2-yl)-3,4-dihydroisoquinoline-6,7-diol	1-(Furan-2-yl)-6,7-dihydroxy-3,4-dihydroisoquinoline		Alkaloid	C13H11NO3	229.231	2.48	3	2	1	Portulaca oleracea	Jin, T.-Y., et al. (2018). "Catecholic Isoquinolines from Portulaca oleracea and Their Anti-inflammatory and beta(2)-Adrenergic Receptor Agonist Activity." Journal of Natural product 81(4): 768-777.	RAW264.7	IC50	uM	Inactive	18.1						β2-AR Agonist
IN0371	OC1=C(O)C=C([C@H](CCC2=O)N2CC3)C3=C1	O=C1CC[C@H]2c3cc(O)c(O)cc3CCN12	CHEMBL4285994	11160309	LJIDRFNRDLYHNC-VIFPVBQESA-N	(10bS)-8,9-dihydroxy-2,5,6,10b-tetrahydro-1H-pyrrolo[2,1-a]isoquinolin-3-one	(S)-(-)-Oleracein E		Alkaloid	C12H13NO3	219.237	1.037	3	2	0	Portulaca oleracea	Jin, T.-Y., et al. (2018). "Catecholic Isoquinolines from Portulaca oleracea and Their Anti-inflammatory and beta(2)-Adrenergic Receptor Agonist Activity." Journal of Natural product 81(4): 768-777.	RAW264.7	IC50	uM	Inactive	35.4						β2-AR Agonist
IN0372	OC1=C(O)C=C([C@H](CCC(OCC)=O)NCC2)C2=C1	CCOC(=O)CC[C@@H]1NCCc2cc(O)c(O)cc21	CHEMBL4278744	96990668	DEMLUXCVEPUNNW-NSHDSACASA-N	ethyl 3-[(1S)-6,7-dihydroxy-1,2,3,4-tetrahydroisoquinolin-1-yl]propanoate	(-)-(6,7-Dihydroxy-1,2,3,4-tetrahydroisoquinoline)propanoate		Alkaloid	C14H19NO4	265.305	1.612	5	3	5	Portulaca oleracea	Jin, T.-Y., et al. (2018). "Catecholic Isoquinolines from Portulaca oleracea and Their Anti-inflammatory and beta(2)-Adrenergic Receptor Agonist Activity." Journal of Natural product 81(4): 768-777.	RAW264.7	IC50	uM	Inactive	36.3						β2-AR Agonist
IN0373	C[C@H]1C2=CC(=C(C=C2CCN1)O)O	C[C@@H]1NCCc2cc(O)c(O)cc21	CHEMBL1195032	91588	IBRKLUSXDYATLG-LURJTMIESA-N	(1S)-1-methyl-1,2,3,4-tetrahydroisoquinoline-6,7-diol	(S)-(-)-salsolinol		Alkaloid	C10H13NO2	179.216	1.335	3	3	0	Portulaca oleracea	Jin, T.-Y., et al. (2018). "Catecholic Isoquinolines from Portulaca oleracea and Their Anti-inflammatory and beta(2)-Adrenergic Receptor Agonist Activity." Journal of Natural product 81(4): 768-777.	RAW264.7	IC50	uM	Inactive	58.7						β2-AR Agonist
IN0374	OC1=C(O)C=C(C=[N+](CC2=CCCO2)CC3)C3=C1	Oc1cc2c(cc1O)CC[N+](CC1=CCCO1)=C2			LXCJMMOIOBCTKP-UHFFFAOYSA-O		2-(furan-2-ylmethyl)-6,7-dihydroxy-3,4-dihydroisoquinolin-2-ium		Alkaloid	C14H16NO3	246.282	1.838	3	2	2	Portulaca oleracea	Jin, T.-Y., et al. (2018). "Catecholic Isoquinolines from Portulaca oleracea and Their Anti-inflammatory and beta(2)-Adrenergic Receptor Agonist Activity." Journal of Natural product 81(4): 768-777.	RAW264.7	IC50	uM	Inactive	87.9						β2-AR Agonist
IN0375	OC1=C(O)C=C([C@@H](CC2=CC=CC=C2)NCC3)C3=C1	Oc1cc2c(cc1O)[C@@H](Cc1ccccc1)NCC2	CHEMBL4292818	7334649	GGGSEBXTKMTNBW-CQSZACIVSA-N	(1R)-1-benzyl-1,2,3,4-tetrahydroisoquinoline-6,7-diol	(R)-(+)-1-benzyl-6,7-dihydroxy-1,2,3,4-tetrahydroisoquinoline		Alkaloid	C16H17NO2	255.312	2.891	3	3	2	Portulaca oleracea	Jin, T.-Y., et al. (2018). "Catecholic Isoquinolines from Portulaca oleracea and Their Anti-inflammatory and beta(2)-Adrenergic Receptor Agonist Activity." Journal of Natural product 81(4): 768-777.	RAW264.7	IC50	uM	Inactive	106.9						β2-AR Agonist
IN0376	OC1=C(O)C=C(C(NCC2)=O)C2=C1	O=C1NCCc2cc(O)c(O)cc21	CHEMBL4289136	11030394	CSYZCWLVFOWQRK-UHFFFAOYSA-N	6,7-dihydroxy-3,4-dihydro-2H-isoquinolin-1-one	Iseluxine		Alkaloid	C9H9NO3	179.173	0.628	3	3	0	Portulaca oleracea	Jin, T.-Y., et al. (2018). "Catecholic Isoquinolines from Portulaca oleracea and Their Anti-inflammatory and beta(2)-Adrenergic Receptor Agonist Activity." Journal of Natural product 81(4): 768-777.	RAW264.7	IC50	uM	Active	126.4						β2-AR Agonist
IN0377	OC1=C(O)C=C(C(C2=CC=C(CO)O2)=NCC3)C3=C1	OCc1ccc(C2=NCCc3cc(O)c(O)cc32)o1	CHEMBL4293893	141486998	OWOFOGQFTHJPAW-UHFFFAOYSA-N	1-[5-(hydroxymethyl)furan-2-yl]-3,4-dihydroisoquinoline-6,7-diol	[1-(5’-hydroxylmethylfuran-2-yl)-6,7-dihydroxy-3,4-dihydroisoquinoline		Alkaloid	C14H13NO4	259.257	1.954	4	3	2	Portulaca oleracea	Jin, T.-Y., et al. (2018). "Catecholic Isoquinolines from Portulaca oleracea and Their Anti-inflammatory and beta(2)-Adrenergic Receptor Agonist Activity." Journal of Natural product 81(4): 768-777.	RAW264.7	IC50	uM	Active	203.4						β2-AR Agonist
IN0378	OC1=C(O)C=C(C(C)=NCC2)C2=C1	CC1=NCCc2cc(O)c(O)cc21	CHEMBL60503	20844	DWHSGRLKLUGKOU-UHFFFAOYSA-N	1-methyl-3,4-dihydroisoquinoline-6,7-diol	6,7-dihydroxy-1-methyl-3,4-dihydroisoquinoline		Alkaloid	C10H11NO2	177.2	1.421	3	2	0	Portulaca oleracea	Jin, T.-Y., et al. (2018). "Catecholic Isoquinolines from Portulaca oleracea and Their Anti-inflammatory and beta(2)-Adrenergic Receptor Agonist Activity." Journal of Natural product 81(4): 768-777.	RAW264.7	IC50	uM	Active	209.2						β2-AR Agonist
IN0379	OC1=C(O)C=C(C(C2=CC=CN2CC3)=O)C3=C1	O=C1c2cc(O)c(O)cc2CCn2cccc21	CHEMBL4278471	145980498	URCOXKJFJBROIA-UHFFFAOYSA-N	8,9-dihydroxy-5,6-dihydropyrrolo[1,2-c][3]benzazepin-11-one	Portulacatone		Alkaloid	C13H11NO3	229.231	2.415	3	2	0	Portulaca oleracea	Jin, T.-Y., et al. (2018). "Catecholic Isoquinolines from Portulaca oleracea and Their Anti-inflammatory and beta(2)-Adrenergic Receptor Agonist Activity." Journal of Natural product 81(4): 768-777.	RAW264.7	IC50	uM	Active	224.8						β2-AR Agonist
IN0380	C1CN=CC2=CC(=C(C=C21)O)O	Oc1cc2c(cc1O)CCN=C2	CHEMBL4289414	2724817	PWCQVMIYUGOTLG-UHFFFAOYSA-N	3,4-dihydroisoquinoline-6,7-diol	6,7-dihydroxy-3,4-dihydroisoquinoline		Alkaloid	C9H9NO2	163.173	1.44	3	2	0	Portulaca oleracea	Jin, T.-Y., et al. (2018). "Catecholic Isoquinolines from Portulaca oleracea and Their Anti-inflammatory and beta(2)-Adrenergic Receptor Agonist Activity." Journal of Natural product 81(4): 768-777.	RAW264.7	IC50	uM	Active	247.6						β2-AR Agonist
IN0381	C1=CC(=C(C(=C1CCN)S(=O)(=O)O)O)O	NCCc1ccc(O)c(O)c1S(=O)(=O)O	CHEMBL4287069	13737205	BBCGLIOIYPKRDF-UHFFFAOYSA-N	6-(2-aminoethyl)-2,3-dihydroxybenzenesulfonic acid	2-sulfonic acid dopamine		Alkaloid	C8H11NO5S	233.242	0.105	6	4	3	Portulaca oleracea	Jin, T.-Y., et al. (2018). "Catecholic Isoquinolines from Portulaca oleracea and Their Anti-inflammatory and beta(2)-Adrenergic Receptor Agonist Activity." Journal of Natural product 81(4): 768-777.	RAW264.7	IC50	uM	Active	309.9						β2-AR Agonist
IN0382	CC(C)C[C@@H]1C2=CC(O)=C(O)C=C2CCN1	CC(C)C[C@H]1NCCc2cc(O)c(O)cc21	CHEMBL4277695	28812108	JTQIDIWFNQOTSR-LLVKDONJSA-N	(1R)-1-(2-methylpropyl)-1,2,3,4-tetrahydroisoquinoline-6,7-diol	(R)-(+)-1-isobutyl-6,7-dihydroxy-1,2,3,4-tetrahydroisoquinoline		Alkaloid	C13H19NO2	221.295	2.567	3	3	2	Portulaca oleracea	Jin, T.-Y., et al. (2018). "Catecholic Isoquinolines from Portulaca oleracea and Their Anti-inflammatory and beta(2)-Adrenergic Receptor Agonist Activity." Journal of Natural product 81(4): 768-777.	RAW264.7	IC50	uM	Active	497.7						β2-AR Agonist
IN0383	C1C(CC[C@]2([C@@H]1C1=CC[C@H]3[C@]([C@@]1(CC2)C)(CC[C@@H]1[C@@]3(CC[C@@H]([C@@]1(C)CO)O[C@@H]1OC[C@@H]([C@@H]([C@H]1O[C@H]1[C@@H]([C@@H]([C@H]([C@@H](O1)C)O)O)O)O)O)C)C)C(=O)O)(C)C	C[C@@H]1O[C@@H](O[C@H]2[C@H](O[C@H]3CC[C@@]4(C)[C@@H](CC[C@]5(C)[C@@H]4CC=C4[C@@H]6CC(C)(C)CC[C@]6(C(=O)O)CC[C@]45C)[C@]3(C)CO)OC[C@H](O)[C@@H]2O)[C@H](O)[C@H](O)[C@H]1O	CHEMBL447565	73296	KEOITPILCOILGM-LLJOFIFVSA-N	(4aS,6aR,6aS,6bR,8aR,9R,10S,12aR,14bS)-10-[(2S,3R,4S,5S)-4,5-dihydroxy-3-[(2S,3R,4R,5R,6S)-3,4,5-trihydroxy-6-methyloxan-2-yl]oxyoxan-2-yl]oxy-9-(hydroxymethyl)-2,2,6a,6b,9,12a-hexamethyl-1,3,4,5,6,6a,7,8,8a,10,11,12,13,14b-tetradecahydropicene-4a-carboxylic acid	Alpha-hederin	Alpha-Hederin Kalopanaxsaponin A	Triterpenoid	C41H66O12	750.956	3.261	12	7	6	Kalopanax pictus	Joh EH, Kim DH. Kalopanaxsaponin A ameliorates experimental colitis in mice by inhibiting IRAK-1 activation in the NF-?B and MAPK pathways. Br J Pharmacol. 2011 Apr;162(8):1731-42. doi: 10.1111/j.1476-5381.2010.01195.x.	Peritoneal macrophage	IC50	uM	Inactive	5	<5	<5	<5		<5
IN0384	C[C@@]12[C@](CC[C@@](C)(O)[C@]2([H])C[C@@H](O)/C(C)=C/CO)([H])C(C)(C)CCC1	OC/C=C(/[C@@H](C[C@H]1[C@](C)(O)CC[C@@H]2[C@]1(C)CCCC2(C)C)O)\C			AWCMRYGZCXYBDX-DNRPDLCPSA-N	(12β,13E)-13-labdene-8,12,15-triol			Diterpenoid	C20H36O3	324.498	3.367	3	3	4	Abies holophylla	Kim CS, Oh J, Subedi L, Kim SY, Choi SU, Lee KR. Structural Characterization of Terpenoids from Abies holophylla Using Computational and Statistical Methods and Their Biological Activities. J Nat Prod. 2018 Aug 24;81(8):1795-1802. doi: 10.1021/acs.jnatprod.8b00245.	BV-2	IC50	uM	Null	>50
IN0385	O(C(=O)/C(=C/OC)/[C@@H]1[C@H](CN2[C@H](C1)c1[nH]c3c(c1CC2)cccc3)CC)C	CC[C@H]1CN2CCc3c([nH]c4ccccc34)[C@H]2C[C@@H]1/C(=C\OC)C(=O)OC	CHEMBL327134	3037884	NMLUOJBSAYAYEM-AZQGJTAVSA-N	methyl (E)-2-[(2S,3R,12bR)-3-ethyl-1,2,3,4,6,7,12,12b-octahydroindolo[2,3-a]quinolizin-2-yl]-3-methoxyprop-2-enoate	Hirsutine	Hirsutine	Alkaloid	C22H28N2O3	368.469	3.684	4	1	5	Uncaria rhynchophylla	Jung, H. Y., et al. (2013). "Hirsutine, an indole alkaloid of Uncaria rhynchophylla, inhibits inflammation-mediated neurotoxicity and microglial activation." Molecular Medicine Reports 7(1): 154-158.	Primary microglia	IC50	uM	Active	<30
IN0386	O=C(CCCCCCCCc1cc(O)c(O)cc1)c1c(O)cccc1O	O=C(CCCCCCCCc1ccc(O)c(O)c1)c1c(O)cccc1O	CHEMBL524100	100313	HCOZRFYGIFMIEX-UHFFFAOYSA-N	1-(2,6-dihydroxyphenyl)-9-(3,4-dihydroxyphenyl)nonan-1-one	Malabaricone c	Malabaricone C	Simple aromatic natural products	C21H26O5	358.428	5.494	5	4	10	Nutmeg	Kang, J.; Tae, N.; Min, B. S.; Choe, J.; Lee, J. H., Malabaricone C suppresses lipopolysaccharide-induced inflammatory responses via inhibiting ROS-mediated Akt/IKK/NF-kappa B signaling in murine macrophages. International Immunopharmacology 2012, 14, (3), 302-310.	RAW264.7	IC50	uM	Inactive	<10	<10		<10
IN0387	C/C(C)=C\Cc1c(OC)c(O)cc2cc(c3cc(O)cc(OC)c3)oc21	COc1cc(O)cc(-c2cc3cc(O)c(OC)c(CC=C(C)C)c3o2)c1			IZDCJTVOFQGAGB-UHFFFAOYSA-N		Dinklagein A		Benzofuranoid	C21H22O5	354.396	5.283	4	2	5	Calpocalyx dinklagei	Kapche, D. W. F. G.; Lekane, N. M.; Kulabas, S. S.; Ipek, H.; Tok, T. T.; Ngadjui, B. T.; Demirtas, I.; Tumer, T. B., Aryl benzofuran derivatives from the stem bark of Calpocalyx dinklagei attenuate inflammation. Phytochemistry 2017, 141, 70-79.	RAW264.7	IC50	uM	Inactive	<10		<10
IN0388	[H][C@]1(C[C@@H](C)C(O1)=O)C[C@@H](C)[C@]2(C)CC[C@@]3(C)C4CC[C@@H](C(C)=C)[C@@](CCC(OC)=O)(C)[C@]4([H])CC=C32	C=C(C)[C@@H]1CCC2[C@@H](CC=C3[C@@]2(C)CC[C@@]3(C)[C@H](C)C[C@@H]2C[C@@H](C)C(=O)O2)[C@@]1(C)CCC(=O)OC			IFPNPFQJCAJODX-CTWRSOANSA-N		Holophyllane E		Triterpenoid	C31H48O4	484.71	6.93	4	0	8	Abies holophylla	Kim CS, Oh J, Subedi L, Kim SY, Choi SU, Lee KR. Structural Characterization of Terpenoids from Abies holophylla Using Computational and Statistical Methods and Their Biological Activities. J Nat Prod. 2018 Aug 24;81(8):1795-1802. doi: 10.1021/acs.jnatprod.8b00245.	BV-2	IC50	uM	Active	39.7
IN0389	C[C@@H]1C[C@H](OC1=O)C[C@@H](C)[C@H]2CC[C@@]3([C@@]2(CC[C@@H]4C3=CC[C@H]([C@]4(C)CCC(=O)OC)C(=C)C)C)C	C=C(C)[C@@H]1CC=C2[C@@H](CC[C@]3(C)[C@@H]([C@H](C)C[C@@H]4C[C@@H](C)C(=O)O4)CC[C@@]23C)[C@@]1(C)CCC(=O)OC	CHEMBL518106	637031	IIPIWCJQGIFRHH-CVMHBQFTSA-N	methyl 3-[(3R,3aR,5aS,6S,7S,9bR)-3a,6,9b-trimethyl-3-[(2R)-1-[(2R,4R)-4-methyl-5-oxooxolan-2-yl]propan-2-yl]-7-prop-1-en-2-yl-1,2,3,4,5,5a,7,8-octahydrocyclopenta[a]naphthalen-6-yl]propanoate	Methyl abiesolidate		Triterpenoid	C31H48O4	484.71	6.93	4	0	8	Abies holophylla	Kim CS, Oh J, Subedi L, Kim SY, Choi SU, Lee KR. Structural Characterization of Terpenoids from Abies holophylla Using Computational and Statistical Methods and Their Biological Activities. J Nat Prod. 2018 Aug 24;81(8):1795-1802. doi: 10.1021/acs.jnatprod.8b00245.	BV-2	IC50	uM	Inactive	17.3
IN0390	[H][C@]1([C@H](C)CC(CC(C(O)=O)=C)=O)CC[C@@]2(C)C3=CC[C@]4([H])[C@](C)(CCC(C4(C)C)=O)[C@]3([H])CCC21	C=C(CC(=O)C[C@@H](C)[C@H]1CC[C@@]2(C)C3=CC[C@H]4C(C)(C)C(=O)CC[C@]4(C)[C@@H]3CCC12)C(=O)O			ZVUVFDHQKROWRA-VEVOOGFVSA-N		Isofirmanoic acid		Triterpenoid	C29H42O4	454.641	5.594	4	1	6	Abies holophylla	Kim CS, Oh J, Subedi L, Kim SY, Choi SU, Lee KR. Structural Characterization of Terpenoids from Abies holophylla Using Computational and Statistical Methods and Their Biological Activities. J Nat Prod. 2018 Aug 24;81(8):1795-1802. doi: 10.1021/acs.jnatprod.8b00245.	BV-2	IC50	uM	Inactive	15
IN0391	C[C@H](CC(=O)/C=C(\C)/C(=O)O)[C@H]1CC[C@@]2([C@@]1(CC[C@@H]3C2=CC[C@@H]4[C@@]3(CCC(=O)C4(C)C)C)C)C	C/C(=C\C(=O)C[C@@H](C)[C@H]1CC[C@@]2(C)C3=CC[C@H]4C(C)(C)C(=O)CC[C@]4(C)[C@@H]3CC[C@]12C)C(=O)O	CHEMBL4175257	13943217	VHBAGJSLBGJYBT-WTIZRIRNSA-N	(E,6R)-2-methyl-4-oxo-6-[(5R,9S,10R,13R,14R,17R)-4,4,10,13,14-pentamethyl-3-oxo-1,2,5,6,9,11,12,15,16,17-decahydrocyclopenta[a]phenanthren-17-yl]hept-2-enoic acid	Firmanoic acid		Triterpenoid	C30H44O4	468.668	6.167	4	1	5	Abies holophylla	Kim CS, Oh J, Subedi L, Kim SY, Choi SU, Lee KR. Structural Characterization of Terpenoids from Abies holophylla Using Computational and Statistical Methods and Their Biological Activities. J Nat Prod. 2018 Aug 24;81(8):1795-1802. doi: 10.1021/acs.jnatprod.8b00245.	BV-2	IC50	uM	Active	10.5
IN0392	C[C@H](C[C@H](/C=C(\C)/C(=O)O)O)[C@H]1CC[C@@]2([C@@]1(CC[C@@H]3C2=CC[C@@H]4[C@@]3(CCC(=O)C4(C)C)C)C)C	C/C(=C\[C@H](O)C[C@@H](C)[C@H]1CC[C@@]2(C)C3=CC[C@H]4C(C)(C)C(=O)CC[C@]4(C)[C@@H]3CC[C@]12C)C(=O)O	CHEMBL4167388	46243634	LPNSAXKZEFPRKW-CMVIYATISA-N	(E,4R,6R)-4-hydroxy-2-methyl-6-[(5R,9S,10R,13R,14R,17R)-4,4,10,13,14-pentamethyl-3-oxo-1,2,5,6,9,11,12,15,16,17-decahydrocyclopenta[a]phenanthren-17-yl]hept-2-enoic acid	Abiesatrine G		Triterpenoid	C30H46O4	470.684	6.067	4	2	5	Abies holophylla	Kim CS, Oh J, Subedi L, Kim SY, Choi SU, Lee KR. Structural Characterization of Terpenoids from Abies holophylla Using Computational and Statistical Methods and Their Biological Activities. J Nat Prod. 2018 Aug 24;81(8):1795-1802. doi: 10.1021/acs.jnatprod.8b00245.	BV-2	IC50	uM	Inactive	29.8
IN0393	C[C@@]1([C@H](C)CC(/C=C(C)/C(O)=O)=O)CC=C2C3=CC[C@]4([H])[C@](C)(CC[C@@H](O)C4(C)C)[C@]3([H])CC[C@]21C	C/C(=C\C(=O)C[C@@H](C)[C@]1(C)CC=C2C3=CC[C@H]4C(C)(C)[C@H](O)CC[C@]4(C)[C@@H]3CC[C@]21C)C(=O)O		13943227	ABGXDYHSMIYRIC-TZDZPGILSA-N	(E,6R)-6-[(3R,5R,9S,10R,13S,17S)-3-hydroxy-4,4,10,13,17-pentamethyl-2,3,5,6,9,11,12,16-octahydro-1H-cyclopenta[a]phenanthren-17-yl]-2-methyl-4-oxohept-2-enoic acid	23-oxomariesiic acid A	(9beta,13alpha,17S,24E)-3alpha-Hydroxy-17-methyl-23-oxo-30-nor-5alpha-lanosta-7,14,24-triene-26-oic acid	Triterpenoid	C30H44O4	468.668	5.817	4	2	5	Abies holophylla	Kim CS, Oh J, Subedi L, Kim SY, Choi SU, Lee KR. Structural Characterization of Terpenoids from Abies holophylla Using Computational and Statistical Methods and Their Biological Activities. J Nat Prod. 2018 Aug 24;81(8):1795-1802. doi: 10.1021/acs.jnatprod.8b00245.	BV-2	IC50	uM	Active	10.3
IN0394	C[C@@]1([C@H](C)CC2(O)C=C(C)C(O2)=O)CC=C3C4=CC[C@]5([H])[C@](C)(CC[C@@H](O)C5(C)C)[C@]4([H])CC[C@]31C	CC1=CC(O)(C[C@@H](C)[C@]2(C)CC=C3C4=CC[C@H]5C(C)(C)[C@H](O)CC[C@]5(C)[C@@H]4CC[C@]32C)OC1=O	CHEMBL4159053	71577918	HBCNKOIWIKGWGW-UFUSSXNYSA-N	5-hydroxy-5-[(2R)-2-[(3R,5R,9S,10R,13S,17S)-3-hydroxy-4,4,10,13,17-pentamethyl-2,3,5,6,9,11,12,16-octahydro-1H-cyclopenta[a]phenanthren-17-yl]propyl]-3-methylfuran-2-one	7,14,24-mariesatrien-26,23-olide-3alpha,23-diol		Triterpenoid	C30H44O4	468.668	5.651	4	2	3	Abies holophylla	Kim CS, Oh J, Subedi L, Kim SY, Choi SU, Lee KR. Structural Characterization of Terpenoids from Abies holophylla Using Computational and Statistical Methods and Their Biological Activities. J Nat Prod. 2018 Aug 24;81(8):1795-1802. doi: 10.1021/acs.jnatprod.8b00245.	BV-2	IC50	uM	Active	4
IN0395	[H][C@]1([C@H](C)CC2(O)C=C(C)C(O2)=O)CC[C@@]3(C)C4=CC[C@]5([H])[C@](C)(CC[C@@H](O)C5(C)C)[C@]4([H])CC[C@@]31C	CC1=CC(O)(C[C@@H](C)[C@H]2CC[C@@]3(C)C4=CC[C@H]5C(C)(C)[C@H](O)CC[C@]5(C)[C@@H]4CC[C@]23C)OC1=O			QEILISDKDFEWAP-IZZLAHRBSA-N		23-hydroxy-3-oxolanosta-8,24-dien-26,23-olide		Triterpenoid	C30H46O4	470.684	5.901	4	2	3	Abies holophylla	Kim CS, Oh J, Subedi L, Kim SY, Choi SU, Lee KR. Structural Characterization of Terpenoids from Abies holophylla Using Computational and Statistical Methods and Their Biological Activities. J Nat Prod. 2018 Aug 24;81(8):1795-1802. doi: 10.1021/acs.jnatprod.8b00245.	BV-2	IC50	uM	Active	10.2
IN0396	C[C@H](CC/C=C(\C)/C(=O)O)[C@H]1CC[C@@]2([C@@]1(CC[C@]34[C@H]2CC[C@@H]5[C@]3(C4)CCC(=O)C5(C)C)C)C	C/C(=C\CC[C@@H](C)[C@H]1CC[C@@]2(C)[C@@H]3CC[C@H]4C(C)(C)C(=O)CC[C@@]45C[C@@]35CC[C@]12C)C(=O)O	CHEMBL490331	14034474	MZPNVEOVZSHYMZ-RRKDZSPHSA-N	(E,6R)-2-methyl-6-[(1S,3R,8R,11S,12S,15R,16R)-7,7,12,16-tetramethyl-6-oxo-15-pentacyclo[9.7.0.01,3.03,8.012,16]octadecanyl]hept-2-enoic acid	Mangiferonic acid	Mangiferonic Acid	Triterpenoid	C30H46O3	454.684	6.797	3	1	5	Abies holophylla	Kim CS, Oh J, Subedi L, Kim SY, Choi SU, Lee KR. Structural Characterization of Terpenoids from Abies holophylla Using Computational and Statistical Methods and Their Biological Activities. J Nat Prod. 2018 Aug 24;81(8):1795-1802. doi: 10.1021/acs.jnatprod.8b00245.	BV-2	IC50	uM	Active	9
IN0397	C[C@H](CC/C=C(\C)/C(=O)O)[C@H]1CC[C@@]2([C@@]1(CC[C@]34[C@H]2CC[C@@H]5[C@]3(C4)CC[C@@H](C5(C)C)O)C)C	C/C(=C\CC[C@@H](C)[C@H]1CC[C@@]2(C)[C@@H]3CC[C@H]4C(C)(C)[C@@H](O)CC[C@@]45C[C@@]35CC[C@]12C)C(=O)O	CHEMBL552007	45270099	CYHOTEDWAOHQLA-MPSNGZTKSA-N	(E,6R)-6-[(1S,3R,6S,8R,11S,12S,15R,16R)-6-hydroxy-7,7,12,16-tetramethyl-15-pentacyclo[9.7.0.01,3.03,8.012,16]octadecanyl]-2-methylhept-2-enoic acid	Mangiferolic acid	Mangiferolic Acid	Triterpenoid	C30H48O3	456.7	6.697	3	2	5	Abies holophylla	Kim CS, Oh J, Subedi L, Kim SY, Choi SU, Lee KR. Structural Characterization of Terpenoids from Abies holophylla Using Computational and Statistical Methods and Their Biological Activities. J Nat Prod. 2018 Aug 24;81(8):1795-1802. doi: 10.1021/acs.jnatprod.8b00245.	BV-2	IC50	uM	Active	12.8
IN0398	O(C(=O)[C@]1(C[C@H]2[C@]3([C@](CC[C@]2(CC1)C)(C1=CC=C2C(=CC(=O)C(=C2C)O)[C@@]1(CC3)C)C)C)C)C	COC(=O)[C@]1(C)CC[C@]2(C)CC[C@]3(C)C4=CC=C5C(=CC(=O)C(O)=C5C)[C@]4(C)CC[C@@]3(C)[C@@H]2C1	CHEMBL54804	159516	JFACETXYABVHFD-WXPPGMDDSA-N	methyl (2R,4aS,6aR,6aS,14aS,14bR)-10-hydroxy-2,4a,6a,6a,9,14a-hexamethyl-11-oxo-1,3,4,5,6,13,14,14b-octahydropicene-2-carboxylate	Pristimerin	GNF-Pf-476 Pristimerine	Triterpenoid	C30H40O4	464.636	5.7	4	1	2	Celastraceae and Hippocrateaceae	Kim HJ, Park GM, Kim JK. Anti-inflammatory effect of pristimerin on lipopolysaccharide-induced inflammatory responses in murine macrophages. Arch Pharm Res. 2013 Apr;36(4):495-500. doi: 10.1007/s12272-013-0054-1.	RAW264.7	IC50	uM	Inactive	0.5	0.5		0.125		>0.5
IN0399	O[C@H]1[C@@H]([C@@]2([C@]([C@H]3[C@]([C@H]4C(=CC3)C(C(=O)[C@@H](O)C4)(C)C)(C(=O)C2)C)(C1)C)C)[C@](O)(C)C(=O)/C=C/C(OC(=O)C)(C)C	CC(=O)OC(C)(C)/C=C/C(=O)[C@](C)(O)[C@H]1[C@H](O)C[C@@]2(C)[C@@H]3CC=C4[C@@H](C[C@H](O)C(=O)C4(C)C)[C@]3(C)C(=O)C[C@]12C	CHEMBL508185	5281316	IXQKXEUSCPEQRD-DKRGWESNSA-N	[(E,6R)-6-[(2S,8S,9R,10R,13R,14S,16R,17R)-2,16-dihydroxy-4,4,9,13,14-pentamethyl-3,11-dioxo-2,7,8,10,12,15,16,17-octahydro-1H-cyclopenta[a]phenanthren-17-yl]-6-hydroxy-2-methyl-5-oxohept-3-en-2-yl] acetate	Cucurbitacin B		Triterpenoid	C32H46O8	558.703	2.312	8	3	6	WD	Kim M, Park SY, Jin ML, Park G, Son HJ. Cucurbitacin B inhibits immunomodulatory function and the inflammatory response in macrophages. Immunopharmacol Immunotoxicol. 2015;37(5):473-80. doi: 10.3109/08923973.2015.1085065.	Peritoneal macrophage	IC50	uM	Inactive	0.1	0.5	0.1	0.5	0.5	0.5
IN0400	O[C@H]1C([C@H]2[C@@]([C@@H]3[C@]([C@]4(C(=CC3)[C@H]3[C@@](CC4)(CC[C@H]([C@]3(O)C)C)C(=O)O)C)(CC2)C)(C[C@H]1O)C)(C)C	C[C@@H]1CC[C@]2(C(=O)O)CC[C@]3(C)C(=CC[C@@H]4[C@@]5(C)C[C@@H](O)[C@@H](O)C(C)(C)[C@@H]5CC[C@]43C)[C@@H]2[C@]1(C)O	CHEMBL239075	471426	OXVUXGFZHDKYLS-QUFHAEKXSA-N	(1R,2R,4aS,6aR,6aS,6bR,8aR,10S,11R,12aR,14bS)-1,10,11-trihydroxy-1,2,6a,6b,9,9,12a-heptamethyl-2,3,4,5,6,6a,7,8,8a,10,11,12,13,14b-tetradecahydropicene-4a-carboxylic acid	Euscaphic acid	Euscaphic Acid	Triterpenoid	C30H48O5	488.699	4.377	5	4	1	Rosa rugosa	Kim, I.-T.; Ryu, S.; Shin, J.-S.; Choi, J.-H.; Park, H.-J.; Lee, K.-T., Euscaphic acid isolated from roots of Rosa rugosa inhibits LPS-induced inflammatory responses via TLR4-mediated NF-kappa B inactivation in RAW 264.7 macrophages. Journal of Cellular Biochemistry 2012, 113 (6), 1936-1946.	RAW264.7	IC50	uM	Inactive	100	100	50			100
IN0401	O1[C@@H]2[C@H]([C@H](OC(=O)C(=C)CO)[C@@H]3[C@@H](C[C@H](O)C3=C)C(=C)C2)C(=C)C1=O	C=C(CO)C(=O)O[C@H]1[C@@H]2C(=C)C(=O)O[C@H]2CC(=C)[C@@H]2C[C@H](O)C(=C)[C@@H]21		10043230	IPZJSGMDGJTDNK-NQLMQOPMSA-N	[(3aS,5aR,7S,8aR,9R,9aR)-7-hydroxy-1,5,8-trimethylidene-2-oxo-3a,4,5a,6,7,8a,9,9a-octahydroazuleno[6,5-b]furan-9-yl] 2-(hydroxymethyl)prop-2-enoate	Hemistepsin A	Hemistepsin	Sesquiterpenoid	C19H22O6	346.374	1.381	6	2	4	Hemistepta lyrata	Kim, J. K.; Lee, J. E.; Jung, E. H.; Jung, J. Y.; Jung, D. H.; Ku, S. K.; Cho, I. J.; Kim, S. C., Hemistepsin A ameliorates acute inflammation in macrophages via inhibition of nuclear factor-kappaB and activation of nuclear factor erythroid 2-related factor 2. Food and chemical toxicology : an international journal published for the British Industrial Biological Research Association 2017, 111, 17…	RAW264.7	IC50	uM	Active	10
IN0402	O1[C@H]([C@@]2(CCCC(=C2C1=O)C)C)c1ccoc1	CC1=C2C(=O)O[C@@H](c3ccoc3)[C@]2(C)CCC1	CHEMBL257170	124039	XYYAFLHHHZVPRN-GXTWGEPZSA-N	(3R,3aR)-3-(furan-3-yl)-3a,7-dimethyl-3,4,5,6-tetrahydro-2-benzofuran-1-one	Fraxinellone	Fraxinellone	Diterpenoid	C14H16O3	232.275	2.995	2	0	1	Dictamnus dasycarpus	Kim, J.-H.; Park, Y.-M.; Shin, J.-S.; Park, S. J.; Choi, J.-H.; Jung, H.-J.; Park, H.-J.; Lee, K.-T., Fraxinellone Inhibits Lipopolysaccharide-Induced Inducible Nitric Oxide Synthase and Cyclooxygenase-2 Expression by Negatively Regulating Nuclear Factor-kappa B in RAW 264.7 Macrophages Cells. Biological & Pharmaceutical Bulletin 2009, 32 (6), 1062-106	RAW264.7	IC50	uM	Inactive	<6.25
IN0403	C[C@@H]1[C@@H](C)[C@@H](C2=CC(OC)=C(OC)C=C2OC)[C@@H]1C3=CC(OC)=C(OC)C=C3OC	COc1cc(OC)c([C@@H]2[C@H](C)[C@@H](C)[C@H]2c2cc(OC)c(OC)cc2OC)cc1OC	CHEMBL156339	10454589	WCERJEZPIONOJU-LHEXPUQLSA-N	1-[(1R,2R,3R,4R)-2,3-dimethyl-4-(2,4,5-trimethoxyphenyl)cyclobutyl]-2,4,5-trimethoxybenzene	Magnosalin	Magnosalin Rel-Magnosalin	Lignan	C24H32O6	416.507	4.798	6	0	8	Acorus gramineus	Kim, K. H., et al. (2012). "Phenolic constituents from the rhizomes of Acorus gramineus and their biological evaluation on antitumor and anti-inflammatory activities." Bioorganic & Medicinal Chemistry Letters 22(19): 6155-6159.	BV-2	IC50	uM	Inactive	18.73
IN0404	OC[C@@H](OC1=C(OC)C=C(CCCO)C=C1OC)[C@@H](O)C2=CC(OC)=C(O)C=C2	COc1cc([C@H](O)[C@@H](CO)Oc2c(OC)cc(CCCO)cc2OC)ccc1O	CHEMBL2088628	21574506	PDPGPZQOSGGKIP-UXHICEINSA-N	(1S,2R)-1-(4-hydroxy-3-methoxyphenyl)-2-[4-(3-hydroxypropyl)-2,6-dimethoxyphenoxy]propane-1,3-diol	(1S,2R)-1-(3-Methoxy-4-hydroxyphenyl)-2-[2,6-dimethoxy-4-(3-hydroxypropyl)phenoxy]-1,3-propanediol		Lignan	C21H28O8	408.442	2.257	8	4	11	Acorus gramineus	Kim, K. H., et al. (2012). "Phenolic constituents from the rhizomes of Acorus gramineus and their biological evaluation on antitumor and anti-inflammatory activities." Bioorganic & Medicinal Chemistry Letters 22(19): 6155-6159.	BV-2	IC50	uM	Active	8.17
IN0405	COC1=C(O)C=CC(/C=C/C(NCCC2=CC=C(O)C=C2)=O)=C1	COc1cc(/C=C/C(=O)NCCc2ccc(O)cc2)ccc1O	CHEMBL206555	5280537	NPNNKDMSXVRADT-WEVVVXLNSA-N	(E)-3-(4-hydroxy-3-methoxyphenyl)-N-[2-(4-hydroxyphenyl)ethyl]prop-2-enamide	N-trans-feruloyl tyramine	N-Transferuloyl Tyramine N-Trans-Feruloyltyramine N-Trans-Feruloyl Tyramine Trans-N-Feruloyltyramine	Lignan	C18H19NO4	313.348	2.91	4	3	6	Acorus gramineus	Kim, K. H., et al. (2012). "Phenolic constituents from the rhizomes of Acorus gramineus and their biological evaluation on antitumor and anti-inflammatory activities." Bioorganic & Medicinal Chemistry Letters 22(19): 6155-6159.	BV-2	IC50	uM	Inactive	17.36
IN0406	COC1=C(O)C=CC(/C=C\C(NCCC2=CC=C(O)C=C2)=O)=C1	COc1cc(/C=C\C(=O)NCCc2ccc(O)cc2)ccc1O	CHEMBL451720	6440659	NPNNKDMSXVRADT-UITAMQMPSA-N	(Z)-3-(4-hydroxy-3-methoxyphenyl)-N-[2-(4-hydroxyphenyl)ethyl]prop-2-enamide	N-Cis-feruloyltyramine	Cis-N-Feruloyltyramine N-Cis-Feruloyl Tyramine	Lignan	C18H19NO4	313.348	2.91	4	3	6	Acorus gramineus	Kim, K. H., et al. (2012). "Phenolic constituents from the rhizomes of Acorus gramineus and their biological evaluation on antitumor and anti-inflammatory activities." Bioorganic & Medicinal Chemistry Letters 22(19): 6155-6159.	BV-2	IC50	uM	Inactive	32.06
IN0407	COC1=C(O)C=CC(/C=C\CO)=C1	COc1cc(/C=C\CO)ccc1O	CHEMBL2088631	1549094	JMFRWRFFLBVWSI-IHWYPQMZSA-N	4-[(Z)-3-hydroxyprop-1-enyl]-2-methoxyphenol	(Z)-Coniferyl Alcohol	(Z)-Coniferyl Alcohol	Simple aromatic natural products	C10H12O3	180.2	1.434	3	2	3	Acorus gramineus	Kim, K. H.; Moon, E.; Kim, H. K.; Oh, J. Y.; Kim, S. Y.; Choi, S. U.; Lee, K. R., Phenolic constituents from the rhizomes of Acorus gramineus and their biological evaluation on antitumor and anti-inflammatory activities. Bioorganic & Medicinal Chemistry Letters 2012, 22, (19), 6155-6159.	BV-2	IC50	uM	Inactive	14.08
IN0408	O=C(CCO)C1=CC=C(O)C=C1	O=C(CCO)c1ccc(O)cc1	CHEMBL1417159	638759	LTEPZFZSPZASKJ-UHFFFAOYSA-N	3-hydroxy-1-(4-hydroxyphenyl)propan-1-one	3-Hydroxy-1-(4-hydroxyphenyl)-1-propanone		Simple aromatic natural products	C9H10O3	166.174	0.904	3	2	3	Acorus gramineus	Kim, K. H.; Moon, E.; Kim, H. K.; Oh, J. Y.; Kim, S. Y.; Choi, S. U.; Lee, K. R., Phenolic constituents from the rhizomes of Acorus gramineus and their biological evaluation on antitumor and anti-inflammatory activities. Bioorganic & Medicinal Chemistry Letters 2012, 22, (19), 6155-6159.	BV-2	IC50	uM	Inactive	58.1
IN0409	C[C@H]([C@@H](C1=CC(=C(C(=C1)OC)OC)OC)O)OC2=C(C=C(C=C2)CCCO)OC	COc1cc(CCCO)ccc1O[C@H](C)[C@H](O)c1cc(OC)c(OC)c(OC)c1	CHEMBL2088626	70687027	AWIGQZJNJGIWHL-SZNDQCEHSA-N	(1R,2R)-2-[4-(3-hydroxypropyl)-2-methoxyphenoxy]-1-(3,4,5-trimethoxyphenyl)propan-1-ol	Surinamensinol A	(-)-Surinamensinol A	Lignan	C22H30O7	406.469	3.371	7	2	11	Acorus gramineus	Kim, K. H.; Moon, E.; Kim, H. K.; Oh, J. Y.; Kim, S. Y.; Choi, S. U.; Lee, K. R., Phenolic constituents from the rhizomes of Acorus gramineus and their biological evaluation on antitumor and anti-inflammatory activities. Bioorganic & Medicinal Chemistry Letters 2012, 22, (19), 6155-6159.	BV-2	IC50	uM	Inactive	17.91
IN0410	C[C@@]12[C@](CC[C@](OC(C3)=O)(C)[C@@]23[H])([H])C(C)(C)CCC1	O=C1C[C@H]2[C@@](O1)(C)CC[C@@H]1[C@]2(C)CCCC1(C)C			IMKJGXCIJJXALX-UAXWRAGISA-N		(12R,13R)-8,12epoxy-14-labden-13-ol		Diterpenoid	C16H26O2	250.376	3.495	2	0	0	Abies holophylla	Kim CS, Oh J, Subedi L, Kim SY, Choi SU, Lee KR. Structural Characterization of Terpenoids from Abies holophylla Using Computational and Statistical Methods and Their Biological Activities. J Nat Prod. 2018 Aug 24;81(8):1795-1802. doi: 10.1021/acs.jnatprod.8b00245.	BV-2	IC50	uM	Inactive	42.2
IN0411	COC1=CC([C@@H](O)[C@@H](OC2=C(OC)C=C(CCCO)C=C2OC)CO)=CC(O)=C1OC	COc1cc([C@@H](O)[C@H](CO)Oc2c(OC)cc(CCCO)cc2OC)cc(O)c1OC			XVJAUCZCXISGKS-VQTJNVASSA-N		(1R,2S)-rel-1-(4'-hydroxy-3'-methoxyphenyl)-2-[4''-(3-hydroxypropyl)-2'',6''-dimethoxyphenoxy]-1,3-propanediol		Lignan	C22H30O9	438.468	2.24	9	4	12	Acorus gramineus	Kim, K. H.; Moon, E.; Kim, H. K.; Oh, J. Y.; Kim, S. Y.; Choi, S. U.; Lee, K. R., Phenolic constituents from the rhizomes of Acorus gramineus and their biological evaluation on antitumor and anti-inflammatory activities. Bioorganic & Medicinal Chemistry Letters 2012, 22, (19), 6155-6159.	BV-2	IC50	uM	Inactive	37.18
IN0412	C[C@@H]1[C@H]([C@H](O[C@H]1C2=CC(=C(C=C2OC)OC)OC)C)C3=CC(=C(C=C3OC)OC)OC	COc1cc(OC)c([C@H]2[C@@H](C)O[C@@H](c3cc(OC)c(OC)cc3OC)[C@@H]2C)cc1OC	CHEMBL4174980	146424	XCWBENSTFQIQNV-PKERQCHISA-N	(2R,3S,4R,5R)-2,4-dimethyl-3,5-bis(2,4,5-trimethoxyphenyl)oxolane	Magnosalicin		Lignan	C24H32O7	432.507	4.073	7	0	8	Acorus gramineus	Kim, K. H.; Moon, E.; Kim, H. K.; Oh, J. Y.; Kim, S. Y.; Choi, S. U.; Lee, K. R., Phenolic constituents from the rhizomes of Acorus gramineus and their biological evaluation on antitumor and anti-inflammatory activities. Bioorganic & Medicinal Chemistry Letters 2012, 22, (19), 6155-6159.	BV-2	IC50	uM	Inactive	59.88
IN0413	OC(C=C1)=CC=C1[C@H](O)CNC(/C=C/C2=CC=C(O)C(OC)=C2)=O	COc1cc(/C=C/C(=O)NC[C@@H](O)c2ccc(O)cc2)ccc1O	CHEMBL465182	10042201	VJSCHQMOTSXAKB-UOWSJYKBSA-N	(E)-N-[(2S)-2-hydroxy-2-(4-hydroxyphenyl)ethyl]-3-(4-hydroxy-3-methoxyphenyl)prop-2-enamide	(S)-N-trans-feruloyloctopamine		Lignan	C18H19NO5	329.347	2.078	5	4	6	Acorus gramineus	Kim, K. H.; Moon, E.; Kim, H. K.; Oh, J. Y.; Kim, S. Y.; Choi, S. U.; Lee, K. R., Phenolic constituents from the rhizomes of Acorus gramineus and their biological evaluation on antitumor and anti-inflammatory activities. Bioorganic & Medicinal Chemistry Letters 2012, 22, (19), 6155-6159.	BV-2	IC50	uM	Inactive	54.79
IN0414	CC([C@H]1[C@@](CCO[C]O)(C)[C@@]2([H])C([C@@]3(C(CC[C@]3([C@@H](CC(/C=C(C(O)=O)\C)=O)C)C)=C)CC2)=CC1)=C	O=C1C[C@H]2[C@@](O1)(C)CC[C@@H]1[C@]2(C)CCCC1(C)C			SZFXAMYXGNZFKF-NTVGJPTBSA-N		Abeisonic acid		Triterpenoid	C30H44O5	484.667	5.568	5	2	10	Abies holophylla	Kim CS, Oh J, Subedi L, Kim SY, Choi SU, Lee KR. Structural Characterization of Terpenoids from Abies holophylla Using Computational and Statistical Methods and Their Biological Activities. J Nat Prod. 2018 Aug 24;81(8):1795-1802. doi: 10.1021/acs.jnatprod.8b00245.	BV-2	IC50	uM	Inactive	19.1
IN0415	COC1=CC(=C(C=C1/C=C\CO)OC)OC	COc1cc(OC)c(OC)cc1/C=C\CO	CHEMBL2088630	70682800	TXWGYXAWALNJBI-PLNGDYQASA-N	(Z)-3-(2,4,5-trimethoxyphenyl)prop-2-en-1-ol	Acoramol	Acoramol	Simple aromatic natural products	C12H16O4	224.253	1.644	4	1	5	Acorus gramineus	Kim, K. H.; Moon, E.; Kim, H. K.; Oh, J. Y.; Kim, S. Y.; Choi, S. U.; Lee, K. R., Phenolic constituents from the rhizomes of Acorus gramineus and their biological evaluation on antitumor and anti-inflammatory activities. Bioorganic & Medicinal Chemistry Letters 2012, 22, (19), 6155-6159.	BV-2	IC50	uM	Inactive	126.45
IN0416	COC1=CC(=CC(=C1OC)OC)CCCO	COc1cc(CCCO)cc(OC)c1OC	CHEMBL2088632	6428843	IBRWTCISGCXHQZ-UHFFFAOYSA-N	3-(3,4,5-trimethoxyphenyl)propan-1-ol	3-(3,4,5-trimethoxyphenyl)propan-1-ol		Simple aromatic natural products	C12H18O4	226.269	1.953	4	1	6	Acorus gramineus	Kim, K. H.; Moon, E.; Kim, H. K.; Oh, J. Y.; Kim, S. Y.; Choi, S. U.; Lee, K. R., Phenolic constituents from the rhizomes of Acorus gramineus and their biological evaluation on antitumor and anti-inflammatory activities. Bioorganic & Medicinal Chemistry Letters 2012, 22, (19), 6155-6159.	BV-2	IC50	uM	Inactive	141.74
IN0417	COC1=C(C=C(C=C1)CCCO)OC	COc1ccc(CCCO)cc1OC	CHEMBL2088633	77528	ZISWRXJZUKDIOO-UHFFFAOYSA-N	3-(3,4-dimethoxyphenyl)propan-1-ol	3-(3,4-dimethoxyphenyl)propan-1-ol		Simple aromatic natural products	C11H16O3	196.243	1.97	3	1	5	Acorus gramineus	Kim, K. H.; Moon, E.; Kim, H. K.; Oh, J. Y.; Kim, S. Y.; Choi, S. U.; Lee, K. R., Phenolic constituents from the rhizomes of Acorus gramineus and their biological evaluation on antitumor and anti-inflammatory activities. Bioorganic & Medicinal Chemistry Letters 2012, 22, (19), 6155-6159.	BV-2	IC50	uM	Inactive	>500
IN0418	o1c2c(c(O)c(O)c(O)c2)c(=O)cc1c1ccccc1	O=c1cc(-c2ccccc2)oc2cc(O)c(O)c(O)c12	CHEMBL8260	5281605	FXNFHKRTJBSTCS-UHFFFAOYSA-N	5,6,7-trihydroxy-2-phenylchromen-4-one	Baicalein	BAICALEIN BAICALEIN NSC-661431	Flavonoid	C15H10O5	270.237	2.41	5	3	1	Deinococcus geothermalis	Kim, K. H.; Park, Y. D.; Park, H.; Moon, K. O.; Ha, K. T.; Baek, N. I.; Park, C. S.; Joo, M.; Cha, J., Synthesis and biological evaluation of a novel baicalein glycoside as an anti-inflammatory agent. European Journal of Pharmacology 2014, 744, 147-156.	RAW264.7	IC50	uM	Inactive	20
IN0419	O1[C@@H](Oc2cc3oc(cc(=O)c3c(O)c2O)c2ccccc2)[C@H](O)[C@@H](O)[C@H](O)[C@H]1C(=O)O	O=C(O)[C@H]1O[C@@H](Oc2cc3oc(-c4ccccc4)cc(=O)c3c(O)c2O)[C@H](O)[C@@H](O)[C@@H]1O	CHEMBL485818	64982	IKIIZLYTISPENI-ZFORQUDYSA-N	(2S,3S,4S,5R,6S)-6-(5,6-dihydroxy-4-oxo-2-phenylchromen-7-yl)oxy-3,4,5-trihydroxyoxane-2-carboxylic acid	Baicalin	Baicalin	Flavonoid	C21H18O11	446.361	0.608	11	6	4	Deinococcus geothermalis	Kim, K. H.; Park, Y. D.; Park, H.; Moon, K. O.; Ha, K. T.; Baek, N. I.; Park, C. S.; Joo, M.; Cha, J., Synthesis and biological evaluation of a novel baicalein glycoside as an anti-inflammatory agent. European Journal of Pharmacology 2014, 744, 147-156.	RAW264.7	IC50	uM	Inactive	40
IN0420	O1[C@@]2([C@]1(C[C@@H](O)CC2(C)C)C)CC(=O)/C(=C/C=C/C(=C/C=C/C=C(/C=C/C=C(/C=C=C1C(C[C@H](OC(=O)C)C[C@]1(O)C)(C)C)\C)\C)/C)/C	CC(=O)O[C@H]1CC(C)(C)C(=C=C/C(C)=C/C=C/C(C)=C/C=C/C=C(C)/C=C/C=C(\C)C(=O)C[C@@]23O[C@]2(C)C[C@@H](O)CC3(C)C)[C@](C)(O)C1	CHEMBL1575074	5281239	SJWWTRQNNRNTPU-WKUMRGJCSA-N		Fucoxanthin		Tetraterpenoid	C42H58O6	658.906	6.901	6	2	12	Myagropsis myagroides	Kim, K.-N.; Heo, S.-J.; Yoon, W.-J.; Kang, S.-M.; Ahn, G.; Yi, T.-H.; Jeon, Y.-J., Fucoxanthin inhibits the inflammatory response by suppressing the activation of NF-kappa B and MAPKs in lipopolysaccharide-induced RAW 264 7 macrophages. European Journal of Pharmacology 2010, 649 (1-3), 369-375.	RAW264.7	IC50	uM	Inactive	25	>50		<50
IN0421	c1ccc2c(c1)c(=O)cc([nH]2)CCCCCCC	CCCCCCCc1cc(=O)c2ccccc2[nH]1	CHEMBL527817	164974	UYRHHBXYXSYGHA-UHFFFAOYSA-N	2-heptyl-1H-quinolin-4-one	Pseudane-VII	TCMDC-132026 TCMDC-132026	Alkaloid	C16H21NO	243.344	4.531	2	1	6	Pseudoalteromonas sp. M2	Kim, M. E., et al. (2017). "Pseudane-VII Isolated from Pseudoalteromonas sp. M2 Ameliorates LPS-Induced Inflammatory Response In Vitro and In Vivo." Marine Drugs 15(11).	RAW264.7	IC50	uM	Inactive	6
IN0422	C1=NC2=C(C(=N1)N)N=CN2[C@H]3[C@@H]([C@@H]([C@H](O3)CO)O)O	Nc1ncnc2c1ncn2[C@@H]1O[C@H](CO)[C@@H](O)[C@H]1O	CHEMBL477	60961	OIRDTQYFTABQOQ-KQYNXXCUSA-N	(2R,3R,4S,5R)-2-(6-aminopurin-9-yl)-5-(hydroxymethyl)oxolane-3,4-diol	Adenosine	ADENOCARD ADENOCOR ADENOSCAN Adenosine ADENOSINE ADENOSINE ADENOSINE ADENOSINE ADENOSINE ADENOSINE ADENOSINE ADENOSINE ADENOSINE ADENOSINE NSC-7652 SR 96225	Alkaloid	C10H13N5O4	267.241	-1.881	8	4	2	WD	Yang, Z. G.; Matsuzaki, K.; Takamatsu, S.; Kitanaka, S., Inhibitory Effects of Constituents from Morus alba var. multicaulis on Differentiation of 3T3-L1 Cells and Nitric Oxide Production in RAW264.7 Cells. Molecules 2011, 16 (7), 6010-6022.	RAW264.7	IC50	uM	Inactive	>100
IN0423	OC(C(CC(O)=O)NC(CNC(C(N)CCCNC(N)=N)=O)=O)=O	N=C(N)NCCCC(N)C(=O)NCC(=O)NC(CC(=O)O)C(=O)O		3328704	IYMAXBFPHPZYIK-BQBZGAKWSA-N	2-[[2-[[2-amino-5-(diaminomethylideneamino)pentanoyl]amino]acetyl]amino]butanedioic acid	HGB-PM-S4-P1-p3	L-Aspartic acid, D-arginylglycyl- ACMC-20moqp CBiol_001958 SCHEMBL19138 Bio1_000244 Bio1_000733 Bio1_001222 BCP12422 FT-0774113 (2S)-2-[[2-[[(2S)-2-amino-5-(diaminomethylideneamino)pentanoyl]amino]acetyl]amino]butanedioic acid RGD;RGD peptide;Arginylglycylaspartic acid;Arg-Gly-Asp;Arginyl-glycyl-aspartic acid;RGD (Arg-Gly-Asp) Peptides	Peptide	C12H22N6O6	346.34	-5.846	8	8	12	Black soybean	Kim, M. Y.; Jang, G. Y.; Lee, Y. J.; Woo, K. S.; Hwang, B. Y.; Lee, J.; Jeong, H. S., Identification of anti-inflammatory active peptide from black soybean treated by high hydrostatic pressure after germination. Phytochemistry Letters 2018, 27, 167-173.	RAW264.7	IC50	uM	Inactive	36.1		>500	>500		>500
IN0424	O1[C@@H]([C@H](OC(=O)c2cc(O)c(O)c(O)c2)Cc2c1cc(O)cc2O)c1cc(O)c(O)c(O)c1	O=C(O[C@@H]1Cc2c(O)cc(O)cc2O[C@@H]1c1cc(O)c(O)c(O)c1)c1cc(O)c(O)c(O)c1	CHEMBL297453	65064	WMBWREPUVVBILR-WIYYLYMNSA-N	[(2R,3R)-5,7-dihydroxy-2-(3,4,5-trihydroxyphenyl)-3,4-dihydro-2H-chromen-3-yl] 3,4,5-trihydroxybenzoate	Epigalocatechin gallate	(-)-Epigallocatechin Gallate EPIGALOCATECHIN GALLATE	Flavonoid	C22H18O11	458.372	3.097	11	8	4	Tea	Kim, Y.; Lee, J., Effect of (-)-epigallocatechin-3-gallate on anti-inflammatory response via heme oxygenase-1 induction during adipocyte-macrophage interactions. Food Science and Biotechnology 2016, 25, (6), 1767-1773.	RAW264.7	IC50	uM	Inactive	>100
IN0425	O1C(=O)[C@H]2N(CCC2)C(=O)[C@H](NC(=O)[C@H]2N(CCC2)C(=O)[C@H](NC(=O)[C@@H]1C(C)C)Cc1ccccc1)Cc1ccccc1	CC(C)[C@@H]1OC(=O)[C@@H]2CCCN2C(=O)[C@@H](Cc2ccccc2)NC(=O)[C@@H]2CCCN2C(=O)[C@@H](Cc2ccccc2)NC1=O	CHEMBL1077115	44605719	IZCWSRIIMBIBGB-MASCHLQQSA-N	(3R,6S,12R,15S,18S)-3,12-dibenzyl-15-propan-2-yl-16-oxa-1,4,10,13-tetrazatricyclo[16.3.0.06,10]henicosane-2,5,11,14,17-pentone	Alternaramide	Alternaramide	Peptide	C33H40N4O6	588.694	2.958	6	2	5	Alternaria sp. SF-5016	Ko, W., et al. (2016). "Inhibitory effects of alternaramide on inflammatory mediator expression through TLR4-MyD88-mediated inhibition of NF-kappa B and MAPK pathway signaling in lipopolysaccharide-stimulated RAW264.7 and BV2 cells." Chemico-Biological Interactions 244: 16-26.	RAW264.7	IC50	uM	Inactive	40	40
IN0426	O([C@@H]1[C@]2(C([C@@H](C1)CC2)(C)C)C)C(=O)/C=C/c1ccccc1	CC1(C)[C@@H]2CC[C@@]1(C)[C@@H](OC(=O)/C=C/c1ccccc1)C2		25431299	ACTRLDZRLKIJEH-WRYAVEICSA-N	[(1R,2S,4R)-1,7,7-trimethyl-2-bicyclo[2.2.1]heptanyl] (E)-3-phenylprop-2-enoate	Bornyl Cinnamate	SCHEMBL8925834 3-Phenylpropenoic acid (4alpha)-1beta,7,7-trimethylbicyclo[2.2.1]heptan-2beta-yl ester	Simple aromatic natural products	C19H24O2	284.393	4.486	2	0	4	Liquidamber formosana	Kumar, K. J. S.; Li, J.; Vani, M. G.; Hsieh, Y.-H.; Kuo, Y.-H.; Wang, S.-Y., Bornyl Cinnamate Inhibits Inflammation-Associated Gene Expression in Macrophage Cells through Suppression of Nuclear Factor-kappa B Signaling Pathway. Planta Medica 2015, 81 (1), 39-45.	RAW264.7	IC50	uM	Inactive	<10	<10	<10			<10
IN0427	OC(C=C1)=C(O)C=C1CC[C@@H](CC(CCC2=CC=C(O)C(O)=C2)=O)O[C@H]3[C@H](O)[C@@H](O)[C@H](O)[C@@H](CO)O3	O=C(CCc1ccc(O)c(O)c1)C[C@H](CCc1ccc(O)c(O)c1)O[C@@H]1O[C@H](CO)[C@@H](O)[C@H](O)[C@H]1O		45783118	LDAXQCVBWKSHLB-NAPQKZHBSA-N	(5S)-1,7-bis(3,4-dihydroxyphenyl)-5-[(2R,3R,4S,5S,6R)-3,4,5-trihydroxy-6-(hydroxymethyl)oxan-2-yl]oxyheptan-3-one	1,7-Di(3,4-dihydroxyphenyl)-5(S)-glucopyranosyloxy-3-heptanone		Lignan	C25H32O11	508.515	1.302	11	8	11	Alnus formosana	Lai, Y.-C., et al. (2012). "A comprehensive investigation of anti-inflammatory diarylheptanoids from the leaves of Alnus formosana." Phytochemistry 73: 84-94.	RAW264.7	IC50	uM	Inactive	10
IN0428	OC(C=C1)=CC=C1CC[C@@H](CC(CCC2=CC=C(O)C(O)=C2)=O)O[C@H]3[C@H](O)[C@@H](O)[C@H](O)CO3	O=C(CCc1ccc(O)c(O)c1)C[C@H](CCc1ccc(O)cc1)O[C@@H]1OC[C@@H](O)[C@H](O)[C@H]1O		11568854	DAJUBFCWVHCYKM-RABNCREUSA-N	(5S)-1-(3,4-dihydroxyphenyl)-7-(4-hydroxyphenyl)-5-[(2S,3R,4S,5R)-3,4,5-trihydroxyoxan-2-yl]oxyheptan-3-one	Alnuside B	(S)-1-(3,4-Dihydroxyphenyl)-5-(beta-D-xylopyranosyloxy)-7-(4-hydroxyphenyl)-3-heptanone	Lignan	C24H30O9	462.49	2.054	9	6	10	Alnus formosana	Lai, Y.-C., et al. (2012). "A comprehensive investigation of anti-inflammatory diarylheptanoids from the leaves of Alnus formosana." Phytochemistry 73: 84-94.	RAW264.7	IC50	uM	Inactive	15.2
IN0429	CCCCO[C@H](CC(CCC1=CC(O)=C(O)C=C1)=O)CCC2=CC(O)=C(O)C=C2	CCCCO[C@@H](CCc1ccc(O)c(O)c1)CC(=O)CCc1ccc(O)c(O)c1		56950086	QBZAJBFIFFHOGT-IBGZPJMESA-N	(5S)-5-butoxy-1,7-bis(3,4-dihydroxyphenyl)heptan-3-one	5-O-Butylhirusutanonol	5-O-Butylhirusutanonol	Lignan	C23H30O6	402.481	4.786	6	4	12	Alnus formosana	Lai, Y.-C., et al. (2012). "A comprehensive investigation of anti-inflammatory diarylheptanoids from the leaves of Alnus formosana." Phytochemistry 73: 84-94.	RAW264.7	IC50	uM	Inactive	7.99
IN0430	CCCCO[C@H](CC(/C=C/C1=CC(O)=C(O)C=C1)=O)CCC2=CC(O)=C(O)C=C2	CCCCO[C@@H](CCc1ccc(O)c(O)c1)CC(=O)/C=C/c1ccc(O)c(O)c1		56950087	DLCRVJSDGCZBNF-AMGQUURNSA-N	(E,5S)-5-butoxy-1,7-bis(3,4-dihydroxyphenyl)hept-1-en-3-one	5(S)-Butyloxy-1,7-di(3,4-dihydroxyphenyl)-1-hepten-3-one	(1E,5S)-1,7-Bis(3,4-dihydroxyphenyl)-5-butoxy-1-heptene-3-one	Lignan	C23H28O6	400.465	4.763	6	4	11	Alnus formosana	Lai, Y.-C., et al. (2012). "A comprehensive investigation of anti-inflammatory diarylheptanoids from the leaves of Alnus formosana." Phytochemistry 73: 84-94.	RAW264.7	IC50	uM	Active	4
IN0431	OC(C=C1)=C(O)C=C1CC[C@@H](CC(/C=C/C2=CC(O)=C(O)C=C2)=O)OC3OC[C@H](O)[C@H](O)[C@H]3OC(/C=C/C4=CC=C(O)C=C4)=O	O=C(/C=C/c1ccc(O)c(O)c1)C[C@H](CCc1ccc(O)c(O)c1)OC1OC[C@H](O)[C@H](O)[C@H]1OC(=O)/C=C/c1ccc(O)cc1			PCCWBFWMHAMKQV-QMEWFXJCSA-N		2'''-O-p-Coumaroyloregonin		Lignan	C33H34O12	622.616	4.058	12	7	13	Alnus formosana	Lai, Y.-C., et al. (2012). "A comprehensive investigation of anti-inflammatory diarylheptanoids from the leaves of Alnus formosana." Phytochemistry 73: 84-94.	RAW264.7	IC50	uM	Inactive	22
IN0432	C1[C@H]([C@@H]([C@H]([C@@H](O1)O[C@@H](CCC2=CC(=C(C=C2)O)O)CC(=O)CCC3=CC(=C(C=C3)O)O)OC(=O)C4=CC=CC=C4)O)O	O=C(CCc1ccc(O)c(O)c1)C[C@H](CCc1ccc(O)c(O)c1)O[C@@H]1OC[C@@H](O)[C@H](O)[C@H]1OC(=O)c1ccccc1		56950088	ZWVQAZFVQCRSIT-GHTROAJFSA-N	[(2S,3R,4S,5R)-2-[(3S)-1,7-bis(3,4-dihydroxyphenyl)-5-oxoheptan-3-yl]oxy-4,5-dihydroxyoxan-3-yl] benzoate	2'''-O-Benzoyloregonin	2'''-O-Benzoyloregonin	Lignan	C31H34O11	582.595	3.856	11	6	13	Alnus formosana	Lai, Y.-C., et al. (2012). "A comprehensive investigation of anti-inflammatory diarylheptanoids from the leaves of Alnus formosana." Phytochemistry 73: 84-94.	RAW264.7	IC50	uM	Inactive	15.37
IN0433	O[C@H](CCCCC1=CC=C(O)C(O)=C1)CCC2=CC=C(O)C=C2	Oc1ccc(CC[C@H](O)CCCCc2ccc(O)c(O)c2)cc1		101562274	WPEUAPAFZISHMD-MRXNPFEDSA-N	4-[(5R)-5-hydroxy-7-(4-hydroxyphenyl)heptyl]benzene-1,2-diol	7-(3,4-Dihydroxyphenyl)-1-(4-hydroxyphenyl)-3(R)-heptanol	(3R)-1-(4-Hydroxyphenyl)-7-(3,4-dihydroxyphenyl)-3-heptanol	Lignan	C19H24O4	316.391	4.578	4	4	8	Alnus formosana	Lai, Y.-C., et al. (2012). "A comprehensive investigation of anti-inflammatory diarylheptanoids from the leaves of Alnus formosana." Phytochemistry 73: 84-94.	RAW264.7	IC50	uM	Inactive	22.09
IN0434	O=C(/C=C/CCC1=CC=C(O)C(O)=C1)/C=C/C2=CC(O)=C(O)C=C2	O=C(/C=C/CCc1ccc(O)c(O)c1)/C=C/c1ccc(O)c(O)c1	CHEMBL2346807	56950212	BQXWNGCLBOSNPN-MSGXFJBMSA-N	(1E,4E)-1,7-bis(3,4-dihydroxyphenyl)hepta-1,4-dien-3-one	1,7-Di(3,4-dihydroxyphenyl)-hepta-1E,4E-dien-3-one		Lignan	C19H18O5	326.343	4.104	5	4	6	Alnus formosana	Lai, Y.-C., et al. (2012). "A comprehensive investigation of anti-inflammatory diarylheptanoids from the leaves of Alnus formosana." Phytochemistry 73: 84-94.	RAW264.7	IC50	uM	Active	2.85
IN0435	O=C(/C=C/C=C/C1=CC=C(O)C(O)=C1)CCC2=CC(O)=C(O)C=C2	O=C(/C=C/C=C/c1ccc(O)c(O)c1)CCc1ccc(O)c(O)c1	CHEMBL2346808	10426520	VJJPCEDEDJXHHK-ZPUQHVIOSA-N	(4E,6E)-1,7-bis(3,4-dihydroxyphenyl)hepta-4,6-dien-3-one	1,7-Di(3,4-dihydroxyphenyl)-hepta-4E,6E-dien-3-one		Lignan	C19H18O5	326.343	3.683	5	4	6	Alnus formosana	Lai, Y.-C., et al. (2012). "A comprehensive investigation of anti-inflammatory diarylheptanoids from the leaves of Alnus formosana." Phytochemistry 73: 84-94.	RAW264.7	IC50	uM	Inactive	8.55
IN0436	OC(C=C1)=C(O)C=C1CC[C@@H](CC(/C=C/C2=CC(O)=C(O)C=C2)=O)O[C@@H]3OC[C@@H](O)[C@H](O)[C@H]3OC(C(C)CC)=O	CCC(C)C(=O)O[C@H]1[C@H](O[C@@H](CCc2ccc(O)c(O)c2)CC(=O)/C=C/c2ccc(O)c(O)c2)OC[C@@H](O)[C@@H]1O			CGFOWVOLFGQRNA-SIPCHEKKSA-N		2'''-O-(2-Methylbutanoyl)-oregonin		Lignan	C29H36O11	560.59	3.754	11	6	13	Alnus formosana	Lai, Y.-C., et al. (2012). "A comprehensive investigation of anti-inflammatory diarylheptanoids from the leaves of Alnus formosana." Phytochemistry 73: 84-94.	RAW264.7	IC50	uM	Inactive	30
IN0437	O=C(C[C@@H](OCCCC)CCC1=CC=C(O)C(O)=C1)CCC2=CC(O)=C(O)C=C2	CCCCO[C@@H](CCc1ccc(O)c(O)c1)CC(=O)CCc1ccc(O)c(O)c1		56950086	QBZAJBFIFFHOGT-IBGZPJMESA-N	(5S)-5-butoxy-1,7-bis(3,4-dihydroxyphenyl)heptan-3-one	5(S)-Butyloxy-1,7-di(4-hydroxyphenyl)-3-heptanone	5-O-Butylhirusutanonol	Lignan	C23H30O6	402.481	4.786	6	4	12	Alnus formosana	Lai, Y.-C., et al. (2012). "A comprehensive investigation of anti-inflammatory diarylheptanoids from the leaves of Alnus formosana." Phytochemistry 73: 84-94.	RAW264.7	IC50	uM	Inactive	23.01
IN0438	C1=CC(=C(C=C1CC/C=C/C(=O)CCC2=CC(=C(C=C2)O)O)O)O	O=C(/C=C/CCc1ccc(O)c(O)c1)CCc1ccc(O)c(O)c1	CHEMBL464274	637394	VWHYFMQKJYFLCC-DUXPYHPUSA-N	(E)-1,7-bis(3,4-dihydroxyphenyl)hept-4-en-3-one	Dehydrohirsutanonol	Dehydrohirsutanonol Hirsutanone Hirsutenone	Lignan	C19H20O5	328.359	4.127	5	4	7	Alnus formosana	Lai, Y.-C., et al. (2012). "A comprehensive investigation of anti-inflammatory diarylheptanoids from the leaves of Alnus formosana." Phytochemistry 73: 84-94.	RAW264.7	IC50	uM	Inactive	5
IN0439	OC(C=C1)=C(O)C=C1CC[C@@H](CC(/C=C/C2=CC(O)=C(O)C=C2)=O)O[C@@H]3OC[C@@H](O)[C@H](O)[C@H]3OC(/C=C/C4=CC=CC=C4)=O	O=C(/C=C/c1ccc(O)c(O)c1)C[C@H](CCc1ccc(O)c(O)c1)O[C@@H]1OC[C@@H](O)[C@H](O)[C@H]1OC(=O)/C=C/c1ccccc1			GDVKIZQUJZDLJO-WDKPHWDISA-N		2'''-cinnamoyloregonin		Lignan	C33H34O11	606.616	4.3	11	6	13	Alnus formosana	Lai, Y.-C., et al. (2012). "A comprehensive investigation of anti-inflammatory diarylheptanoids from the leaves of Alnus formosana." Phytochemistry 73: 84-94.	RAW264.7	IC50	uM	Inactive	10.48
IN0440	C1=CC(=CC=C1CCCC[C@H](CCC2=CC=C(C=C2)O)O)O	Oc1ccc(CCCC[C@@H](O)CCc2ccc(O)cc2)cc1	CHEMBL462922	11771038	UYJAYWZGEZOHRU-QGZVFWFLSA-N	4-[(5R)-5-hydroxy-7-(4-hydroxyphenyl)heptyl]phenol	Centrolobol	(-)-Centrolobol	Lignan	C19H24O3	300.392	4.82	3	3	8	Alnus formosana	Lai, Y.-C., et al. (2012). "A comprehensive investigation of anti-inflammatory diarylheptanoids from the leaves of Alnus formosana." Phytochemistry 73: 84-94.	RAW264.7	IC50	uM	Active	>30
IN0441	C1=CC(=CC=C1CCC=CC(=O)CCC2=CC=C(C=C2)O)O	O=C(C=CCCc1ccc(O)cc1)CCc1ccc(O)cc1		53840022	GIKJADRKBZHVCY-RQOWECAXSA-N	1,7-bis(4-hydroxyphenyl)hept-4-en-3-one	1,7-di(4-hydroxyphenyl)-4-hepten-3-one	56973-65-0 SCHEMBL15013533 1,7-Bis(4-hydroxyphenyl)-4-hepten-3-one 1,7-di-(4'-hydroxyphenyl)-4-hepten-3-one	Lignan	C19H20O3	296.36	4.611	3	2	7	Alnus formosana	Lai, Y.-C., et al. (2012). "A comprehensive investigation of anti-inflammatory diarylheptanoids from the leaves of Alnus formosana." Phytochemistry 73: 84-94.	RAW264.7	IC50	uM	Inactive	6.85
IN0442	C1=CC(=C(C=C1CC[C@@H](CC(=O)CCC2=CC(=C(C=C2)O)O)O)O)O	O=C(CCc1ccc(O)c(O)c1)C[C@@H](O)CCc1ccc(O)c(O)c1	CHEMBL455297	9928190	MVIYWFBLVAFZID-AWEZNQCLSA-N	(5S)-1,7-bis(3,4-dihydroxyphenyl)-5-hydroxyheptan-3-one	Hirsutanonol	Hirsutanonol	Lignan	C19H22O6	346.374	3.049	6	5	8	Alnus formosana	Lai, Y.-C., et al. (2012). "A comprehensive investigation of anti-inflammatory diarylheptanoids from the leaves of Alnus formosana." Phytochemistry 73: 84-94.	RAW264.7	IC50	uM	Inactive	30
IN0443	[C@H]1([C@@H]([C@H]([C@@H](O[C@@H]1CO)O[C@H]1[C@@H]([C@H]([C@@H](O[C@@H]1CO)Oc1ccccc1C(=O)OC)O)O)O)O)O	COC(=O)c1ccccc1O[C@@H]1O[C@H](CO)[C@@H](O[C@@H]2O[C@H](CO)[C@H](O)[C@H](O)[C@H]2O)[C@H](O)[C@H]1O		50938980	JHRWRLAHJBZWBK-WNTITPJBSA-N	methyl 2-[(2S,3R,4R,5S,6R)-3,4-dihydroxy-6-(hydroxymethyl)-5-[(2S,3R,4S,5R,6R)-3,4,5-trihydroxy-6-(hydroxymethyl)oxan-2-yl]oxyoxan-2-yl]oxybenzoate	Methyl salicylate lactoside	2-[[4-O-(beta-D-Galactopyranosyl)-beta-D-glucopyranosyl]oxy]benzoic acid methyl ester	Simple aromatic natural products	C20H28O13	476.429	-2.234	13	7	8	Gaultheria yunnanensis	Lan, X., et al. (2011). "Methyl salicylate 2-O-beta-(D)-lactoside, a novel salicylic acid analogue, acts as an anti-inflammatory agent on microglia and astrocytes." Journal of Neuroinflammation 8.	Microglia	IC50	uM	Inactive	<10
IN0444	COC1=C(C(CCC2=CC=CC=C2)=O)C(O)=C(O)C3=C1/C(C(O3)=O)=C/C4=CC=CC=C4	COc1c(C(=O)CCc2ccccc2)c(O)c(O)c2c1/C(=C/c1ccccc1)C(=O)O2		11486856	GATVTABCUKCXHD-SAPNQHFASA-N	(3Z)-3-benzylidene-6,7-dihydroxy-4-methoxy-5-(3-phenylpropanoyl)-1-benzofuran-2-one	Bractelactone	Bractelactone	Simple aromatic natural products	C25H20O6	416.423	4.773	6	2	6	Fissistigma bracteolatum	Lan, Y. H.; Chia, Y. C.; Chang, F. R.; Hwang, T. L.; Liaw, C. C.; Wu, Y. C., Potential anti-inflammatory activities of bractelactone and other compounds isolated from Fissistigma bracteolatum. Helvetica Chimica Acta 2005, 88 (4), 905-909.	RAW264.7	IC50	uM	Inactive	1.5
IN0445	o1c2c(c(=O)c(O)c1c1ccccc1)c(O)cc(O)c2	O=c1c(O)c(-c2ccccc2)oc2cc(O)cc(O)c12	CHEMBL309490	5281616	VCCRNZQBSJXYJD-UHFFFAOYSA-N	3,5,7-trihydroxy-2-phenylchromen-4-one	Galangin	NSC-407229	Flavonoid	C15H10O5	270.237	2.114	5	3	1	Alpinia officinarum	Matsuda, H.; Ando, S.; Kato, T.; Morikawa, T.; Yoshikawa, M., Inhibitors from the rhizomes of Alpinia officinarum on production of nitric oxide in lipopolysaccharide-activated macrophages and the structural requirements of diarylheptanoids for the activity. Bioorganic & Medicinal Chemistry 2006, 14 (1), 138-142.	Mouse Peritoneal Macrophages	IC50	uM	Inactive	55			25		Inactive
IN0445	o1c2c(c(=O)c(O)c1c1ccccc1)c(O)cc(O)c2	O=c1c(O)c(-c2ccccc2)oc2cc(O)cc(O)c12	CHEMBL309490	5281616	VCCRNZQBSJXYJD-UHFFFAOYSA-N	3,5,7-trihydroxy-2-phenylchromen-4-one	Galangin	NSC-407229	Flavonoid	C15H10O5	270.237	2.114	5	3	1		Le, H. N.; Shin, S. A.; Choo, G. S.; Kim, H. J.; Park, Y. S.; Kim, B. S.; Kim, S. K.; Cho, S. D.; Nam, J. S.; Choi, C. S.; Che, J. H.; Park, B. K.; Jung, J. Y., Anti-inflammatory effect of quercetin and galangin in LPS-stimulated RAW264.7 macrophages and DNCB-induced atopic dermatitis animal models. International Journal of Molecular Medicine 2018, 41, (2), 888-898.	RAW264.7	IC50	uM	25	Inactive			25		Inactive
IN0446	C[C@H](CC[C@@H](C(C)(C)O)O)[C@H]1CC[C@@]2([C@@]1(CC[C@]34[C@H]2C[C@@H]([C@@H]5[C@]3(C4)CC[C@@H](C5(C)C)O[C@H]6[C@@H]([C@H]([C@@H](CO6)O)O)OC(=O)C)O[C@H]7[C@@H]([C@H]([C@@H]([C@H](O7)CO)O)O)O)C)C	CC(=O)O[C@H]1[C@H](O[C@H]2CC[C@]34C[C@]35CC[C@]3(C)[C@@H]([C@H](C)CC[C@H](O)C(C)(C)O)CC[C@@]3(C)[C@@H]5C[C@H](O[C@@H]3O[C@H](CO)[C@@H](O)[C@H](O)[C@H]3O)[C@H]4C2(C)C)OC[C@@H](O)[C@@H]1O		102220585	JZWRLLDHXFTFAN-BHYVGWMMSA-N	[(2S,3R,4S,5R)-2-[[(1S,3R,6S,8R,9S,11S,12S,15R,16R)-15-[(2R,5S)-5,6-dihydroxy-6-methylheptan-2-yl]-7,7,12,16-tetramethyl-9-[(2R,3R,4S,5S,6R)-3,4,5-trihydroxy-6-(hydroxymethyl)oxan-2-yl]oxy-6-pentacyclo[9.7.0.01,3.03,8.012,16]octadecanyl]oxy]-4,5-dihydroxyoxan-3-yl] acetate	Agroastragaloside V	Agroastragaloside V	Triterpenoid	C43H72O14	813.023	1.712	14	8	12	Astragalus membranaceus	Lee DY, Noh HJ, Choi J, Lee KH, Lee MH, Lee JH, Hong Y, Lee SE, Kim SY, Kim GS. Anti-inflammatory cycloartane-type saponins of Astragalus membranaceus. Molecules. 2013 Mar 25;18(4):3725-32. doi: 10.3390/molecules18043725.	RAW264.7	IC50	uM	Inactive	1.85
IN0447	C[C@H](CC[C@@H](C(C)(C)O)O)[C@H]1[C@H](C[C@@]2([C@@]1(CC[C@]34[C@H]2C[C@@H]([C@@H]5[C@]3(C4)CC[C@@H](C5(C)C)O[C@H]6[C@@H]([C@H]([C@@H](CO6)O)OC(=O)C)OC(=O)C)O[C@H]7[C@@H]([C@H]([C@@H]([C@H](O7)CO)O)O)O)C)C)O	CC(=O)O[C@H]1[C@H](O)CO[C@@H](O[C@H]2CC[C@]34C[C@]35CC[C@]3(C)[C@@H]([C@H](C)CC[C@H](O)C(C)(C)O)[C@@H](O)C[C@@]3(C)[C@@H]5C[C@H](O[C@@H]3O[C@H](CO)[C@@H](O)[C@H](O)[C@H]3O)[C@H]4C2(C)C)[C@@H]1OC(C)=O		101665836	ZQWCDHXEDOSWFH-YAQXNABZSA-N	[(2S,3R,4S,5R)-3-acetyloxy-2-[[(1S,3R,6S,8R,9S,11S,12S,14S,15R,16R)-15-[(2R,5S)-5,6-dihydroxy-6-methylheptan-2-yl]-14-hydroxy-7,7,12,16-tetramethyl-9-[(2R,3R,4S,5S,6R)-3,4,5-trihydroxy-6-(hydroxymethyl)oxan-2-yl]oxy-6-pentacyclo[9.7.0.01,3.03,8.012,16]octadecanyl]oxy]-5-hydroxyoxan-4-yl] acetate	Agroastragaloside I	Agroastragaloside I 156769-94-7	Triterpenoid	C45H74O16	871.059	0.921	16	8	14	Astragalus membranaceus	Lee DY, Noh HJ, Choi J, Lee KH, Lee MH, Lee JH, Hong Y, Lee SE, Kim SY, Kim GS. Anti-inflammatory cycloartane-type saponins of Astragalus membranaceus. Molecules. 2013 Mar 25;18(4):3725-32. doi: 10.3390/molecules18043725.	RAW264.7	IC50	uM	Active	1.38
IN0448	C[C@H](CC[C@@H](C(C)(C)O)O)[C@H]1[C@H](C[C@@]2([C@@]1(CC[C@]34[C@H]2C[C@@H]([C@@H]5[C@]3(C4)CC[C@@H](C5(C)C)O[C@H]6[C@@H]([C@H]([C@@H](CO6)O)O)OC(=O)C)O[C@H]7[C@@H]([C@H]([C@@H]([C@H](O7)CO)O)O)O)C)C)O	CC(=O)O[C@H]1[C@H](O[C@H]2CC[C@]34C[C@]35CC[C@]3(C)[C@@H]([C@H](C)CC[C@H](O)C(C)(C)O)[C@@H](O)C[C@@]3(C)[C@@H]5C[C@H](O[C@@H]3O[C@H](CO)[C@@H](O)[C@H](O)[C@H]3O)[C@H]4C2(C)C)OC[C@@H](O)[C@@H]1O		101677474	QXBGJYSVZHVPMA-KCBMMBCCSA-N	[(2S,3R,4S,5R)-2-[[(1S,3R,6S,8R,9S,11S,12S,14S,15R,16R)-15-[(2R,5S)-5,6-dihydroxy-6-methylheptan-2-yl]-14-hydroxy-7,7,12,16-tetramethyl-9-[(2R,3R,4S,5S,6R)-3,4,5-trihydroxy-6-(hydroxymethyl)oxan-2-yl]oxy-6-pentacyclo[9.7.0.01,3.03,8.012,16]octadecanyl]oxy]-4,5-dihydroxyoxan-3-yl] acetate	Agroastragaloside II	Agroastragaloside II	Triterpenoid	C43H72O15	829.023	0.542	15	9	12	Astragalus membranaceus	Lee DY, Noh HJ, Choi J, Lee KH, Lee MH, Lee JH, Hong Y, Lee SE, Kim SY, Kim GS. Anti-inflammatory cycloartane-type saponins of Astragalus membranaceus. Molecules. 2013 Mar 25;18(4):3725-32. doi: 10.3390/molecules18043725.	RAW264.7	IC50	uM	Active	2.31
IN0449	CC(=O)O[C@H]1[C@@H](CO[C@H]([C@@H]1O)O[C@H]2CC[C@]34C[C@]35CC[C@@]6([C@H]([C@H](C[C@]6([C@@H]5C[C@@H]([C@H]4C2(C)C)O[C@H]7[C@@H]([C@H]([C@@H]([C@H](O7)CO)O)O)O)C)O)[C@]8(CC[C@H](O8)C(C)(C)O)C)C)O	CC(=O)O[C@H]1[C@H](O)CO[C@@H](O[C@H]2CC[C@]34C[C@]35CC[C@]3(C)[C@@H]([C@@]6(C)CC[C@@H](C(C)(C)O)O6)[C@@H](O)C[C@@]3(C)[C@@H]5C[C@H](O[C@@H]3O[C@H](CO)[C@@H](O)[C@H](O)[C@H]3O)[C@H]4C2(C)C)[C@@H]1O		60148655	SMZYCXAYGPGYRS-BYZNGNEGSA-N	[(2S,3R,4S,5R)-3,5-dihydroxy-2-[[(1S,3R,6S,8R,9S,11S,12S,14S,15R,16R)-14-hydroxy-15-[(2R,5S)-5-(2-hydroxypropan-2-yl)-2-methyloxolan-2-yl]-7,7,12,16-tetramethyl-9-[(2R,3R,4S,5S,6R)-3,4,5-trihydroxy-6-(hydroxymethyl)oxan-2-yl]oxy-6-pentacyclo[9.7.0.01,3.03,8.012,16]octadecanyl]oxy]oxan-4-yl] acetate	Isoastragaloside II	Isoastragaloside II 86764-11-6 Astrasieversianin VII Isoastragaloside-II Isoastragalosides II HY-N0888 AKOS030526953 ZINC253387937 CS-3718 NCGC00485976-01 C17794	Triterpenoid	C43H70O15	827.007	0.031	15	8	9	Astragalus membranaceus	Lee DY, Noh HJ, Choi J, Lee KH, Lee MH, Lee JH, Hong Y, Lee SE, Kim SY, Kim GS. Anti-inflammatory cycloartane-type saponins of Astragalus membranaceus. Molecules. 2013 Mar 25;18(4):3725-32. doi: 10.3390/molecules18043725.	RAW264.7	IC50	uM	Active	4.7
IN0450	O[C@H]1[C@@H]([C@@]2([C@@](C1)(C1=CC[C@H]([C@@](C1=CC2)(CCC(=O)O)C)C(=C)C)C)C)[C@@H](CCC(=C)C(C)C)C(=O)O	C=C(CC[C@@H](C(=O)O)[C@H]1[C@H](O)C[C@@]2(C)C3=CC[C@@H](C(=C)C)[C@](C)(CCC(=O)O)C3=CC[C@]12C)C(C)C	CHEMBL461483	5471851	KVAQLXUMUVEKGR-SMFZDKLCSA-N	(2R)-2-[(2R,3R,3aR,6S,7S,9bR)-6-(2-carboxyethyl)-2-hydroxy-3a,6,9b-trimethyl-7-prop-1-en-2-yl-1,2,3,4,7,8-hexahydrocyclopenta[a]naphthalen-3-yl]-6-methyl-5-methylideneheptanoic acid	Poricoic acid A		Triterpenoid	C31H46O5	498.694	5.994	5	3	10	Poria cocos	Lee, S. R.; Lee, S.; Moon, E.; Park, H.-J.; Park, H. B.; Kim, K. H., Bioactivity-guided isolation of anti-inflammatory triterpenoids from the sclerotia of Poria cocos using LPS-stimulated Raw264.7 cells. Bioorganic Chemistry 2017, 70, 94-99.	RAW264.7	IC50	uM	Inactive	18.12	<20
IN0451	C/C(C)=C/CC[C@@H](C(O)=O)[C@@]1([H])[C@H](O)C[C@@]2(C)C3=CC[C@@]4([H])C(C)(C)[C@@H](OC(C)=O)CC[C@]4(C)C3=CC[C@@]21C	CC(=O)O[C@H]1CC[C@]2(C)C3=CC[C@]4(C)[C@@H]([C@@H](CCC=C(C)C)C(=O)O)[C@H](O)C[C@@]4(C)C3=CC[C@H]2C1(C)C		15226714	DLBLMTCYISHWGP-IAKNRIPESA-N	(2R)-2-[(3S,5R,10S,13R,14R,16R,17R)-3-acetyloxy-16-hydroxy-4,4,10,13,14-pentamethyl-2,3,5,6,12,15,16,17-octahydro-1H-cyclopenta[a]phenanthren-17-yl]-6-methylhept-5-enoic acid	3beta-Hydroxylanosta-7,9(11),24-trien-21-oic acid	168293-14-9 3-O-Acetyl-16 alpha-hydroxydehydrotrametenolic acid AKOS032946076 ZINC255206396 3-O-Acetyl-16alpha-hydroxydehydrotrametenolic acid	Triterpenoid	C32H48O5	512.721	5.817	5	2	7	Poria cocos	Lee, S. R.; Lee, S.; Moon, E.; Park, H.-J.; Park, H. B.; Kim, K. H., Bioactivity-guided isolation of anti-inflammatory triterpenoids from the sclerotia of Poria cocos using LPS-stimulated Raw264.7 cells. Bioorganic Chemistry 2017, 70, 94-99.	RAW264.7	IC50	uM	Inactive	49.79
IN0452	CC(C)C(=C)CC[C@H]([C@H]1[C@@H](C[C@@]2([C@@]1(CC=C3C2=CC[C@@H]4[C@@]3(CCC(=O)C4(C)C)C)C)C)O)C(=O)O	C=C(CC[C@@H](C(=O)O)[C@H]1[C@H](O)C[C@@]2(C)C3=CC[C@H]4C(C)(C)C(=O)CC[C@]4(C)C3=CC[C@]12C)C(C)C	CHEMBL461276	9805290	KPKYWYZPIVAHKU-WMNQUVFJSA-N	(2R)-2-[(5R,10S,13R,14R,16R,17R)-16-hydroxy-4,4,10,13,14-pentamethyl-3-oxo-1,2,5,6,12,15,16,17-octahydrocyclopenta[a]phenanthren-17-yl]-6-methyl-5-methylideneheptanoic acid	Polyporenic acid B		Triterpenoid	C31H46O4	482.695	5.845	4	2	6	Poria cocos	Lee, S. R.; Lee, S.; Moon, E.; Park, H.-J.; Park, H. B.; Kim, K. H., Bioactivity-guided isolation of anti-inflammatory triterpenoids from the sclerotia of Poria cocos using LPS-stimulated Raw264.7 cells. Bioorganic Chemistry 2017, 70, 94-99.	RAW264.7	IC50	uM	Inactive	38.73
IN0453	CC(C)C(=C)CC[C@H]([C@H]1[C@@H](C[C@@]2([C@@]1(CC=C3C2=CC[C@@H]4[C@@]3(CC[C@@H](C4(C)C)OC(=O)C)C)C)C)O)C(=O)O	C=C(CC[C@@H](C(=O)O)[C@H]1[C@H](O)C[C@@]2(C)C3=CC[C@H]4C(C)(C)[C@@H](OC(C)=O)CC[C@]4(C)C3=CC[C@]12C)C(C)C	CHEMBL4100088	15226717	RWIALJIVPUCERT-DRCQUEPLSA-N	(2R)-2-[(3S,5R,10S,13R,14R,16R,17R)-3-acetyloxy-16-hydroxy-4,4,10,13,14-pentamethyl-2,3,5,6,12,15,16,17-octahydro-1H-cyclopenta[a]phenanthren-17-yl]-6-methyl-5-methylideneheptanoic acid	3-O-acetyl-16a-hydroxydehydrotrametenolic acid		Triterpenoid	C33H50O5	526.747	6.123	5	2	8	Poria cocos	Lee, S. R.; Lee, S.; Moon, E.; Park, H.-J.; Park, H. B.; Kim, K. H., Bioactivity-guided isolation of anti-inflammatory triterpenoids from the sclerotia of Poria cocos using LPS-stimulated Raw264.7 cells. Bioorganic Chemistry 2017, 70, 94-99.	RAW264.7	IC50	uM	Inactive	75.61						dehydropachymic acid
IN0454	CC(C)C(=C)CC[C@H]([C@H]1CC[C@@]2([C@@]1(CC=C3C2=CC[C@@H]4[C@@]3(CC[C@@H](C4(C)C)O)C)C)C)C(=O)O	C=C(CC[C@@H](C(=O)O)[C@H]1CC[C@@]2(C)C3=CC[C@H]4C(C)(C)[C@@H](O)CC[C@]4(C)C3=CC[C@]12C)C(C)C	CHEMBL1744446	15250826	ONFPYGOMAADWAT-OXUZYLMNSA-N	(2R)-2-[(3S,5R,10S,13R,14R,17R)-3-hydroxy-4,4,10,13,14-pentamethyl-2,3,5,6,12,15,16,17-octahydro-1H-cyclopenta[a]phenanthren-17-yl]-6-methyl-5-methylideneheptanoic acid	Dehydroeburicoic acid	Dehydroeburicoicacid Dehydroeburicoic Acid	Triterpenoid	C31H48O3	468.711	6.913	3	2	6	Poria cocos	Lee, S. R.; Lee, S.; Moon, E.; Park, H.-J.; Park, H. B.; Kim, K. H., Bioactivity-guided isolation of anti-inflammatory triterpenoids from the sclerotia of Poria cocos using LPS-stimulated Raw264.7 cells. Bioorganic Chemistry 2017, 70, 94-99.	RAW264.7	IC50	uM	Inactive	>100
IN0455	CC(=CCC[C@H]([C@H]1CC[C@@]2([C@@]1(CCC3=C2CC[C@@H]4[C@@]3(CC[C@@H](C4(C)C)O)C)C)C)C(=O)O)C	CC(C)=CCC[C@@H](C(=O)O)[C@H]1CC[C@@]2(C)C3=C(CC[C@]12C)[C@@]1(C)CC[C@H](O)C(C)(C)[C@@H]1CC3	CHEMBL387689	12309443	NBSBUIQBEPROBM-GIICLEHTSA-N	(2R)-2-[(3S,5R,10S,13R,14R,17R)-3-hydroxy-4,4,10,13,14-pentamethyl-2,3,5,6,7,11,12,15,16,17-decahydro-1H-cyclopenta[a]phenanthren-17-yl]-6-methylhept-5-enoic acid	Trametenolic acid	Trametenolic Acid	Triterpenoid	C30H48O3	456.7	7.052	3	2	5	Poria cocos	Lee, S. R.; Lee, S.; Moon, E.; Park, H.-J.; Park, H. B.; Kim, K. H., Bioactivity-guided isolation of anti-inflammatory triterpenoids from the sclerotia of Poria cocos using LPS-stimulated Raw264.7 cells. Bioorganic Chemistry 2017, 70, 94-99.	RAW264.7	IC50	uM	Inactive	98.36
IN0456	c1(cc(c(cc1[C@@H](c1ccccc1)C=C)OC)OC)O	C=C[C@H](c1ccccc1)c1cc(OC)c(OC)cc1O	CHEMBL2397760	73345949	OFMICPOJOPRGBE-CYBMUJFWSA-N	4,5-dimethoxy-2-[(1R)-1-phenylprop-2-enyl]phenol	9-Hydroxy-6,7-dimethoxydalbergiquinol		Simple aromatic natural products	C17H18O3	270.323	3.847	3	1	5	Dalbergia odorifera	Lee, D.-S., et al. (2013). "Inhibitory effect of 9-hydroxy-6,7-dimethoxydalbergiquinol from Dalbergia odorifera on the NF-kappa B-related neuroinflammatory response in lipopolysaccharide-stimulated mouse BV2 microglial cells is mediated by heme oxygenase-1." International Immunopharmacology 17(3): 828-835.	BV-2	IC50	uM	Inactive	<20	<40	<20			<20
IN0457	c1(c(cc2c(c1)c(c(o2)c1ccccc1)C)OC)O	COc1cc2oc(-c3ccccc3)c(C)c2cc1O		5314863	RICORHDCMSYMOL-UHFFFAOYSA-N	6-methoxy-3-methyl-2-phenyl-1-benzofuran-5-ol	(2R,3R)-Obtusafuran	Parvifuran 5-Hydroxy-6-methoxy-3-methyl-2-phenylbenzofuran 69470-93-5 ghl.PD_Mitscher_leg0.1055 LMPK12160051 6-Methoxy-3-methyl-2-phenylbenzofuran-5-ol	Benzofuranoid	C16H14O3	254.281	4.171	2	1	2	Dalbergia odorifera	Lee, D.-S.; Jeong, G.-S., Arylbenzofuran isolated from Dalbergia odorifera suppresses lipopolysaccharide-induced mouse BV2 microglial cell activation, which protects mouse hippocampal HT22 cells death from neuroinflammation-mediated toxicity. European Journal of Pharmacology 2014, 728, 1-8.	BV-2	IC50	uM	Inactive	10	20	10			10
IN0458	c1(c(cc2c(c1)c(c(o2)C)c1ccccc1)OC)O	COc1cc2oc(C)c(-c3ccccc3)c2cc1O		617473	DGWJMRXLDPVLRI-UHFFFAOYSA-N	6-methoxy-2-methyl-3-phenyl-1-benzofuran-5-ol	Isoparvifuran	5-Hydroxy-6-methoxy-2-methyl-3-phenylbenzofuran Isoparvifuran 78134-83-5 2-Methyl-3-phenyl-6-methoxybenzofuran-5-ol 6-Methoxy-2-methyl-3-phenyl-1-benzofuran-5-ol #	Benzofuranoid	C16H14O3	254.281	3.539	2	1	2	Dalbergia odorifera	Lee, D.-S.; Jeong, G.-S., Arylbenzofuran isolated from Dalbergia odorifera suppresses lipopolysaccharide-induced mouse BV2 microglial cell activation, which protects mouse hippocampal HT22 cells death from neuroinflammation-mediated toxicity. European Journal of Pharmacology 2014, 728, 1-8.	BV-2	IC50	uM	Inactive	>20	>20	>20			>20
IN0459	CC(=CCC1=C(C=C(C(=C1O)C(=O)/C=C/C2=CC=C(C=C2)O)OC)O)C	COc1cc(O)c(CC=C(C)C)c(O)c1C(=O)/C=C/c1ccc(O)cc1	CHEMBL253896	639665	ORXQGKIUCDPEAJ-YRNVUSSQSA-N	(E)-1-[2,4-dihydroxy-6-methoxy-3-(3-methylbut-2-enyl)phenyl]-3-(4-hydroxyphenyl)prop-2-en-1-one	Xanthohumol	XANTHOHUMOL	Flavonoid	C21H22O5	354.396	4.816	5	3	6	Humulus lupulus	Lee, I.-S., et al. (2011). "Anti-inflammatory activity of xanthohumol involves heme oxygenase-1 induction via NRF2-ARE signaling in microglial BV2 cells." Neurochemistry International 58(2): 153-160.	RAW264.7	IC50	uM	Inactive	5
IN0460	O1[C@@](CCc2c1c(cc(O)c2)C)(CC/C=C(/CC/C=C(/[C@H](O)[C@@H](O)C=C(C)C)\C)\C)C	CC(C)=C[C@H](O)[C@@H](O)/C(C)=C/CC/C(C)=C/CC[C@]1(C)CCc2cc(O)cc(C)c2O1	CHEMBL465404	11339386	YIWOAJFKIIOXPS-RZZULJOCSA-N	(4S,5S,6E,10E)-13-[(2R)-6-hydroxy-2,8-dimethyl-3,4-dihydrochromen-2-yl]-2,6,10-trimethyltrideca-2,6,10-triene-4,5-diol	Sargachromanol E	Sargachromanol E	Benzopyranoid	C27H40O4	428.604	6.784	4	3	9	Sargassum siliquastrum	Lee, J.-H., et al. (2013). "Preparative isolation of sargachromanol E from Sargassum siliquastrum by centrifugal partition chromatography and its anti-inflammatory activity." Food and Chemical Toxicology 62: 54-60.	RAW264.7	IC50	uM	Inactive	<26	<52
IN0461	O[C@H]1[C@H]2[C@]([C@]3([C@@H]([C@@]4([C@@H](CC3)C([C@@H](O[C@@H]3O[C@@H]([C@@H](O)[C@H](O)[C@H]3O[C@@H]3O[C@@H]([C@@H](O)[C@H](O)[C@H]3O)CO)CO)CC4)(C)C)C)C1)C)(CC[C@@H]2[C@@](O[C@@H]1O[C@@H]([C@@H](O)[C@H](O)[C@H]1O)CO[C@@H]1O[C@@H]([C@@H](O)[C@H](O)[C@H]1O)CO)(CCC=C(C)C)C)C	CC(C)=CCC[C@](C)(O[C@@H]1O[C@H](CO[C@@H]2O[C@H](CO)[C@@H](O)[C@H](O)[C@H]2O)[C@@H](O)[C@H](O)[C@H]1O)[C@H]1CC[C@]2(C)[C@@H]1[C@H](O)C[C@@H]1[C@@]3(C)CC[C@H](O[C@@H]4O[C@H](CO)[C@@H](O)[C@H](O)[C@H]4O[C@@H]4O[C@H](CO)[C@@H](O)[C@H](O)[C@H]4O)C(C)(C)[C@@H]3CC[C@]12C	CHEMBL501515	9898279	GZYPWOGIYAIIPV-IWELLEMUSA-N	(2R,3R,4S,5S,6R)-2-[[(2R,3S,4S,5R,6S)-6-[(2S)-2-[(3S,5R,8R,9R,10R,12R,13R,14R,17S)-3-[(2R,3R,4S,5S,6R)-4,5-dihydroxy-6-(hydroxymethyl)-3-[(2S,3R,4S,5S,6R)-3,4,5-trihydroxy-6-(hydroxymethyl)oxan-2-yl]oxyoxan-2-yl]oxy-12-hydroxy-4,4,8,10,14-pentamethyl-2,3,5,6,7,9,11,12,13,15,16,17-dodecahydro-1H-cyclopenta[a]phenanthren-17-yl]-6-methylhept-5-en-2-yl]oxy-3,4,5-trihydroxyoxan-2-yl]methoxy]-6-(hydrox…	Ginsenoside Rb1	Ginsenoside Rb1	Triterpenoid	C54H92O23	1109.29	-1.198	23	15	16	Panax ginseng	Lee, Jehyuk, and Choon Sik Jeong. "Inhibitory Effects of Ginsenoside Rb 1 , Rg 3 , and Panax ginseng Head Butanol Fraction on Inflammatory Mediators from LPS-Stimulated RAW 264.7 Cells." Biomolecules & Therapeutics 16.3 (2008): 277-285.	RAW264.7	IC50	uM	Inactive	Inactive	20.5		Inactive
IN0462	C/C(C)=C\CC[C@@]([C@H]1CC[C@]2(C)[C@@H]1[C@H](O)C[C@H]3[C@@]2(C)CC[C@@H]4[C@]3(C)CC[C@H](O[C@H]5[C@H](O[C@H]6[C@H](O)[C@@H](O)[C@H](O)[C@@H](CO)O6)[C@@H](O)[C@H](O)[C@@H](CO)O5)C4(C)C)(O)C	CC(C)=CCC[C@](C)(O)[C@H]1CC[C@]2(C)[C@@H]1[C@H](O)C[C@@H]1[C@@]3(C)CC[C@H](O[C@@H]4O[C@H](CO)[C@@H](O)[C@H](O)[C@H]4O[C@@H]4O[C@H](CO)[C@@H](O)[C@H](O)[C@H]4O)C(C)(C)[C@@H]3CC[C@]12C	CHEMBL398412	9918693	RWXIFXNRCLMQCD-QINBLQPGSA-N	(2S,3R,4S,5S,6R)-2-[(2R,3R,4S,5S,6R)-4,5-dihydroxy-2-[[(3S,5R,8R,9R,10R,12R,13R,14R,17S)-12-hydroxy-17-[(2S)-2-hydroxy-6-methylhept-5-en-2-yl]-4,4,8,10,14-pentamethyl-2,3,5,6,7,9,11,12,13,15,16,17-dodecahydro-1H-cyclopenta[a]phenanthren-3-yl]oxy]-6-(hydroxymethyl)oxan-3-yl]oxy-6-(hydroxymethyl)oxane-3,4,5-triol	Ginsenoside Rg3	20(S)-Ginsenoside Rg3	Triterpenoid	C42H72O13	785.013	2.295	13	9	10	Panax ginseng	Lee, Jehyuk, and Choon Sik Jeong. "Inhibitory Effects of Ginsenoside Rb 1 , Rg 3 , and Panax ginseng Head Butanol Fraction on Inflammatory Mediators from LPS-Stimulated RAW 264.7 Cells." Biomolecules & Therapeutics 16.3 (2008): 277-285.	RAW264.7	IC50	uM	Inactive	50	Inactive		25
IN0463	O[C@H]1[C@]([C@@H]2[C@]([C@@H](C(=C)CC2)C/C=C/2\[C@H](O)COC2=O)(CC1)C)(CO)C	C=C1CC[C@H]2[C@@](C)(CC[C@@H](O)[C@@]2(C)CO)[C@@H]1C/C=C1/C(=O)OC[C@H]1O	CHEMBL186141	5318517	BOJKULTULYSRAS-QPSYGYIJSA-N	(3E,4S)-3-[2-[(1R,4aS,5R,6R,8aS)-6-hydroxy-5-(hydroxymethyl)-5,8a-dimethyl-2-methylidene-3,4,4a,6,7,8-hexahydro-1H-naphthalen-1-yl]ethylidene]-4-hydroxyoxolan-2-one	Andrographolide	ANDROGRAPHOLIDE ANDROGRAPHOLIDE ANDROGRAPHOLIDE HMPL004 HMPL-004 NSC-383468	Diterpenoid	C20H30O5	350.449	2.056	5	3	3	Andrographis paniculata	Lee, K.-C.; Chang, H.-H.; Chung, Y.-H.; Lee, T.-Y., Andrographolide acts as an anti-inflammatory agent in LPS-stimulated RAW264.7 macrophages by inhibiting STAT3-mediated suppression of the NF-kappa B pathway. Journal of Ethnopharmacology 2011, 135 (3), 678-684.	RAW264.7	IC50	uM	Inactive	<50	<50
IN0464	Oc1c(C(=O)/C=C/c2ccc(O)cc2)ccc(O)c1	O=C(/C=C/c1ccc(O)cc1)c1ccc(O)cc1O	CHEMBL129795	638278	DXDRHHKMWQZJHT-BAQGIRSFSA-N	(E)-1-(2,4-dihydroxyphenyl)-3-(4-hydroxyphenyl)prop-2-en-1-one	Isoliquiritigenin	Isoliquiritigenin	Flavonoid	C15H12O4	256.253	2.975	4	3	3	Rhus verniciflua	Cho, N.; Choi, J. H.; Yang, H.; Jeong, E. J.; Lee, K. Y.; Kim, Y. C.; Sung, S. H., Neuroprotective and anti-inflammatory effects of flavonoids isolated from Rhus verniciflua in neuronal HT22 and microglial BV2 cell lines. Food and Chemical Toxicology 2012, 50, (6), 1940-1945.	BV-2	IC50	uM	Inactive	12.5
IN0464	Oc1c(C(=O)/C=C/c2ccc(O)cc2)ccc(O)c1	O=C(/C=C/c1ccc(O)cc1)c1ccc(O)cc1O	CHEMBL129795	638278	DXDRHHKMWQZJHT-BAQGIRSFSA-N	(E)-1-(2,4-dihydroxyphenyl)-3-(4-hydroxyphenyl)prop-2-en-1-one	Isoliquiritigenin	Isoliquiritigenin	Flavonoid	C15H12O4	256.253	2.975	4	3	3	Dalbergia odorifera	Lee, S. H., et al. (2009). "Isoliquiritigenin, from Dalbergia odorifera, up-regulates anti-inflammatory heme oxygenase-1 expression in RAW264.7 macrophages." Inflammation Research 58(5): 257-262.	RAW264.7	IC50	uM	Inactive	<5		<5			<5
IN0465	O(c1c2c3c(n(c(=O)c3cc1O)C)cc1c2cccc1)C	COc1c(O)cc2c3c(cc4ccccc4c13)N(C)C2=O	CHEMBL512443	131002	WRFZNTLPRUIGKH-UHFFFAOYSA-N	14-hydroxy-15-methoxy-10-methyl-10-azatetracyclo[7.6.1.02,7.012,16]hexadeca-1(16),2,4,6,8,12,14-heptaen-11-one	Sauristolactam	Sauristolactam	Alkaloid	C17H13NO3	279.29	2.549	3	1	1	Saururus chinensis	Lee, S.-U., et al. (2010). "Anti-resorptive saurolactam exhibits in vitro anti-inflammatory activity via ERK-NF-kappa B signaling pathway." International Immunopharmacology 10(3): 298-303.	RAW264.7	IC50	uM	Inactive	>10	<2				10
IN0466	O1C/C(=C\c2cc(O)c(O)cc2)/C(=O)c2c1cc(O)cc2	O=C1/C(=C/c2ccc(O)c(O)c2)COc2cc(O)ccc21	CHEMBL249002	9817274	KVYZXXBTJHJISR-BJMVGYQFSA-N	(3E)-3-[(3,4-dihydroxyphenyl)methylidene]-7-hydroxychromen-4-one	Sappanone A		Flavonoid	C16H12O5	284.263	2.673	5	3	1	Caesalpinia sappan	Lee, S., et al. (2015). "Sappanone A exhibits anti-inflammatory effects via modulation of Nrf2 and NF-kappa B." International Immunopharmacology 28(1): 328-336.	RAW264.7	IC50	uM	Inactive	<15	<15		<15
IN0467	O=C1c2n(c3c1cccc3)c(=O)c1c(n2)cccc1	O=C1c2ccccc2-n2c1nc1ccccc1c2=O	CHEMBL306946	73549	VQQVWGVXDIPORV-UHFFFAOYSA-N	indolo[2,1-b]quinazoline-6,12-dione	Tryptanthrin	GNF-Pf-2691 TCMDC-125859 TCMDC-125859	Alkaloid	C15H8N2O2	248.236	2.331	3	0	0	Polygonum tinctorium	Lee, S., et al. (2018). "Anti-neuroinflammatory effects of tryptanthrin from Polygonum tinctorium Lour. in lipopolysaccharide-stimulated BV2 microglial cells." Archives of Pharmacal Research 41(4): 419-430.	BV-2	IC50	uM	Inactive	<10	<10
IN0468	CC1=CC(=O)[C@@H]([C@H](O1)C2=CC(=C(C=C2)O)O)C3=C(C=C(OC3=O)/C=C/C4=CC(=C(C=C4)O)O)O	CC1=CC(=O)[C@H](c2c(O)cc(/C=C/c3ccc(O)c(O)c3)oc2=O)[C@@H](c2ccc(O)c(O)c2)O1	CHEMBL205945	54715402	KYFXISLAEBFZFO-NJPHHMIOSA-N	6-[(E)-2-(3,4-dihydroxyphenyl)ethenyl]-3-[(2S,3R)-2-(3,4-dihydroxyphenyl)-6-methyl-4-oxo-2,3-dihydropyran-3-yl]-4-hydroxypyran-2-one	Davallialactone	Davallialactone	Simple aromatic natural products	C25H20O9	464.421	2.686	9	5	4	Inonotus xeranticus	Lee, Y. G.; Lee, W. M.; Kim, J. Y.; Lee, J. Y.; Lee, I. K.; Yun, B. S.; Rhee, M. H.; Cho, J. Y., Src kinase-targeted anti-inflammatory activity of davallialactone from Inonotus xeranticus in lipopolysaccharide-activated RAW264.7 cells. British Journal of Pharmacology 2008, 154 (4), 852-863.	RAW264.7	IC50	uM	Inactive	27	<50
IN0469	C[C@@H]1CC[C@]2(C(O[C@@H]3O[C@H](CO)[C@@H](O)[C@H](O)[C@H]3O)=O)CC[C@]4(C)C(C2[C@@]1(O)C)=CCC5[C@@]4(C)CCC6[C@]5(C)C[C@@H](O)[C@H](O)[C@]6(COC(C7=CC(O)=C(O)C(O)=C7)=O)C	C[C@@H]1CC[C@]2(C(=O)O[C@@H]3O[C@H](CO)[C@@H](O)[C@H](O)[C@H]3O)CC[C@]3(C)C(=CCC4[C@@]5(C)C[C@@H](O)[C@H](O)[C@@](C)(COC(=O)c6cc(O)c(O)c(O)c6)C5CC[C@]43C)C2[C@]1(C)O			XSXXFSZMJCUMKW-ARZVDWCESA-N		23-O-Galloyl-2alpha,3beta,19alpha-trihydroxyurs-12-en-28-oic acid 28-O-beta-Dglucopyranoside		Triterpenoid	C43H62O15	818.943	2.674	15	10	8	Quercus serrata	Lei, Yanqiong, et al. "Potential anti-neuroinflammatory triterpenoids isolated from Chinese acorns (Quercus serrata var. brevipetiolata)." Journal of Functional Foods (2018): 18-25.	BV-2	IC50	uM	Inactive	22.62
IN0470	C[C@@H]1CC[C@]2(C(O[C@@H]3O[C@H](CO)[C@@H](O)[C@H](O)[C@H]3O)=O)CC[C@]4(C)C(C2[C@@]1(O)C)=CCC5[C@@]4(C)CCC6[C@]5(C)C[C@@H](O)[C@H](OC(C7=CC(O)=C(O)C(O)=C7)=O)[C@]6(O)C	C[C@@H]1CC[C@]2(C(=O)O[C@@H]3O[C@H](CO)[C@@H](O)[C@H](O)[C@H]3O)CC[C@]3(C)C(=CCC4[C@@]5(C)C[C@@H](O)[C@H](OC(=O)c6cc(O)c(O)c(O)c6)[C@@](C)(O)C5CC[C@]43C)C2[C@]1(C)O			VJSNSVWTJQYNLU-VLYZVHDSSA-N		3-O-galloyl-2alpha,19alpha,23-trihydroxyurs-12-en-28-oic acid 28-O-beta-Dglucopyranoside		Triterpenoid	C42H60O15	804.917	2.477	15	10	7	Quercus serrata	Lei, Yanqiong, et al. "Potential anti-neuroinflammatory triterpenoids isolated from Chinese acorns (Quercus serrata var. brevipetiolata)." Journal of Functional Foods (2018): 18-25.	BV-2	IC50	uM	Inactive	22.21
IN0471	C[C@@H]1CC[C@]2(C(O[C@@H]3O[C@H](CO)[C@@H](O)[C@H](O)[C@H]3O)=O)CC[C@]4(C)C(C2[C@@]1(O)C)=CCC5[C@@]4(C)CCC6[C@]5(C)C[C@@H](O)[C@H](O)[C@]6(C=O)C	C[C@@H]1CC[C@]2(C(=O)O[C@@H]3O[C@H](CO)[C@@H](O)[C@H](O)[C@H]3O)CC[C@]3(C)C(=CCC4[C@@]5(C)C[C@@H](O)[C@H](O)[C@@](C)(C=O)C5CC[C@]43C)C2[C@]1(C)O			YZANFWDKMDESHV-KQKWKDGESA-N		Paradrymoniside		Triterpenoid	C36H56O11	664.823	1.613	11	7	5	Quercus serrata	Lei, Yanqiong, et al. "Potential anti-neuroinflammatory triterpenoids isolated from Chinese acorns (Quercus serrata var. brevipetiolata)." Journal of Functional Foods (2018): 18-25.	BV-2	IC50	uM	Inactive	48.84
IN0472	C[C@@H]1CC[C@]2(C(O[C@@H]3O[C@H](CO)[C@@H](O)[C@H](O)[C@H]3O)=O)CC[C@]4(C)C(C2[C@@]1(O)C)=CCC5[C@@]4(C)CCC6[C@]5(C)C[C@@H](O)[C@H](O)[C@]6(CO)C	C[C@@H]1CC[C@]2(C(=O)O[C@@H]3O[C@H](CO)[C@@H](O)[C@H](O)[C@H]3O)CC[C@]3(C)C(=CCC4[C@@]5(C)C[C@@H](O)[C@H](O)[C@@](C)(CO)C5CC[C@]43C)C2[C@]1(C)O		23844035	WKKBYJLXSKPKSC-GXOCXQRCSA-N	[(2S,3R,4S,5S,6R)-3,4,5-trihydroxy-6-(hydroxymethyl)oxan-2-yl] (1R,2R,4aS,6aS,6bR,9R,10R,11R,12aR)-1,10,11-trihydroxy-9-(hydroxymethyl)-1,2,6a,6b,9,12a-hexamethyl-2,3,4,5,6,6a,7,8,8a,10,11,12,13,14b-tetradecahydropicene-4a-carboxylate	Niga-ichigoside F1	MEGxp0_000323 ACon1_000597 NCGC00168927-01	Triterpenoid	C36H58O11	666.839	1.356	11	8	5	Quercus serrata	Lei, Yanqiong, et al. "Potential anti-neuroinflammatory triterpenoids isolated from Chinese acorns (Quercus serrata var. brevipetiolata)." Journal of Functional Foods (2018): 18-25.	BV-2	IC50	uM	Inactive	27.39
IN0473	C[C@@H]1CC[C@]2(C(O[C@@H]3O[C@H](CO)[C@@H](O)[C@H](O)[C@H]3O)=O)CC[C@]4(C)C(C2[C@@]1(O)C)=CCC5[C@@]4(C)CCC6[C@]5(C)C[C@@H](O)[C@H](O)[C@]6(C)CO	C[C@@H]1CC[C@]2(C(=O)O[C@@H]3O[C@H](CO)[C@@H](O)[C@H](O)[C@H]3O)CC[C@]3(C)C(=CCC4[C@@]5(C)C[C@@H](O)[C@H](O)[C@](C)(CO)C5CC[C@]43C)C2[C@]1(C)O			WKKBYJLXSKPKSC-QVIFMEJNSA-N		4-epi-niga-ichigoside		Triterpenoid	C36H58O11	666.839	1.356	11	8	5	Quercus serrata	Lei, Yanqiong, et al. "Potential anti-neuroinflammatory triterpenoids isolated from Chinese acorns (Quercus serrata var. brevipetiolata)." Journal of Functional Foods (2018): 18-25.	BV-2	IC50	uM	Inactive	46.44
IN0474	C[C@@H]1CC[C@]2(C(O)=O)CC[C@]3(C)C(C2[C@H]1C)=CCC4[C@@]3(C)CCC5[C@]4(C)C[C@@H](O)[C@H](O)[C@]5(CO)C	C[C@@H]1C2C3=CCC4[C@@]5(C)C[C@@H](O)[C@H](O)[C@@](C)(CO)C5CC[C@@]4(C)[C@]3(C)CC[C@@]2(C(=O)O)CC[C@H]1C	CHEMBL278622	12073157	JXSVIVRDWWRQRT-WPJUMGLZSA-N	(1S,2R,4aS,6aS,6bR,9R,10R,11R,12aR)-10,11-dihydroxy-9-(hydroxymethyl)-1,2,6a,6b,9,12a-hexamethyl-2,3,4,5,6,6a,7,8,8a,10,11,12,13,14b-tetradecahydro-1H-picene-4a-carboxylic acid	Asiatic acid		Triterpenoid	C30H48O5	488.699	4.435	5	4	2	Quercus serrata	Lei, Yanqiong, et al. "Potential anti-neuroinflammatory triterpenoids isolated from Chinese acorns (Quercus serrata var. brevipetiolata)." Journal of Functional Foods (2018): 18-25.	BV-2	IC50	uM	Inactive	12.44
IN0475	C[C@@H]1CC[C@]2(C(O)=O)CC[C@]3(C)C(C2[C@@]1(O)C)=CCC4[C@@]3(C)CCC5[C@]4(C)C[C@@H](O)[C@H](O)[C@]5(CO)C	C[C@@H]1CC[C@]2(C(=O)O)CC[C@]3(C)C(=CCC4[C@@]5(C)C[C@@H](O)[C@H](O)[C@@](C)(CO)C5CC[C@]43C)C2[C@]1(C)O		45359549	YCOKATFNRPZIIU-VHNRTOOQSA-N	(1R,2R,4aS,6aS,6bR,9R,10R,11R,12aR)-1,10,11-trihydroxy-9-(hydroxymethyl)-1,2,6a,6b,9,12a-hexamethyl-2,3,4,5,6,6a,7,8,8a,10,11,12,13,14b-tetradecahydropicene-4a-carboxylic acid	2alpha,3beta,19alpha,23-tetrahydroxyurs-12-en-28-oic acid	SCHEMBL17598727 MCULE-6215568256 NCGC00386041-01 (1R,2R,4aS,6aS,6bR,9R,10R,11R,12aR)-1,10,11-trihydroxy-9-(hydroxymethyl)-1,2,6a,6b,9,12a-hexamethyl-2,3,4,5,6,6a,7,8,8a,10,11,12,13,14b-tetradecahydropicene-4a-carboxylic acid	Triterpenoid	C30H48O6	504.699	3.286	6	5	2	Quercus serrata	Lei, Yanqiong, et al. "Potential anti-neuroinflammatory triterpenoids isolated from Chinese acorns (Quercus serrata var. brevipetiolata)." Journal of Functional Foods (2018): 18-25.	BV-2	IC50	uM	Inactive	45.22
IN0476	O[C@@H]([C@H]1[C@@]2(C)CCC(CCC)O1)C[C@@]3(C)C2CC[C@]4(C)C3CC=C5[C@@]4(C)CC[C@@]6(C(O[C@@H]7O[C@H](CO)[C@@H](O)[C@H](O)[C@H]7O)=O)CCC(C)(C)[C@@H](O)C56	CCCC1CC[C@@]2(C)C3CC[C@]4(C)C(CC=C5C6[C@H](O)C(C)(C)CC[C@]6(C(=O)O[C@@H]6O[C@H](CO)[C@@H](O)[C@H](O)[C@H]6O)CC[C@]54C)[C@@]3(C)C[C@@H](O)[C@@H]2O1			VISOLYURCCLJKQ-UWXUBWPLSA-N		3,23-O-Butylidene-2alpha,3beta,19alpha,23-tetrahydroxyolean-12-en-28-oic acid 28-O-beta-D-glucopyranoside		Triterpenoid	C41H66O10	718.957	4.326	10	6	6	Quercus serrata	Lei, Yanqiong, et al. "Potential anti-neuroinflammatory triterpenoids isolated from Chinese acorns (Quercus serrata var. brevipetiolata)." Journal of Functional Foods (2018): 18-25.	BV-2	IC50	uM	Inactive	46.16
IN0477	O[C@H]([C@]1(CO)C)[C@H](O)C[C@@]2(C)C1CC[C@]3(C)C2CC=C4[C@@]3(C)CC[C@@]5(C(O[C@@H]6O[C@H](CO)[C@@H](O)[C@H](O)[C@H]6O)=O)CCC(C)(C)[C@@H](O)C45	CC1(C)CC[C@]2(C(=O)O[C@@H]3O[C@H](CO)[C@@H](O)[C@H](O)[C@H]3O)CC[C@]3(C)C(=CCC4[C@@]5(C)C[C@@H](O)[C@H](O)[C@@](C)(CO)C5CC[C@]43C)C2[C@@H]1O		16655077	CMZFNIMQBCBHEX-CFDFTAONSA-N	[(2S,3R,4S,5S,6R)-3,4,5-trihydroxy-6-(hydroxymethyl)oxan-2-yl] (1S,4aR,6aS,6bR,9R,10R,11R,12aR)-1,10,11-trihydroxy-9-(hydroxymethyl)-2,2,6a,6b,9,12a-hexamethyl-1,3,4,5,6,6a,7,8,8a,10,11,12,13,14b-tetradecahydropicene-4a-carboxylate	2alpha,3beta,19alpha,23螕脟么tetrahydroxyolean-12-en-28-oic acid 28-O-beta-D-glucopyranoside	MEGxp0_001109 ACon1_002087 NCGC00179844-01 NCGC00179844-02 BRD-A46366042-001-01-6 1-O-[(2alpha,3beta,5xi,9xi,18xi,19alpha)-2,3,19,23-Tetrahydroxy-28-oxoolean-12-en-28-yl]-beta-D-glucopyranose NCGC00179844-02_C36H58O11_1-O-[(2alpha,3beta,5xi,9xi,18xi,19alpha)-2,3,19,23-Tetrahydroxy-28-oxoolean-12-en-28-yl]-beta-D-glucopyranose	Triterpenoid	C36H58O11	666.839	1.425	11	8	5	Quercus serrata	Lei, Yanqiong, et al. "Potential anti-neuroinflammatory triterpenoids isolated from Chinese acorns (Quercus serrata var. brevipetiolata)." Journal of Functional Foods (2018): 18-25.	BV-2	IC50	uM	Inactive	65.08
IN0478	O[C@H]([C@]1(C)CO)[C@H](O)C[C@@]2(C)C1CC[C@]3(C)C2CC=C4[C@@]3(C)CC[C@@]5(C(O[C@@H]6O[C@H](CO)[C@@H](O)[C@H](O)[C@H]6O)=O)CCC(C)(C)[C@@H](O)C45	CC1(C)CC[C@]2(C(=O)O[C@@H]3O[C@H](CO)[C@@H](O)[C@H](O)[C@H]3O)CC[C@]3(C)C(=CCC4[C@@]5(C)C[C@@H](O)[C@H](O)[C@](C)(CO)C5CC[C@]43C)C2[C@@H]1O		23815407	CMZFNIMQBCBHEX-JRIAKSEUSA-N	[(2S,3R,4S,5S,6R)-3,4,5-trihydroxy-6-(hydroxymethyl)oxan-2-yl] (1S,4aR,6aS,6bR,9S,10R,11R,12aR)-1,10,11-trihydroxy-9-(hydroxymethyl)-2,2,6a,6b,9,12a-hexamethyl-1,3,4,5,6,6a,7,8,8a,10,11,12,13,14b-tetradecahydropicene-4a-carboxylate	2alpha,3beta,19alpha,24-tetrahydroxyolean-12-en-28-oic acid 28-O-beta-D-glucopyranoside		Triterpenoid	C36H58O11	666.839	1.425	11	8	5	Quercus serrata	Lei, Yanqiong, et al. "Potential anti-neuroinflammatory triterpenoids isolated from Chinese acorns (Quercus serrata var. brevipetiolata)." Journal of Functional Foods (2018): 18-25.	BV-2	IC50	uM	Inactive	49.62
IN0479	O[C@H](C1(CO)CO)[C@H](O)C[C@@]2(C)C1CC[C@]3(C)C2CC=C4[C@@]3(C)CC[C@@]5(C(O[C@@H]6O[C@H](CO)[C@@H](O)[C@H](O)[C@H]6O)=O)CCC(C)(C)[C@@H](O)C45	CC1(C)CC[C@]2(C(=O)O[C@@H]3O[C@H](CO)[C@@H](O)[C@H](O)[C@H]3O)CC[C@]3(C)C(=CCC4[C@@]5(C)C[C@@H](O)[C@H](O)C(CO)(CO)C5CC[C@]43C)C2[C@@H]1O		45783065	FSLDBYNJYAUPDI-QBVCHVEESA-N	[(2S,3R,4S,5S,6R)-3,4,5-trihydroxy-6-(hydroxymethyl)oxan-2-yl] (1S,4aR,6aS,6bR,10R,11R,12aR)-1,10,11-trihydroxy-9,9-bis(hydroxymethyl)-2,2,6a,6b,12a-pentamethyl-1,3,4,5,6,6a,7,8,8a,10,11,12,13,14b-tetradecahydropicene-4a-carboxylate	Bellericaside B	NCGC00347771-02 [(2S,3R,4S,5S,6R)-3,4,5-trihydroxy-6-(hydroxymethyl)oxan-2-yl] (1S,4aR,6aS,6bR,10R,11R,12aR)-1,10,11-trihydroxy-9,9-bis(hydroxymethyl)-2,2,6a,6b,12a-pentamethyl-1,3,4,5,6,6a,7,8,8a,10,11,12,13,14b-tetradecahydropicene-4a-carboxylate NCGC00347771-02_C36H58O12_beta-D-Glucopyranose, 1-O-[(2alpha,3beta,5xi,9xi,18xi,19alpha)-2,3,19,23,24-pentahydroxy-28-oxoolean-12-en-28-yl]-	Triterpenoid	C36H58O12	682.839	0.334	12	9	6	Quercus serrata	Lei, Yanqiong, et al. "Potential anti-neuroinflammatory triterpenoids isolated from Chinese acorns (Quercus serrata var. brevipetiolata)." Journal of Functional Foods (2018): 18-25.	BV-2	IC50	uM	Inactive	43.19
IN0480	O[C@H]([C@]1(CO)C)[C@H](O)C[C@@]2(C)C1CC[C@]3(C)C2CC=C4[C@@]3(C)CC[C@@]5(C(O)=O)CCC(C)(C)CC45	CC1(C)CC[C@]2(C(=O)O)CC[C@]3(C)C(=CCC4[C@@]5(C)C[C@@H](O)[C@H](O)[C@@](C)(CO)C5CC[C@]43C)C2C1		23757202	RWNHLTKFBKYDOJ-VRLJFTJLSA-N	(4aS,6aS,6bR,9R,10R,11R,12aR)-10,11-dihydroxy-9-(hydroxymethyl)-2,2,6a,6b,9,12a-hexamethyl-1,3,4,5,6,6a,7,8,8a,10,11,12,13,14b-tetradecahydropicene-4a-carboxylic acid	2alpha,3beta,19alpha-trihydroxy-olean-2-ene-23,28-dioic acid 28-O-beta-D-glucopyranoside		Triterpenoid	C30H48O5	488.699	4.389	5	4	2	Quercus serrata	Lei, Yanqiong, et al. "Potential anti-neuroinflammatory triterpenoids isolated from Chinese acorns (Quercus serrata var. brevipetiolata)." Journal of Functional Foods (2018): 18-25.	BV-2	IC50	uM	Inactive	55.22
IN0481	O[C@H]([C@]1(C)CO)[C@H](O)C[C@@]2(C)C1CC[C@]3(C)C2CC=C4[C@@]3(C)CC[C@@]5(C(O)=O)CCC(C)(C)[C@@H](O)C45	CC1(C)CC[C@]2(C(=O)O)CC[C@]3(C)C(=CCC4[C@@]5(C)C[C@@H](O)[C@H](O)[C@](C)(CO)C5CC[C@]43C)C2[C@@H]1O			IFIQVSCCFRXSJV-LVQKYISDSA-N		Arjunolic acid		Triterpenoid	C30H48O6	504.699	3.355	6	5	2	Syringa oblata	Park, K. J.; Subedi, L.; Kim, S. Y.; Lee, K. R., Anti-inflammatory terpenoid derivatives from the twigs of Syringa oblata var. dilatata. Phytochemistry Letters 2018, 27, 183-186.	BV-2	IC50	uM	Active	6.5
IN0481	O[C@H]([C@]1(C)CO)[C@H](O)C[C@@]2(C)C1CC[C@]3(C)C2CC=C4[C@@]3(C)CC[C@@]5(C(O)=O)CCC(C)(C)[C@@H](O)C45	CC1(C)CC[C@]2(C(=O)O)CC[C@]3(C)C(=CCC4[C@@]5(C)C[C@@H](O)[C@H](O)[C@](C)(CO)C5CC[C@]43C)C2[C@@H]1O			IFIQVSCCFRXSJV-LVQKYISDSA-N		Arjunolic acid		Triterpenoid	C30H48O6	504.699	3.355	6	5	2	Quercus serrata	Lei, Yanqiong, et al. "Potential anti-neuroinflammatory triterpenoids isolated from Chinese acorns (Quercus serrata var. brevipetiolata)." Journal of Functional Foods (2018): 18-25.	BV-2	IC50	uM	Inactive	21.17
IN0482	O[C@H]([C@]1(CO)C)[C@H](O)C[C@@]2(C)C1CC[C@]3(C)C2CC=C4[C@@]3(C)CC[C@@]5(C(O[C@@H]6O[C@H](CO)[C@@H](O)[C@H](O)[C@H]6O)=O)CCC(C)(C)CC45	CC1(C)CC[C@]2(C(=O)O[C@@H]3O[C@H](CO)[C@@H](O)[C@H](O)[C@H]3O)CC[C@]3(C)C(=CCC4[C@@]5(C)C[C@@H](O)[C@H](O)[C@@](C)(CO)C5CC[C@]43C)C2C1		23846529	CJHYKSSBQRABTM-QIKQBZTRSA-N	[(2S,3R,4S,5S,6R)-3,4,5-trihydroxy-6-(hydroxymethyl)oxan-2-yl] (4aS,6aS,6bR,9R,10R,11R,12aR)-10,11-dihydroxy-9-(hydroxymethyl)-2,2,6a,6b,9,12a-hexamethyl-1,3,4,5,6,6a,7,8,8a,10,11,12,13,14b-tetradecahydropicene-4a-carboxylate	2alpha,3beta,19alpha,24-tetrahydroxyolean-12-en-28-oic acid	ACon1_001357 NCGC00180591-01 NCGC00180591-02 BRD-A33762984-001-01-1 NCGC00180591-02_C36H58O10_1-O-[(2alpha,3beta,5xi,9xi,18xi)-2,3,23-Trihydroxy-28-oxoolean-12-en-28-yl]-beta-D-glucopyranose	Triterpenoid	C36H58O10	650.84	2.459	10	7	5	Quercus serrata	Lei, Yanqiong, et al. "Potential anti-neuroinflammatory triterpenoids isolated from Chinese acorns (Quercus serrata var. brevipetiolata)." Journal of Functional Foods (2018): 18-25.	BV-2	IC50	uM	Inactive	22.63
IN0483	C[C@@]12CC[C@@H]3[C@@]([C@H]1CC=C4[C@]2(CC[C@@]5([C@H]4CC(CC5)(C)C)C(=O)O[C@H]6[C@@H]([C@H]([C@@H]([C@H](O6)CO)O)O)O)C)(C[C@H]([C@@H]([C@@]3(C)CO)O)O)C	CC1(C)CC[C@]2(C(=O)O[C@@H]3O[C@H](CO)[C@@H](O)[C@H](O)[C@H]3O)CC[C@]3(C)C(=CC[C@@H]4[C@@]5(C)C[C@@H](O)[C@H](O)[C@@](C)(CO)[C@@H]5CC[C@]43C)[C@@H]2C1	CHEMBL3907306	52951052	CJHYKSSBQRABTM-XJWBRSAFSA-N	[(2S,3R,4S,5S,6R)-3,4,5-trihydroxy-6-(hydroxymethyl)oxan-2-yl] (4aS,6aR,6aS,6bR,8aR,9R,10R,11R,12aR,14bS)-10,11-dihydroxy-9-(hydroxymethyl)-2,2,6a,6b,9,12a-hexamethyl-1,3,4,5,6,6a,7,8,8a,10,11,12,13,14b-tetradecahydropicene-4a-carboxylate	Arjunglucoside II		Triterpenoid	C36H58O10	650.84	2.459	10	7	5	Quercus serrata	Lei, Yanqiong, et al. "Potential anti-neuroinflammatory triterpenoids isolated from Chinese acorns (Quercus serrata var. brevipetiolata)." Journal of Functional Foods (2018): 18-25.	BV-2	IC50	uM	Inactive	27.05
IN0484	O[C@H]([C@]1(CO)C)[C@H](O)C[C@@]2(C)C1CC[C@]3(C)C2CCC4[C@@]3(C)CC[C@]5(C(O[C@@H]6O[C@H](CO)[C@@H](O)[C@H](O)[C@H]6O)=O)C4[C@H](C(C)=C)CC5	C=C(C)[C@@H]1CC[C@]2(C(=O)O[C@@H]3O[C@H](CO)[C@@H](O)[C@H](O)[C@H]3O)CC[C@]3(C)C(CCC4[C@@]5(C)C[C@@H](O)[C@H](O)[C@@](C)(CO)C5CC[C@]43C)C12			OMKNNTYEAFNBIC-UXFLNBFNSA-N		2alpha,3beta,23-Trihydroxylup-20(29)-en-28-oic acid 28-O-beta-Dglucopyranoside		Triterpenoid	C36H58O10	650.84	2.559	10	7	6	Quercus serrata	Lei, Yanqiong, et al. "Potential anti-neuroinflammatory triterpenoids isolated from Chinese acorns (Quercus serrata var. brevipetiolata)." Journal of Functional Foods (2018): 18-25.	BV-2	IC50	uM	Inactive	25.87
IN0485	O[C@H]([C@@]1(C=O)CO)CC[C@@]2(C)C1CC[C@]3(C)C2CC=C4[C@@]3(C)CC[C@]5(C(O[C@@H]6O[C@H](CO)[C@@H](O)[C@H](O)[C@H]6O)=O)C4[C@H](O)C(C)(C)CC5	CC1(C)CC[C@]2(C(=O)O[C@@H]3O[C@H](CO)[C@@H](O)[C@H](O)[C@H]3O)CC[C@]3(C)C(=CCC4[C@@]5(C)CC[C@H](O)[C@@](C=O)(CO)C5CC[C@]43C)C2[C@@H]1O			QOOYKHYBNHPQMH-XTBDJSHJSA-N		3beta,23-Dihydroxy-24-oxo-olean-12-en-28-oic acid 28-O-beta-Dglucopyranoside		Triterpenoid	C36H56O11	664.823	1.557	11	7	6	Quercus serrata	Lei, Yanqiong, et al. "Potential anti-neuroinflammatory triterpenoids isolated from Chinese acorns (Quercus serrata var. brevipetiolata)." Journal of Functional Foods (2018): 18-25.	BV-2	IC50	uM	Inactive	55.29
IN0486	O1[C@@]23[C@@H]4N([C@@H](C2)C=CC3=CC1=O)CCCC4	O=C1C=C2C=C[C@@H]3C[C@@]2(O1)[C@H]1CCCCN31	CHEMBL303062	442872	SWZMSZQQJRKFBP-DMDPSCGWSA-N	(1S,2R,8S)-14-oxa-7-azatetracyclo[6.6.1.01,11.02,7]pentadeca-9,11-dien-13-one	Securinine	Securinine SECURININE SECURININE	Alkaloid	C13H15NO2	217.264	1.449	3	0	0		Leonoudakis, D., et al. (2017). "Anti-Inflammatory and Neuroprotective Role of Natural Product Securinine in Activated Glial Cells: Implications for Parkinson's Disease." Mediators of Inflammation 2017: 8302636-8302636.	BV-2	IC50	uM	Inactive	<5
IN0487	O[C@@H](CC[C@]12C)C=C2C(C=C3[C@]1([H])CC[C@@]4(C)[C@@]3([H])CC([C@]4([H])[C@H](C)/C=C/[C@H](C)C(C)C)=O)=O	CC(C)[C@@H](C)/C=C/[C@@H](C)[C@H]1C(=O)C[C@H]2C3=CC(=O)C4=C[C@@H](O)CC[C@]4(C)[C@H]3CC[C@@]21C			ULUHBDCIKORHON-MGOUTURDSA-N		Erinarol G		Steroid	C28H40O3	424.615	5.276	3	1	4	Hericium erinaceum	Li W, Zhou W, Cha JY, Kwon SU, Baek KH, Shim SH, Lee YM, Kim YH. Sterols from Hericium erinaceum and their inhibition of TNF-alpha and NO production in lipopolysaccharide-induced RAW 264.7 cells. Phytochemistry. 2015 Jul;115:231-8. doi: 10.1016/j.phytochem.2015.02.021.	RAW264.7	IC50	uM	Inactive	>10					Inactive
IN0488	O[C@@H](CC[C@]12C)C[C@]2(O)C=C[C@@]34[C@]1(O4)CC[C@@]5(C)[C@@]3([H])CC([C@]5([H])[C@H](C)/C=C/[C@H](C)C(C)C)=O	CC(C)[C@@H](C)/C=C/[C@@H](C)[C@H]1C(=O)C[C@@H]2[C@]1(C)CC[C@@]13O[C@@]21C=C[C@@]1(O)C[C@@H](O)CC[C@@]13C			ZGDQZXCOASELEE-RUWDJZRZSA-N		Erinarol H		Steroid	C28H42O4	442.631	3.648	4	2	4	Hericium erinaceum	Li W, Zhou W, Cha JY, Kwon SU, Baek KH, Shim SH, Lee YM, Kim YH. Sterols from Hericium erinaceum and their inhibition of TNF-alpha and NO production in lipopolysaccharide-induced RAW 264.7 cells. Phytochemistry. 2015 Jul;115:231-8. doi: 10.1016/j.phytochem.2015.02.021.	RAW264.7	IC50	uM	Inactive	>10					Inactive
IN0489	O[C@@H](CC[C@]12C)[C@@H](O)C2=CC=C3[C@]1([H])CC[C@@]4(C)[C@@]3([H])CC[C@]4([H])[C@H](C)/C=C/[C@H](C)C(C)C	CC(C)[C@@H](C)/C=C/[C@@H](C)[C@H]1CC[C@H]2C3=CC=C4[C@H](O)[C@@H](O)CC[C@]4(C)[C@H]3CC[C@@]21C			JIGHNRBJKUZPOW-WDDNBFOOSA-N		Erinarol I		Steroid	C28H44O2	412.648	6.101	2	2	4	Hericium erinaceum	Li W, Zhou W, Cha JY, Kwon SU, Baek KH, Shim SH, Lee YM, Kim YH. Sterols from Hericium erinaceum and their inhibition of TNF-alpha and NO production in lipopolysaccharide-induced RAW 264.7 cells. Phytochemistry. 2015 Jul;115:231-8. doi: 10.1016/j.phytochem.2015.02.021.	RAW264.7	IC50	uM	Inactive	>10					Inactive
IN0490	C[C@@]1([C@]([C@H](C)/C=C/[C@H](C)C(C)C)([H])CC2)C2=C(CC=C3[C@@H](O)CC[C@](C)(O4)[C@@H]3O5)C54CC1	CC(C)[C@@H](C)/C=C/[C@@H](C)[C@H]1CCC2=C3CC=C4[C@@H](O)CC[C@]5(C)OC3(CC[C@@]21C)O[C@H]45			VMMBQCRVXPHYKT-SPPQVRBTSA-N		Erinarol J		Steroid	C28H42O3	426.631	5.755	3	1	4	Hericium erinaceum	Li W, Zhou W, Cha JY, Kwon SU, Baek KH, Shim SH, Lee YM, Kim YH. Sterols from Hericium erinaceum and their inhibition of TNF-alpha and NO production in lipopolysaccharide-induced RAW 264.7 cells. Phytochemistry. 2015 Jul;115:231-8. doi: 10.1016/j.phytochem.2015.02.021.	RAW264.7	IC50	uM	Inactive	>10					Inactive
IN0491	O[C@@H]1C[C@]2(O)C=CC3=C4CC[C@@]([C@H](C)/C=C/[C@H](C)C(C)C)([H])[C@@]4(C)CC[C@]3([H])[C@@]2(C)CC1	CC(C)[C@@H](C)/C=C/[C@@H](C)[C@H]1CCC2=C3C=C[C@@]4(O)C[C@@H](O)CC[C@]4(C)[C@H]3CC[C@@]21C			DCDNELYEGYNEGX-ZVDRPESCSA-N		(3b,5a,22E) ergosta-6,8(14),22-triene-3,5-diol		Steroid	C28H44O2	412.648	5.863	2	2	4	Hericium erinaceum	Li W, Zhou W, Cha JY, Kwon SU, Baek KH, Shim SH, Lee YM, Kim YH. Sterols from Hericium erinaceum and their inhibition of TNF-alpha and NO production in lipopolysaccharide-induced RAW 264.7 cells. Phytochemistry. 2015 Jul;115:231-8. doi: 10.1016/j.phytochem.2015.02.021.	RAW264.7	IC50	uM	Inactive	>10					Inactive
IN0492	O[C@@H](CC[C@]12C)C[C@]2(O)[C@H](O)C=C3C1=CC[C@@]4(C)[C@@]3(O)CC[C@]4([H])[C@H](C)/C=C/[C@H](C)C(C)C	CC(C)[C@@H](C)/C=C/[C@@H](C)[C@H]1CC[C@@]2(O)C3=C[C@@H](O)[C@@]4(O)C[C@@H](O)CC[C@]4(C)C3=CC[C@]12C		71734607	UINOLJHENPVVMP-KZFNPAKBSA-N	(3S,5R,6R,10R,13R,14S,17R)-17-[(E,2R,5R)-5,6-dimethylhept-3-en-2-yl]-10,13-dimethyl-2,3,4,6,12,15,16,17-octahydro-1H-cyclopenta[a]phenanthrene-3,5,6,14-tetrol	Fomentarol A	Fomentarol A	Steroid	C28H44O4	444.647	3.95	4	4	4	Hericium erinaceum	Li W, Zhou W, Cha JY, Kwon SU, Baek KH, Shim SH, Lee YM, Kim YH. Sterols from Hericium erinaceum and their inhibition of TNF-alpha and NO production in lipopolysaccharide-induced RAW 264.7 cells. Phytochemistry. 2015 Jul;115:231-8. doi: 10.1016/j.phytochem.2015.02.021.	RAW264.7	IC50	uM	Inactive	>10					Inactive
IN0493	O[C@@H]1CC2C[C@@H](O)C3=C4CC[C@@]([C@H](C)/C=C/[C@H](C)C(C)C)([H])[C@@]4(C)CC[C@]3([H])[C@@]2(C)CC1	CC(C)[C@@H](C)/C=C/[C@@H](C)[C@H]1CCC2=C3[C@H](O)CC4C[C@@H](O)CC[C@]4(C)[C@H]3CC[C@@]21C			GZBHQYMDTNXBIZ-IDWRGIRCSA-N		(3b,7a,22E) ergosta-8(14),22-diene-3,7-diol		Steroid	C28H46O2	414.664	6.275	2	2	4	Hericium erinaceum	Li W, Zhou W, Cha JY, Kwon SU, Baek KH, Shim SH, Lee YM, Kim YH. Sterols from Hericium erinaceum and their inhibition of TNF-alpha and NO production in lipopolysaccharide-induced RAW 264.7 cells. Phytochemistry. 2015 Jul;115:231-8. doi: 10.1016/j.phytochem.2015.02.021.	RAW264.7	IC50	uM	Inactive	>10					Inactive
IN0494	O[C@@H](CC[C@]12C)CC2=CC(C3[C@]1([H])CC[C@@]4(C)C3CC[C@]4([H])[C@H](C)/C=C/[C@H](C)C(C)C)=O	CC(C)[C@@H](C)/C=C/[C@@H](C)[C@H]1CCC2C3C(=O)C=C4C[C@@H](O)CC[C@]4(C)[C@H]3CC[C@@]21C			XVPOQMASFXVKPP-PFGUKXAHSA-N		7-ketobrassicasterol		Steroid	C28H44O2	412.648	6.392	2	1	4	Hericium erinaceum	Li W, Zhou W, Cha JY, Kwon SU, Baek KH, Shim SH, Lee YM, Kim YH. Sterols from Hericium erinaceum and their inhibition of TNF-alpha and NO production in lipopolysaccharide-induced RAW 264.7 cells. Phytochemistry. 2015 Jul;115:231-8. doi: 10.1016/j.phytochem.2015.02.021.	RAW264.7	IC50	uM	Inactive	<10					Inactive
IN0495	O[C@@H]1CC2=CC(C3=C4CC[C@@]([C@H](C)/C=C/[C@H](C)C(C)C)([H])[C@@]4(C)CC[C@]3([H])[C@@]2(C)CC1)=O	CC(C)[C@@H](C)/C=C/[C@@H](C)[C@H]1CCC2=C3C(=O)C=C4C[C@@H](O)CC[C@]4(C)[C@H]3CC[C@@]21C			SDLAPLHQUYYKPB-OSRIHFKFSA-N		(3b,22E) ergosta-5,8(14),22-triene-7-one		Steroid	C28H42O2	410.632	6.547	2	1	4	Hericium erinaceum	Li W, Zhou W, Cha JY, Kwon SU, Baek KH, Shim SH, Lee YM, Kim YH. Sterols from Hericium erinaceum and their inhibition of TNF-alpha and NO production in lipopolysaccharide-induced RAW 264.7 cells. Phytochemistry. 2015 Jul;115:231-8. doi: 10.1016/j.phytochem.2015.02.021.	RAW264.7	IC50	uM	Inactive	<10					Inactive
IN0496	O[C@@H](CC[C@]12C)C[C@]2(O3)[C@@H]3C(C4[C@]1([H])CC[C@@]5(C)C4CC[C@]5([H])[C@H](C)/C=C/[C@H](C)C(C)C)=O	CC(C)[C@@H](C)/C=C/[C@@H](C)[C@H]1CCC2C3C(=O)[C@@H]4O[C@@]45C[C@@H](O)CC[C@]5(C)[C@H]3CC[C@@]21C			VLFRWLBGHRTUKV-OSLASYKTSA-N		5a,6a-epoxy-3b-hydroxy ergosta-22-ene-7-one		Steroid	C28H44O3	428.647	5.265	3	1	4	Hericium erinaceum	Li W, Zhou W, Cha JY, Kwon SU, Baek KH, Shim SH, Lee YM, Kim YH. Sterols from Hericium erinaceum and their inhibition of TNF-alpha and NO production in lipopolysaccharide-induced RAW 264.7 cells. Phytochemistry. 2015 Jul;115:231-8. doi: 10.1016/j.phytochem.2015.02.021.	RAW264.7	IC50	uM	Inactive	<10					Inactive
IN0497	O[C@@H]1C[C@]2(O3)[C@@H]3[C@H](O)C4=C5CC[C@@]([C@H](C)/C=C/[C@H](C)C(C)C)([H])[C@@]5(C)CC[C@]4([H])[C@@]2(C)CC1	CC(C)[C@@H](C)/C=C/[C@@H](C)[C@H]1CCC2=C3[C@H](CC[C@@]21C)[C@@]1(C)CC[C@H](O)C[C@@]12O[C@H]2[C@@H]3O		10622462	MEIJIKXWOMTKCH-LWIJCWGPSA-N	(1S,2R,5S,7R,9S,10R,15R,16R)-15-[(E,2R,5R)-5,6-dimethylhept-3-en-2-yl]-2,16-dimethyl-8-oxapentacyclo[9.7.0.02,7.07,9.012,16]octadec-11-ene-5,10-diol	5a,6a-epoxy-(22E,24R)-ergosta-8(14),22-diene-3b,7b-diol	(22E,24R)-5alpha,6alpha-Epoxyergosta-8(14),22-diene-3beta,7beta-diol 5alpha,6alpha-epoxy-(22e,24r)-ergosta-8(14),22-diene-3beta,7beta-diol	Steroid	C28H44O3	428.647	5.14	3	2	4	Hericium erinaceum	Li W, Zhou W, Cha JY, Kwon SU, Baek KH, Shim SH, Lee YM, Kim YH. Sterols from Hericium erinaceum and their inhibition of TNF-alpha and NO production in lipopolysaccharide-induced RAW 264.7 cells. Phytochemistry. 2015 Jul;115:231-8. doi: 10.1016/j.phytochem.2015.02.021.	RAW264.7	IC50	uM	Inactive	>10					Inactive
IN0498	O[C@@H](CC[C@]12C)C[C@]2(O3)[C@@H]3C=C4[C@]1([H])CC[C@@]5(C)C4CC[C@]5([H])[C@H](C)/C=C/[C@H](C)C(C)C	CC(C)[C@@H](C)/C=C/[C@@H](C)[C@H]1CCC2C3=C[C@@H]4O[C@@]45C[C@@H](O)CC[C@]5(C)[C@H]3CC[C@@]21C			KVMYKLHJBYIOKD-INBMMGGASA-N		5a,6a-epoxy-(22E,24R)-ergosta-7,22-diene-3b-ol		Steroid	C28H44O2	412.648	5.912	2	1	4	Hericium erinaceum	Li W, Zhou W, Cha JY, Kwon SU, Baek KH, Shim SH, Lee YM, Kim YH. Sterols from Hericium erinaceum and their inhibition of TNF-alpha and NO production in lipopolysaccharide-induced RAW 264.7 cells. Phytochemistry. 2015 Jul;115:231-8. doi: 10.1016/j.phytochem.2015.02.021.	RAW264.7	IC50	uM	Inactive	>10					Inactive
IN0499	O[C@@H](CC[C@]12C)C[C@]2(O3)[C@@H]3[C@@H](O)[C@@]45[C@]1(O5)CC[C@@]6(C)C4CC[C@]6([H])[C@H](C)/C=C/[C@H](C)C(C)C	CC(C)[C@@H](C)/C=C/[C@@H](C)[C@H]1CCC2[C@]1(C)CC[C@@]13O[C@@]21[C@H](O)[C@@H]1O[C@@]12C[C@@H](O)CC[C@]32C			KAQBBVJKPGNKRN-PDIAIDFLSA-N		5a,6a;8a,9a-diepoxy-(22E,24R)-ergosta-22-ene-3b-7a-diol		Steroid	C28H44O4	444.647	4.137	4	2	4	Hericium erinaceum	Li W, Zhou W, Cha JY, Kwon SU, Baek KH, Shim SH, Lee YM, Kim YH. Sterols from Hericium erinaceum and their inhibition of TNF-alpha and NO production in lipopolysaccharide-induced RAW 264.7 cells. Phytochemistry. 2015 Jul;115:231-8. doi: 10.1016/j.phytochem.2015.02.021.	RAW264.7	IC50	uM	Inactive	>10					Inactive
IN0500	O[C@@H](CC[C@]12C)C[C@]2(O3)[C@@H]3[C@H](O)[C@@]45[C@]1(O5)CC[C@@]6(C)C4CC[C@]6([H])[C@H](C)/C=C/[C@H](C)C(C)C	CC(C)[C@@H](C)/C=C/[C@@H](C)[C@H]1CCC2[C@]1(C)CC[C@@]13O[C@@]21[C@@H](O)[C@@H]1O[C@@]12C[C@@H](O)CC[C@]32C			KAQBBVJKPGNKRN-RDACJRBVSA-N		5a,6a;8a,9a-diepoxy-(22E,24R)-ergosta-22-ene-3b-7b-diol		Steroid	C28H44O4	444.647	4.137	4	2	4	Hericium erinaceum	Li W, Zhou W, Cha JY, Kwon SU, Baek KH, Shim SH, Lee YM, Kim YH. Sterols from Hericium erinaceum and their inhibition of TNF-alpha and NO production in lipopolysaccharide-induced RAW 264.7 cells. Phytochemistry. 2015 Jul;115:231-8. doi: 10.1016/j.phytochem.2015.02.021.	RAW264.7	IC50	uM	Inactive	>10					Inactive
IN0501	CC(OC[C@H]1[C@H](C2=CC(O)=CC(OC)=C2)OC3=C1C4=C(C5=C(OC)C=C(O)C=C5CC4)C=C3)=O	COc1cc(O)cc([C@@H]2Oc3ccc4c(c3[C@H]2COC(C)=O)CCc2cc(O)cc(OC)c2-4)c1		102097659	WXWSVLIALIBTJH-AMGIVPHBSA-N	[(2R,3S)-7-hydroxy-2-(3-hydroxy-5-methoxyphenyl)-9-methoxy-2,3,4,5-tetrahydronaphtho[2,1-e][1]benzofuran-3-yl]methyl acetate	Pleionesin C	Pleionesin C	Polycyclic aromatic natural products	C27H26O7	462.491	4.581	7	2	6	Bletilla ochracea	Li, J.-Y., et al. (2018). "Stilbenes with anti-inflammatory and cytotoxic activity from the rhizomes of Bletilla ochracea Schltr." Fitoterapia 127: 74-80.	RAW264.7	IC50	uM	18.29
IN0502	OC[C@H]1[C@H](C2=CC=C(O)C(OC)=C2)OC3=C1C4=C(C5=C(OC)C=C(O)C=C5CC4)C=C3	COc1cc([C@@H]2Oc3ccc4c(c3[C@H]2CO)CCc2cc(O)cc(OC)c2-4)ccc1O			GKPIAMODCHDUNB-CJAUYULYSA-N		(2,3-Trans)-2-(4-hydroxy-3-methoxy-phenyl)-3-hydroxymethyl-10-methoxy-2,3,4,5-tetrahydro-phenanthro[2,1-b] furan-7-ol		Polycyclic aromatic natural products	C25H24O6	420.454	4.202	6	3	4	Bletilla ochracea	Li, J.-Y., et al. (2018). "Stilbenes with anti-inflammatory and cytotoxic activity from the rhizomes of Bletilla ochracea Schltr." Fitoterapia 127: 74-80.	RAW264.7	IC50	uM	22.29
IN0503	COC1=C2C(CCC3=C2C=CC(O)=C3)=CC(O)=C1CC4=CC=C(O)C=C4	COc1c(Cc2ccc(O)cc2)c(O)cc2c1-c1ccc(O)cc1CC2	CHEMBL3981725	14630662	UXJRNDGACFTLIK-UHFFFAOYSA-N	3-[(4-hydroxyphenyl)methyl]-4-methoxy-9,10-dihydrophenanthrene-2,7-diol	3-(4-Hydroxybenzyl)-4-methoxy-9,10-dihydrophenanthrene-2,7-diol		Polycyclic aromatic natural products	C22H20O4	348.392	5.181	4	3	3	Bletilla ochracea	Li, J.-Y., et al. (2018). "Stilbenes with anti-inflammatory and cytotoxic activity from the rhizomes of Bletilla ochracea Schltr." Fitoterapia 127: 74-80.	RAW264.7	IC50	uM	8.17
IN0504	OC1=CC2=C(C(OC)=C1)C3=C(C=C(O)C=C3)CC2	COc1cc(O)cc2c1-c1ccc(O)cc1CC2	CHEMBL560627	11390848	OPPGAHUCKDKQJR-UHFFFAOYSA-N	4-methoxy-9,10-dihydrophenanthrene-2,7-diol	4-Methoxy-9,10-dihydrophenan-threne-2,7-diol		Polycyclic aromatic natural products	C15H14O3	242.27	3.448	3	2	1	Bletilla ochracea	Li, J.-Y., et al. (2018). "Stilbenes with anti-inflammatory and cytotoxic activity from the rhizomes of Bletilla ochracea Schltr." Fitoterapia 127: 74-80.	RAW264.7	IC50	uM	8.81
IN0505	COC1=C2C(C=CC3=C2C=CC(O)=C3)=CC(O)=C1	COc1cc(O)cc2ccc3cc(O)ccc3c12	CHEMBL447210	14777892	CJYQJCATAOEZRC-UHFFFAOYSA-N	4-methoxyphenanthrene-2,7-diol	Flavanthrinin	Flavanthrinin	Polycyclic aromatic natural products	C15H12O3	240.254	3.146	3	2	1	Bletilla ochracea	Li, J.-Y., et al. (2018). "Stilbenes with anti-inflammatory and cytotoxic activity from the rhizomes of Bletilla ochracea Schltr." Fitoterapia 127: 74-80.	RAW264.7	IC50	uM	2.86
IN0506	COC1=C(O)C=C2C=CC3=C(C=CC(O)=C3)C2=C1OC	COc1c(O)cc2ccc3cc(O)ccc3c2c1OC	CHEMBL253983	158975	JZIYNZGPIKGKQC-UHFFFAOYSA-N	3,4-dimethoxyphenanthrene-2,7-diol	Nudol	Nudol	Polycyclic aromatic natural products	C16H14O4	270.28	3.129	4	2	2	Bletilla ochracea	Li, J.-Y., et al. (2018). "Stilbenes with anti-inflammatory and cytotoxic activity from the rhizomes of Bletilla ochracea Schltr." Fitoterapia 127: 74-80.	RAW264.7	IC50	uM	19.31
IN0507	OC1=CC=C(CC2=C(O)C=C(OC)C(CC3=CC=C(O)C=C3)=C2CCC4=CC(O)=CC=C4)C=C1	COc1cc(O)c(Cc2ccc(O)cc2)c(CCc2cccc(O)c2)c1Cc1ccc(O)cc1	CHEMBL182868	11282492	DSCBUYFNNVREGM-UHFFFAOYSA-N	3-[2-(3-hydroxyphenyl)ethyl]-2,4-bis[(4-hydroxyphenyl)methyl]-5-methoxyphenol	3,3'-dihydroxy-2,6-bis(p-hydroxybenzyl)-5-methoxybenzyl		Polycyclic aromatic natural products	C29H28O5	456.53	7.225	5	4	8	Bletilla ochracea	Li, J.-Y., et al. (2018). "Stilbenes with anti-inflammatory and cytotoxic activity from the rhizomes of Bletilla ochracea Schltr." Fitoterapia 127: 74-80.	RAW264.7	IC50	uM	17.41
IN0508	OC(C=C(OC)C(CC1=CC=C(O)C=C1)=C2CCC3=CC(O)=CC=C3)=C2CC4=CC=C(O)C=C4	COc1cc(O)c(Cc2ccc(O)cc2)c(CCc2cccc(O)c2)c1Cc1ccc(O)cc1	CHEMBL182868	11282492	DSCBUYFNNVREGM-UHFFFAOYSA-N	3-[2-(3-hydroxyphenyl)ethyl]-2,4-bis[(4-hydroxyphenyl)methyl]-5-methoxyphenol	3,3'-Dihydroxy-2,6-bis(p-hydroxybenzyl)-5-methoxybenzyl		Simple aromatic natural products	C29H28O5	456.53	7.225	5	4	8	Bletilla ochracea	Li, J.-Y., et al. (2018). "Stilbenes with anti-inflammatory and cytotoxic activity from the rhizomes of Bletilla ochracea Schltr." Fitoterapia 127: 74-86.	RAW264.7	IC50	uM	Inactive	17.41
IN0509	COC1=CC(CCC2=CC(O)=C(CC3=CC=C(O)C=C3)C(OC)=C2)=CC=C1	COc1cccc(CCc2cc(O)c(Cc3ccc(O)cc3)c(OC)c2)c1		5318227	AKPZBCLMSVLMLQ-UHFFFAOYSA-N	2-[(4-hydroxyphenyl)methyl]-3-methoxy-5-[2-(3-methoxyphenyl)ethyl]phenol	5-Hydroxy-4-(p-hydroxybenzyl)-3',3-dimethoxybibezyl		Simple aromatic natural products	C23H24O4	364.434	5.718	4	2	7	Bletilla ochracea	Li, J.-Y.; Yang, L.; Hou, B.; Ren, F.-C.; Yang, X.-B.; Lv, Y.-F.; Kuang, M.-T.;` Hu, J.-M.; Zhou, J., Poly p-hydroxybenzyl substituted bibenzyls and phenanthrenes from Bletilla ochracea Schltr with anti-inflammatory and cytotoxic activity. Fitoterapia 2018, 129, 241-248.	RAW264.7	IC50	uM	Inactive	15
IN0510	OC1=C(CC2=CC=C(O)C=C2)C(OC)=C(CC3=CC=C(O)C=C3)C(CCC4=C(CC5=CC=C(O)C=C5)C=CC(O)=C4)=C1	COc1c(Cc2ccc(O)cc2)c(O)cc(CCc2cc(O)ccc2Cc2ccc(O)cc2)c1Cc1ccc(O)cc1			SJAUJPIDCZJQKD-UHFFFAOYSA-N		Bleochrin A		Simple aromatic natural products	C36H34O6	562.652	8.958	6	5	10	Bletilla ochracea	Li, J.-Y.; Yang, L.; Hou, B.; Ren, F.-C.; Yang, X.-B.; Lv, Y.-F.; Kuang, M.-T.;` Hu, J.-M.; Zhou, J., Poly p-hydroxybenzyl substituted bibenzyls and phenanthrenes from Bletilla ochracea Schltr with anti-inflammatory and cytotoxic activity. Fitoterapia 2018, 129, 241-248.	RAW264.7	IC50	uM	Inactive	24
IN0511	OC1=C(CC2=CC=C(O)C=C2)C(OC)=C(CC3=CC=C(O)C=C3)C(CCC4=C(CC5=CC=C(O)C=C5)C=CC(O)=C4)=C1CC6=CC=C(O)C=C6	COc1c(Cc2ccc(O)cc2)c(O)c(Cc2ccc(O)cc2)c(CCc2cc(O)ccc2Cc2ccc(O)cc2)c1Cc1ccc(O)cc1			AVFXNJRVAWGBRV-UHFFFAOYSA-N		Bleochrin B		Simple aromatic natural products	C43H40O7	668.774	10.69	7	6	12	Bletilla ochracea	Li, J.-Y.; Yang, L.; Hou, B.; Ren, F.-C.; Yang, X.-B.; Lv, Y.-F.; Kuang, M.-T.;` Hu, J.-M.; Zhou, J., Poly p-hydroxybenzyl substituted bibenzyls and phenanthrenes from Bletilla ochracea Schltr with anti-inflammatory and cytotoxic activity. Fitoterapia 2018, 129, 241-248.	RAW264.7	IC50	uM	Inactive	18
IN0512	OC(C=C1)=CC2=C1[C@H](C3=CC=C(O)C=C3)C(C=C(OC)C(O)=C4)=C4CC2	COc1cc2c(cc1O)CCc1cc(O)ccc1[C@@H]2c1ccc(O)cc1			OFYIVOGLJJQHRO-QFIPXVFZSA-N		Bleochrin F		Simple aromatic natural products	C22H20O4	348.392	4.946	4	3	2	Bletilla ochracea	Li, J.-Y.; Yang, L.; Hou, B.; Ren, F.-C.; Yang, X.-B.; Lv, Y.-F.; Kuang, M.-T.;` Hu, J.-M.; Zhou, J., Poly p-hydroxybenzyl substituted bibenzyls and phenanthrenes from Bletilla ochracea Schltr with anti-inflammatory and cytotoxic activity. Fitoterapia 2018, 129, 241-248.	RAW264.7	IC50	uM	Inactive	16
IN0513	C1[C@H]([C@H](C([C@H]2[C@]1([C@@H]1[C@@](CC2)([C@]2(C(=CC1)[C@H]1[C@@](CC2)(CCC(=C)[C@@H]1C)C(=O)O)C)C)C)(C)C)O)O	C=C1CC[C@]2(C(=O)O)CC[C@]3(C)C(=CC[C@@H]4[C@@]5(C)C[C@@H](O)[C@@H](O)C(C)(C)[C@@H]5CC[C@]43C)[C@@H]2[C@H]1C	CHEMBL3342057	118716213	PYUUJQUMSQBUIN-DNEQNTKISA-N	(1R,4aS,6aR,6aS,6bR,8aR,10S,11R,12aR,14bS)-10,11-dihydroxy-1,6a,6b,9,9,12a-hexamethyl-2-methylidene-1,3,4,5,6,6a,7,8,8a,10,11,12,13,14b-tetradecahydropicene-4a-carboxylic acid	2alpha, 3alpha-Dihydroxyurs-12,20(30)-dien-28-oic acid		Triterpenoid	C30H46O4	470.684	5.329	4	3	1	Vitex negundo	Li, M.-M., et al. Anti-inflammatory Ursane- and Oleanane-Type Triterpenoids from Vitex negundo var. cannabifolia. (2014). Journal of Natural product 77(10): 2248-2254.	RAW264.7	IC50	uM	Inactive	26.1
IN0514	C1[C@H]([C@@H](C([C@H]2[C@]1([C@@H]1[C@@](CC2)([C@]2(C(=CC1)[C@H]1[C@@](CC2)(CC[C@H]([C@@]1(C)O)C)C(=O)O)C)C)C)(C)C)O)O	C[C@@H]1CC[C@]2(C(=O)O)CC[C@]3(C)C(=CC[C@@H]4[C@@]5(C)C[C@@H](O)[C@H](O)C(C)(C)[C@@H]5CC[C@]43C)[C@@H]2[C@]1(C)O	CHEMBL239077	73193	OXVUXGFZHDKYLS-BLIWDXROSA-N	(1R,2R,4aS,6aR,6aS,6bR,8aR,10R,11R,12aR,14bS)-1,10,11-trihydroxy-1,2,6a,6b,9,9,12a-heptamethyl-2,3,4,5,6,6a,7,8,8a,10,11,12,13,14b-tetradecahydropicene-4a-carboxylic acid	Tomentic acid	Tomentic Acid Tormentic Acid	Triterpenoid	C30H48O5	488.699	4.377	5	4	1	Vitex negundo	Li, M.-M., et al. Anti-inflammatory Ursane- and Oleanane-Type Triterpenoids from Vitex negundo var. cannabifolia. (2014). Journal of Natural product 77(10): 2248-2254.	RAW264.7	IC50	uM	Inactive	24.9
IN0515	C1[C@H]([C@H](C([C@H]2[C@]1([C@@H]1[C@@](CC2)([C@]2(C(=CC1)[C@H]1[C@@](CC2)(CCC(C1)(C)C)C(=O)O)C)C)C)(C)C)O)O	CC1(C)CC[C@]2(C(=O)O)CC[C@]3(C)C(=CC[C@@H]4[C@@]5(C)C[C@@H](O)[C@@H](O)C(C)(C)[C@@H]5CC[C@]43C)[C@@H]2C1	CHEMBL383749	25564831	MDZKJHQSJHYOHJ-WWDUYRIUSA-N	(4aS,6aR,6aS,6bR,8aR,10S,11R,12aR,14bS)-10,11-dihydroxy-2,2,6a,6b,9,9,12a-heptamethyl-1,3,4,5,6,6a,7,8,8a,10,11,12,13,14b-tetradecahydropicene-4a-carboxylic acid	3-Epimaslinic acid	3-Epi-Masilinic Acid 3-Epimaslinic Acid 3-Epi-Maslinic Acid	Triterpenoid	C30H48O4	472.7	5.48	4	3	1	Vitex negundo	Li, M.-M., et al. Anti-inflammatory Ursane- and Oleanane-Type Triterpenoids from Vitex negundo var. cannabifolia. (2014). Journal of Natural product 77(10): 2248-2254.	RAW264.7	IC50	uM	Inactive	27.7
IN0516	C1[C@H]([C@H](C([C@H]2[C@]1([C@@H]1[C@@](CC2)([C@]2([C@]3(/C(=C/O)/C1)[C@H]1[C@@](CC2)(CC[C@H]([C@@H]1C)C)C(=O)O3)C)C)C)(C)C)O)O	C[C@H]1[C@H](C)CC[C@@]23CC[C@]4(C)[C@](OC2=O)(/C(=C/O)C[C@@H]2[C@@]5(C)C[C@@H](O)[C@@H](O)C(C)(C)[C@@H]5CC[C@]24C)[C@H]13			HLDRTUZYCPIMPO-DYCVBZCJSA-N		Cannabifolin C		Triterpenoid	C31H48O5	500.71	4.684	5	3	0	Vitex negundo	Li, M.-M., et al. Anti-inflammatory Ursane- and Oleanane-Type Triterpenoids from Vitex negundo var. cannabifolia. (2014). Journal of Natural product 77(10): 2248-2254.	RAW264.7	IC50	uM	Inactive	34
IN0517	O[C@@H]1C([C@H]2[C@@]([C@@H]3[C@]([C@]4(C(=CC3)[C@H]3[C@@](CC4)(CC[C@H]([C@@H]3C)C)C(=O)O)C)(CC2)C)(CC1)C)(C)C	C[C@@H]1[C@H]2C3=CC[C@@H]4[C@@]5(C)CC[C@H](O)C(C)(C)[C@@H]5CC[C@@]4(C)[C@]3(C)CC[C@@]2(C(=O)O)CC[C@H]1C	CHEMBL169	64945	WCGUUGGRBIKTOS-GPOJBZKASA-N	(1S,2R,4aS,6aR,6aS,6bR,8aR,10S,12aR,14bS)-10-hydroxy-1,2,6a,6b,9,9,12a-heptamethyl-2,3,4,5,6,6a,7,8,8a,10,11,12,13,14b-tetradecahydro-1H-picene-4a-carboxylic acid	Ursolic acid	NSC-167406 NSC-4060 URSOLIC ACID URSOLIC ACID URSOLIC ACID	Triterpenoid	C30H48O3	456.7	6.492	3	2	1	Morus alba	Yang, Z. G.; Matsuzaki, K.; Takamatsu, S.; Kitanaka, S., Inhibitory Effects of Constituents from Morus alba var. multicaulis on Differentiation of 3T3-L1 Cells and Nitric Oxide Production in RAW264.7 Cells. Molecules 2011, 16, (7), 6010-6022.	RAW264.7	IC50	uM	Active	17.8
IN0517	O[C@@H]1C([C@H]2[C@@]([C@@H]3[C@]([C@]4(C(=CC3)[C@H]3[C@@](CC4)(CC[C@H]([C@@H]3C)C)C(=O)O)C)(CC2)C)(CC1)C)(C)C	C[C@@H]1[C@H]2C3=CC[C@@H]4[C@@]5(C)CC[C@H](O)C(C)(C)[C@@H]5CC[C@@]4(C)[C@]3(C)CC[C@@]2(C(=O)O)CC[C@H]1C	CHEMBL169	64945	WCGUUGGRBIKTOS-GPOJBZKASA-N	(1S,2R,4aS,6aR,6aS,6bR,8aR,10S,12aR,14bS)-10-hydroxy-1,2,6a,6b,9,9,12a-heptamethyl-2,3,4,5,6,6a,7,8,8a,10,11,12,13,14b-tetradecahydro-1H-picene-4a-carboxylic acid	Ursolic acid	NSC-167406 NSC-4060 URSOLIC ACID URSOLIC ACID URSOLIC ACID	Triterpenoid	C30H48O3	456.7	6.492	3	2	1	Vitex negundo	Li, M.-M., et al. Anti-inflammatory Ursane- and Oleanane-Type Triterpenoids from Vitex negundo var. cannabifolia. (2014). Journal of Natural product 77(10): 2248-2254.	RAW264.7	IC50	uM	Active	Toxic
IN0518	C[C@@H]1[C@@H]2C[C@@]3(CC[C@@]4([C@@H]5[C@@H]3[C@@]1(O[C@@]5(C[C@H]6[C@]4(CC[C@@H]7[C@@]6(C[C@H]([C@H](C7(C)C)O)O)C)C)O)C)C)C(=O)O2	C[C@@H]1[C@@H]2C[C@@]3(CC[C@]4(C)[C@@H]5[C@@H]3[C@]1(C)O[C@]5(O)C[C@@H]1[C@@]3(C)C[C@@H](O)[C@@H](O)C(C)(C)[C@@H]3CC[C@]14C)C(=O)O2	CHEMBL3342051	118716211	AWSUWDUPKXUOTI-VNKXSMBYSA-N	(1R,4R,5R,8R,10S,11R,13R,14R,16R,17S,18S,19S,20R,21S)-10,11,16-trihydroxy-4,5,9,9,13,19,20-heptamethyl-22,25-dioxaheptacyclo[19.2.1.116,19.01,18.04,17.05,14.08,13]pentacosan-23-one	Cannabifolin A		Triterpenoid	C30H46O6	502.683	2.798	6	3	0	Vitex negundo	Li, M.-M., et al. Anti-inflammatory Ursane- and Oleanane-Type Triterpenoids from Vitex negundo var. cannabifolia. (2014). Journal of Natural product 77(10): 2248-2254.	RAW264.7	IC50	uM	Inactive	Inactive						<50% inhibition at 80 uM
IN0519	C[C@@]12CC[C@@H]3[C@@]([C@H]1C[C@@]4([C@@H]5[C@]2(CC[C@]67[C@H]5[C@H](O4)C([C@H](C6)OC7=O)(C)C)C)O)(C[C@H]([C@H](C3(C)C)O)O)C	CC1(C)[C@@H]2C[C@@]3(CC[C@]4(C)[C@@H]5[C@@H]3[C@@H]1O[C@]5(O)C[C@@H]1[C@@]3(C)C[C@@H](O)[C@@H](O)C(C)(C)[C@@H]3CC[C@]14C)C(=O)O2	CHEMBL3342052	118716212	VIQDRZSWHSCWQV-NMZHCZDVSA-N	(1R,4R,5R,8R,10S,11R,13R,14R,16R,17S,18S,19S,21S)-10,11,16-trihydroxy-4,5,9,9,13,20,20-heptamethyl-22,25-dioxaheptacyclo[19.2.1.116,19.01,18.04,17.05,14.08,13]pentacosan-23-one	Cannabifolin B		Triterpenoid	C30H46O6	502.683	2.996	6	3	0	Vitex negundo	Li, M.-M., et al. Anti-inflammatory Ursane- and Oleanane-Type Triterpenoids from Vitex negundo var. cannabifolia. (2014). Journal of Natural product 77(10): 2248-2254.	RAW264.7	IC50	uM	Inactive	Inactive
IN0520	C[C@@H]1CC[C@]23CC[C@]4([C@@]5(CC[C@@H]6[C@@]([C@H]5CC(=O)[C@@]4([C@@H]2[C@H]1C)OC3=O)(C[C@H]([C@H](C6(C)C)O)O)C)C)C	C[C@H]1[C@H](C)CC[C@@]23CC[C@]4(C)[C@](OC2=O)(C(=O)C[C@@H]2[C@@]5(C)C[C@@H](O)[C@@H](O)C(C)(C)[C@@H]5CC[C@]24C)[C@H]13	CHEMBL3342054	101888795	JFHBSJAGBQCWDN-GMGVAZNHSA-N	(1S,4S,5R,8R,10S,11R,13R,14R,17S,18R,19S,20R)-10,11-dihydroxy-4,5,9,9,13,19,20-heptamethyl-24-oxahexacyclo[15.5.2.01,18.04,17.05,14.08,13]tetracosane-16,23-dione	Cannabifolin D		Triterpenoid	C30H46O5	486.683	4.479	5	2	0	Vitex negundo	Li, M.-M., et al. Anti-inflammatory Ursane- and Oleanane-Type Triterpenoids from Vitex negundo var. cannabifolia. (2014). Journal of Natural product 77(10): 2248-2254.	RAW264.7	IC50	uM	Inactive	Inactive
IN0521	C[C@]1(CC[C@@]2(CC[C@@]3(C(=CC[C@H]4[C@]3(CC[C@@H]5[C@@]4(C[C@H]([C@H](C5(C)C)O)O)C)C)[C@@H]2C1)C)C(=O)O)CO	CC1(C)[C@H](O)[C@H](O)C[C@@]2(C)[C@H]1CC[C@]1(C)[C@@H]2CC=C2[C@@H]3C[C@](C)(CO)CC[C@]3(C(=O)O)CC[C@]21C	CHEMBL3342056	101888797	BUPMKQSMMNORBY-LSELMCRYSA-N	(2R,4aR,6aR,6aS,6bR,8aR,10S,11R,12aR,14bS)-10,11-dihydroxy-2-(hydroxymethyl)-2,6a,6b,9,9,12a-hexamethyl-1,3,4,5,6,6a,7,8,8a,10,11,12,13,14b-tetradecahydropicene-4a-carboxylic acid	Cannabifolin F		Triterpenoid	C30H48O5	488.699	4.389	5	4	2	Vitex negundo	Li, M.-M., et al. Anti-inflammatory Ursane- and Oleanane-Type Triterpenoids from Vitex negundo var. cannabifolia. (2014). Journal of Natural product 77(10): 2248-2254.	RAW264.7	IC50	uM	Inactive	Inactive
IN0522	C[C@@H]1CC[C@@]2(CC[C@@]3(C(=CC[C@H]4[C@]3(CCC5[C@@]4(C[C@H]([C@H](C5(C)C)O)O)C)C)[C@H]2[C@]1(C)O)C)C(=O)O	C[C@@H]1CC[C@]2(C(=O)O)CC[C@]3(C)C(=CC[C@@H]4[C@@]5(C)C[C@@H](O)[C@@H](O)C(C)(C)C5CC[C@]43C)[C@H]2[C@]1(C)O		73645	OXVUXGFZHDKYLS-MQIWQSRXSA-N	(1R,2R,4aS,6aR,6aS,6bR,10S,11R,12aR,14bR)-1,10,11-trihydroxy-1,2,6a,6b,9,9,12a-heptamethyl-2,3,4,5,6,6a,7,8,8a,10,11,12,13,14b-tetradecahydropicene-4a-carboxylic acid	2alpha,3alpha,19alpha-trihydroxyurs-12-en-28-oic acid	Jacarandic acid 2alpha,3alpha,19 alpha-Trihydroxyurs-12-en-28-oic acid LS-175426 2 alpha,3 alpha,19 alpha-trihydroxyurs-12-en-28- oic acid	Triterpenoid	C30H48O5	488.699	4.377	5	4	1	Vitex negundo	Li, M.-M., et al. Anti-inflammatory Ursane- and Oleanane-Type Triterpenoids from Vitex negundo var. cannabifolia. (2014). Journal of Natural product 77(10): 2248-2254.	RAW264.7	IC50	uM	Inactive	Inactive						Jacarandic acid
IN0523	C[C@@]12CC[C@@H]3[C@@]([C@H]1CC(=O)[C@@]45[C@]2(CC[C@@]6([C@H]4CC(CC6)(C)C)C(=O)O5)C)(C[C@H]([C@H](C3(C)C)O)O)C	CC1(C)CC[C@@]23CC[C@]4(C)[C@](OC2=O)(C(=O)C[C@@H]2[C@@]5(C)C[C@@H](O)[C@@H](O)C(C)(C)[C@@H]5CC[C@]24C)[C@@H]3C1	CHEMBL3342055	101888796	CWGOYIQCGRKVNH-AWJYMUORSA-N	(1S,4S,5R,8R,10S,11R,13R,14R,17S,18R)-10,11-dihydroxy-4,5,9,9,13,20,20-heptamethyl-24-oxahexacyclo[15.5.2.01,18.04,17.05,14.08,13]tetracosane-16,23-dione	Cannabifolin E		Triterpenoid	C30H46O5	486.683	4.433	5	2	0	Vitex negundo	Li, M.-M., et al. Anti-inflammatory Ursane- and Oleanane-Type Triterpenoids from Vitex negundo var. cannabifolia. (2014). Journal of Natural product 77(10): 2248-2254.	RAW264.7	IC50	uM	Active	Toxic						cell viability <70% at 40 uM
IN0524	C[C@@H]1CC[C@]2(C(O)=O)CC[C@]3(C)C([C@]2([H])[C@H]1C)=CC[C@@]4([H])[C@@]3(C)CC[C@]5([H])[C@]4(C)C[C@@H](O)[C@@H](O)C5(C)C	C[C@@H]1[C@H]2C3=CC[C@@H]4[C@@]5(C)C[C@@H](O)[C@@H](O)C(C)(C)[C@@H]5CC[C@@]4(C)[C@]3(C)CC[C@@]2(C(=O)O)CC[C@H]1C	CHEMBL237535	15917998	HFGSQOYIOKBQOW-RFMFWNHYSA-N	(1S,2R,4aS,6aR,6aS,6bR,8aR,10S,11R,12aR,14bS)-10,11-dihydroxy-1,2,6a,6b,9,9,12a-heptamethyl-2,3,4,5,6,6a,7,8,8a,10,11,12,13,14b-tetradecahydro-1H-picene-4a-carboxylic acid	Pygenic acid a		Triterpenoid	C30H48O4	472.7	5.525	4	3	1	Vitex negundo	Li, M.-M., et al. Anti-inflammatory Ursane- and Oleanane-Type Triterpenoids from Vitex negundo var. cannabifolia. (2014). Journal of Natural product 77(10): 2248-2254.	RAW264.7	IC50	uM	Active	Toxic						3-Epicorosolic acid
IN0525	C[C@@H]1CC[C@]2(C(O)=O)CC[C@]3(C)C([C@]2([H])[C@H]1C)=CC[C@@]4([H])[C@@]3(C)CC[C@]5([H])[C@]4(C)C[C@@H](O)[C@H](O)C5(C)C	C[C@@H]1[C@H]2C3=CC[C@@H]4[C@@]5(C)C[C@@H](O)[C@H](O)C(C)(C)[C@@H]5CC[C@@]4(C)[C@]3(C)CC[C@@]2(C(=O)O)CC[C@H]1C	CHEMBL391533	6918774	HFGSQOYIOKBQOW-ZSDYHTTISA-N	(1S,2R,4aS,6aR,6aS,6bR,8aR,10R,11R,12aR,14bS)-10,11-dihydroxy-1,2,6a,6b,9,9,12a-heptamethyl-2,3,4,5,6,6a,7,8,8a,10,11,12,13,14b-tetradecahydro-1H-picene-4a-carboxylic acid	Corosolic acid	Corosolic Acid	Triterpenoid	C30H48O4	472.7	5.525	4	3	1	Vitex negundo	Li, M.-M., et al. Anti-inflammatory Ursane- and Oleanane-Type Triterpenoids from Vitex negundo var. cannabifolia. (2014). Journal of Natural product 77(10): 2248-2254.	RAW264.7	IC50	uM	Active	Toxic
IN0526	o1c(=O)c(C(=O)CCC(C)C)c(O)cc1C	Cc1cc(O)c(C(=O)CCC(C)C)c(=O)o1		54695756	AJFJTORMMHWKFW-UHFFFAOYSA-N	4-hydroxy-6-methyl-3-(4-methylpentanoyl)pyran-2-one	Pogostone	Pogostone DHELWANGIN 23800-56-8 2H-Pyran-2-one, 4-hydroxy-6-methyl-3-(4-methyl-1-oxopentyl)- 4-Hydroxy-6-methyl-3-(4-methylpentanoyl)-2H-pyran-2-one SCHEMBL131729 CHEBI:138756 HY-N1416 s9094 ZINC13437345 AKOS026745813 AKOS028108224 CCG-266750 CS-0016840 FT-0705026 Y0161 4-hydroxy-6-methyl-3-(4-methylpentanoyl)-2-pyrone 4-Hydroxy-6-methyl-3-(4-methyl-1-oxopentyl)-2H-pyran-2-one, 9CI	Simple aromatic natural products	C12H16O4	224.253	1.821	4	1	4	Pogostemon cablin	Li, Y.-C., et al. (2014). "Pogostone suppresses proinflammatory mediator production and protects against endotoxic shock in mice." Journal of Ethnopharmacology 157: 212-221.	RAW264.7	IC50	uM	Inactive	>30		>30	>30
IN0527	O[C@@]12[C@]([C@H]3[C@@](/C(C)=C4C[C@H](C5=CC(O)OC5=O)OC/4=O)(C)O2)(C)C(C(O3)=O)=CCC1	C/C(=C1\C[C@H](C2=CC(O)OC2=O)OC1=O)[C@]1(C)O[C@@]2(O)CCC=C3C(=O)O[C@H]1[C@@]32C			HMKVAHDJEQVSEX-NRFSXLQESA-N		Jamesoniellides Q		Diterpenoid	C21H22O9	418.394	1.232	9	2	2	Jamesoniella autumnalis	Li, Y.; Zhu, R.; Zhang, J.; Wu, X.; Shen, T.; Zhou, J.; Qiao, Y.; Gao, Y.; Lou, H., Clerodane diterpenoids from the Chinese liverwort Jamesoniella autumnalis and their anti-inflammatory activity. Phytochemistry 2018, 154, 85-93.	RAW264.7	IC50	uM	Active	45
IN0528	O[C@@]12[C@]([C@H]3[C@@](/C(C)=C4C[C@H](C5=CC(O[C@@H]5O)=O)OC/4=O)(C)O2)(C)C(C(O3)=O)=CCC1	C/C(=C1\C[C@H](C2=CC(=O)O[C@@H]2O)OC1=O)[C@]1(C)O[C@@]2(O)CCC=C3C(=O)O[C@H]1[C@@]32C			AEJHADUZLRGFQG-JRAKLRMHSA-N		Jamesoniellides R		Diterpenoid	C21H22O9	418.394	1.232	9	2	2	Jamesoniella autumnalis	Li, Y.; Zhu, R.; Zhang, J.; Wu, X.; Shen, T.; Zhou, J.; Qiao, Y.; Gao, Y.; Lou, H., Clerodane diterpenoids from the Chinese liverwort Jamesoniella autumnalis and their anti-inflammatory activity. Phytochemistry 2018, 154, 85-93.	RAW264.7	IC50	uM	Inactive	82.98
IN0529	O[C@@]12[C@]([C@H]3[C@@](/C(C)=C4C[C@H](C5(O)CC(O)OC5=O)OC/4=O)(C)O2)(C)C(C(O3)=O)=CCC1	C/C(=C1\C[C@H](C2(O)CC(O)OC2=O)OC1=O)[C@]1(C)O[C@@]2(O)CCC=C3C(=O)O[C@H]1[C@@]32C			HNNMQRYPXOKEDH-ZIVNNKRDSA-N		Jamesoniellides S		Diterpenoid	C21H24O10	436.409	0.471	10	3	2	Jamesoniella autumnalis	Li, Y.; Zhu, R.; Zhang, J.; Wu, X.; Shen, T.; Zhou, J.; Qiao, Y.; Gao, Y.; Lou, H., Clerodane diterpenoids from the Chinese liverwort Jamesoniella autumnalis and their anti-inflammatory activity. Phytochemistry 2018, 154, 85-93.	RAW264.7	IC50	uM	Active	180.19
IN0530	O=C1C(C2=CC=C(O)C=C2)=C(CC3=CC=C(C[C@H](O)C(C)(C)O4)C4=C3)C(N1)=O	CC1(C)Oc2cc(CC3=C(c4ccc(O)cc4)C(=O)NC3=O)ccc2C[C@@H]1O			HHIRVNNDHTUHTB-SFHVURJKSA-N		Asperimide C		Benzopyranoid	C22H21NO5	379.406	2.907	5	3	3	Aspergillus terreus	Liao, G.; Wu, P.; Xue, J.; Liu, L.; Li, H.; Wei, X., Asperimides A-D, anti-inflammatory aromatic butenolides from a tropical endophytic fungus Aspergillus terreus. Fitoterapia 2018, 131, 50-54.	RAW264.7	IC50	uM	Inactive	0.78
IN0531	OC1=C([C@](CC2=CC=C(C/C=C(C)/C)C(O)=C2)(C(OC)=O)OC1=O)C3=CC=C(O)C=C3	COC(=O)[C@]1(Cc2ccc(CC=C(C)C)c(O)c2)OC(=O)C(O)=C1c1ccc(O)cc1			QOOYPQVHNJRXEX-XMMPIXPASA-N		Asperimide D		Aliphatic natural products	C24H24O7	424.443	4.411	7	3	7	Aspergillus terreus	Liao, G.; Wu, P.; Xue, J.; Liu, L.; Li, H.; Wei, X., Asperimides A-D, anti-inflammatory aromatic butenolides from a tropical endophytic fungus Aspergillus terreus. Fitoterapia 2018, 131, 50-54.	RAW264.7	IC50	uM	Inactive	1.26
IN0532	O=C1C(C2=CC=C(O)C=C2)=C(CC3=CC=C(C[C@H](C(C)(O)C)O4)C4=C3)C(N1)=O	CC(C)(O)[C@H]1Cc2ccc(CC3=C(c4ccc(O)cc4)C(=O)NC3=O)cc2O1			ZHZFWZNCGZJUSC-GOSISDBHSA-N		Butyrolactone I		Benzofuranoid	C22H21NO5	379.406	2.907	5	3	4	Aspergillus terreus	Liao, G.; Wu, P.; Xue, J.; Liu, L.; Li, H.; Wei, X., Asperimides A-D, anti-inflammatory aromatic butenolides from a tropical endophytic fungus Aspergillus terreus. Fitoterapia 2018, 131, 50-54.	RAW264.7	IC50	uM	Inactive	24.2
IN0533	O=C/C=C/c1ccccc1	O=C/C=C/c1ccccc1	CHEMBL293492	637511	KJPRLNWUNMBNBZ-QPJJXVBHSA-N	(E)-3-phenylprop-2-enal	Cinnamaldehyde	CINNAMALDEHYDE CINNAMALDEHYDE CINNAMIC ALDEHYDE	Simple aromatic natural products	C9H8O	132.159	1.949	1	0	2	Cinnamomum cassia	Liao, J. C.; Deng, J. S.; Chiu, C. S.; Hou, W. C.; Huang, S. S.; Shie, P. H.; Huang, G. J., Anti-Inflammatory Activities of Cinnamomum cassia Constituents In Vitro and In Vivo. Evidence-Based Complementary and Alternative Medicine 2012.	RAW264.7	IC50	uM	Inactive	<50
IN0534	C1=CC=C(C=C1)/C=C/CO	OC/C=C/c1ccccc1	CHEMBL324794	5315892	OOCCDEMITAIZTP-QPJJXVBHSA-N	(E)-3-phenylprop-2-en-1-ol	Cinnamic alcohol	Cinnamic Alcohol Cinnamyl Alcohol (E)-Cinnam Alcohol	Simple aromatic natural products	C9H10O	134.175	1.693	1	1	2	Cinnamomum cassia	Liao, J. C.; Deng, J. S.; Chiu, C. S.; Hou, W. C.; Huang, S. S.; Shie, P. H.; Huang, G. J., Anti-Inflammatory Activities of Cinnamomum cassia Constituents In Vitro and In Vivo. Evidence-Based Complementary and Alternative Medicine 2012.	RAW264.7	IC50	uM	Inactive	>50
IN0535	C1=CC=C(C=C1)/C=C/C(=O)O	O=C(O)/C=C/c1ccccc1	CHEMBL27246	444539	WBYWAXJHAXSJNI-VOTSOKGWSA-N	(E)-3-phenylprop-2-enoic acid	Cinnamic acid	3-Phenylacrylic Acid Cinnamic Acid (E)-Cinnamic Acid E-Cinnamic Acid Trans-Cinnamic Acid	Simple aromatic natural products	C9H8O2	148.159	1.927	2	1	2	Cinnamomum cassia	Liao, J. C.; Deng, J. S.; Chiu, C. S.; Hou, W. C.; Huang, S. S.; Shie, P. H.; Huang, G. J., Anti-Inflammatory Activities of Cinnamomum cassia Constituents In Vitro and In Vivo. Evidence-Based Complementary and Alternative Medicine 2012.	RAW264.7	IC50	uM	Inactive	>50
IN0536	o1c2c(c(=O)c(OC)c1c1cc(O)c(OC)cc1)c(O)c(OC)c(OC)c2	COc1ccc(-c2oc3cc(OC)c(OC)c(O)c3c(=O)c2OC)cc1O	CHEMBL452767	5315263	PJQLSMYMOKWUJG-UHFFFAOYSA-N	5-hydroxy-2-(3-hydroxy-4-methoxyphenyl)-3,6,7-trimethoxychromen-4-one	Casticin	Casticin Vitexicarpin	Flavonoid	C19H18O8	374.341	2.291	8	2	5	Vitex rotundifolia	Liou, C. J.; Len, W. B.; Wu, S. J.; Lin, C. F.; Wu, X. L.; Huang, W. C., Casticin inhibits COX-2 and iNOS expression via suppression of NF-kappaB and MAPK signaling in lipopolysaccharide-stimulated mouse macrophages. J Ethnopharmacol 2014, 158 Pt A, 310-6.	RAW264.7	IC50	uM	40	3	3	10	10		10
IN0537	OC/C=C/C1=CC=C2C([C@@](C=C(CO)CC3)([H])[C@@]3(/C=C/C4=C(O)C=CC(/C=C/CO)=C4)[C@H](O)C2)=C1	OC/C=C/c1ccc(O)c(/C=C/[C@]23CCC(CO)=C[C@H]2c2cc(/C=C/CO)ccc2C[C@H]3O)c1			PYDIEHGMLUMCLN-CMGVOUAASA-N		Exotimarin A		Benzopyranoid	C29H32O5	460.561	3.387	5	5	7	Murraya exotica	Liu, B.-Y.; Zhang, C.; Zeng, K.-W.; Li, J.; Guo, X.-Y.; Zhao, M.-B.; Tu, P.-F.; Jiang, Y., Anti-Inflammatory Prenylated Phenylpropenols and Coumarin Derivatives from Murraya exotica. Journal of Natural product 2018, 81 (1), 22-33.	BV-2	IC50	uM	Inactive	>50
IN0538	O=C1OC2=C(/C([C@]3([H])O[C@@](C4=C(OC)C=CC(C=C5)=C4OC5=O)([H])[C@@](C(C)=C)([H])C3)=C(C)\C)C(OC)=CC=C2C=C1	C=C(C)[C@@H]1C[C@H](C(=C(C)C)c2c(OC)ccc3ccc(=O)oc23)O[C@@H]1c1c(OC)ccc2ccc(=O)oc12			ZZWZZPDUQUHQCZ-SYOWLYDASA-N		Exotimarin B		Benzopyranoid	C31H30O7	514.566	6.034	7	0	6	Murraya exotica	Liu, B.-Y.; Zhang, C.; Zeng, K.-W.; Li, J.; Guo, X.-Y.; Zhao, M.-B.; Tu, P.-F.; Jiang, Y., Anti-Inflammatory Prenylated Phenylpropenols and Coumarin Derivatives from Murraya exotica. Journal of Natural product 2018, 81 (1), 22-33.	BV-2	IC50	uM	Inactive	37.6
IN0539	O=C1OC2=C(/C=C/C(O)(C)C[C@@H]([C@@H](O)C(C)=C)C3=C(OC)C=CC(C=C4)=C3OC4=O)C(OC)=CC=C2C=C1	C=C(C)[C@H](O)[C@H](CC(C)(O)/C=C/c1c(OC)ccc2ccc(=O)oc12)c1c(OC)ccc2ccc(=O)oc12			QNQOBDYVOQASHC-IOHIHUKGSA-N		(+)-Exotimarin C		Benzopyranoid	C30H30O8	518.554	4.58	8	2	9	Murraya exotica	Liu, B.-Y.; Zhang, C.; Zeng, K.-W.; Li, J.; Guo, X.-Y.; Zhao, M.-B.; Tu, P.-F.; Jiang, Y., Anti-Inflammatory Prenylated Phenylpropenols and Coumarin Derivatives from Murraya exotica. Journal of Natural product 2018, 81 (1), 22-33.	BV-2	IC50	uM	Inactive	28.9
IN0540	O=C1C=CC2=CC=C(OC)C(C(/C(OC(CC(C)C)=O)=C(C)/C)=O)=C2O1	COc1ccc2ccc(=O)oc2c1C(=O)C(OC(=O)CC(C)C)=C(C)C	CHEMBL4171170	145951554	AVDKEODIMOEVBI-UHFFFAOYSA-N	[1-(7-methoxy-2-oxochromen-8-yl)-3-methyl-1-oxobut-2-en-2-yl] 3-methylbutanoate	Exotimarin H		Benzopyranoid	C20H22O6	358.385	4.016	6	0	7	Murraya exotica	Liu, B.-Y.; Zhang, C.; Zeng, K.-W.; Li, J.; Guo, X.-Y.; Zhao, M.-B.; Tu, P.-F.; Jiang, Y., Anti-Inflammatory Prenylated Phenylpropenols and Coumarin Derivatives from Murraya exotica. Journal of Natural product 2018, 81 (1), 22-33.	BV-2	IC50	uM	Inactive	37.6
IN0541	O=C(C=C1)OC2=C1C=CC(OC)=C2/C=C/C(C)=C	C=C(C)/C=C/c1c(OC)ccc2ccc(=O)oc12	CHEMBL4163262	13917396	PJCYDTKNZVGNGP-QPJJXVBHSA-N	7-methoxy-8-[(1E)-3-methylbuta-1,3-dienyl]chromen-2-one	Trans-dehydroosthol		Benzopyranoid	C15H14O3	242.27	3.349	3	0	3	Murraya exotica	Liu, B.-Y.; Zhang, C.; Zeng, K.-W.; Li, J.; Guo, X.-Y.; Zhao, M.-B.; Tu, P.-F.; Jiang, Y., Anti-Inflammatory Prenylated Phenylpropenols and Coumarin Derivatives from Murraya exotica. Journal of Natural product 2018, 81 (1), 22-33.	BV-2	IC50	uM	Inactive	11.8
IN0542	COC1=C(C=C2C=CC(=O)OC2=C1)O	COc1cc2oc(=O)ccc2cc1O	CHEMBL390320	69894	SYTYLPHCLSSCOJ-UHFFFAOYSA-N	6-hydroxy-7-methoxychromen-2-one	Isoscopoletin	Isoscopoletin Isoscopoletine	Benzopyranoid	C10H8O4	192.168	1.641	4	1	1	Murraya exotica	Liu, B.-Y.; Zhang, C.; Zeng, K.-W.; Li, J.; Guo, X.-Y.; Zhao, M.-B.; Tu, P.-F.; Jiang, Y., Anti-Inflammatory Prenylated Phenylpropenols and Coumarin Derivatives from Murraya exotica. Journal of Natural product 2018, 81 (1), 22-33.	BV-2	IC50	uM	Inactive	>50
IN0543	CC1(C=CC2=C(O1)C=C3C(=C2)C=CC(=O)O3)C	CC1(C)C=Cc2cc3ccc(=O)oc3cc2O1	CHEMBL303846	65188	QOTBQNVNUBKJMS-UHFFFAOYSA-N	2,2-dimethylpyrano[3,2-g]chromen-8-one	Xanthyletin	Xanthyletin	Benzopyranoid	C14H12O3	228.243	2.687	3	0	0	Murraya exotica	Liu, B.-Y.; Zhang, C.; Zeng, K.-W.; Li, J.; Guo, X.-Y.; Zhao, M.-B.; Tu, P.-F.; Jiang, Y., Anti-Inflammatory Prenylated Phenylpropenols and Coumarin Derivatives from Murraya exotica. Journal of Natural product 2018, 81 (1), 22-33.	BV-2	IC50	uM	Inactive	>50
IN0544	CC1(C=CC2=C(O1)C3=C(C(=C2O)C(C)(C)C=C)OC(=O)C=C3)C	C=CC(C)(C)c1c(O)c2c(c3ccc(=O)oc13)OC(C)(C)C=C2	CHEMBL509649	5320206	FREXEHTVBRSRGJ-UHFFFAOYSA-N	5-hydroxy-2,2-dimethyl-6-(2-methylbut-3-en-2-yl)pyrano[2,3-h]chromen-8-one	Nordentatin		Benzopyranoid	C19H20O4	312.36	3.911	4	1	2	Murraya exotica	Liu, B.-Y.; Zhang, C.; Zeng, K.-W.; Li, J.; Guo, X.-Y.; Zhao, M.-B.; Tu, P.-F.; Jiang, Y., Anti-Inflammatory Prenylated Phenylpropenols and Coumarin Derivatives from Murraya exotica. Journal of Natural product 2018, 81 (1), 22-33.	BV-2	IC50	uM	Inactive	>50
IN0545	CC1=C[C@@H]([C@H](CC1=O)[C@@H](C)CCC=C(C)C)O	CC(C)=CCC[C@H](C)[C@H]1CC(=O)C(C)=C[C@@H]1O		134715066	YDCNFZXDPQSPKG-LNSITVRQSA-N	(4R,5R)-4-hydroxy-2-methyl-5-[(2S)-6-methylhept-5-en-2-yl]cyclohex-2-en-1-one	1-hydroxybisabola-2,10-dien-4-one	1-Hydroxybisabola-2,10-dien-4-one 1213251-45-6	Benzopyranoid	C15H24O2	236.35	3.489	2	1	4	Murraya exotica	Liu, B.-Y.; Zhang, C.; Zeng, K.-W.; Li, J.; Guo, X.-Y.; Zhao, M.-B.; Tu, P.-F.; Jiang, Y., Anti-Inflammatory Prenylated Phenylpropenols and Coumarin Derivatives from Murraya exotica. Journal of Natural product 2018, 81 (1), 22-33.	BV-2	IC50	uM	Inactive	>50
IN0546	COC1=C(C=CC(=C1)/C=C/C(=O)O[C@@H]2C[C@@](C[C@H]([C@H]2O)O)(C(=O)OC)O)O	COC(=O)[C@]1(O)C[C@@H](O)[C@@H](O)[C@H](OC(=O)/C=C/c2ccc(O)c(OC)c2)C1		24813764	CPYDMLXRLHYXSV-JVCGYDKASA-N	methyl (1S,3R,4R,5R)-1,3,4-trihydroxy-5-[(E)-3-(4-hydroxy-3-methoxyphenyl)prop-2-enoyl]oxycyclohexane-1-carboxylate	Methyl 3-O-feruloylquinate	Methyl 3-O-feruloylquinate 154418-15-2 ZINC140074104 1,3beta,4beta-Trihydroxy-5alpha-[3-(4-hydroxy-3-methoxyphenyl)propenoyloxy]cyclohexane-1alpha-carboxylic acid methyl ester	Benzopyranoid	C18H22O9	382.362	0.111	9	4	7	Murraya exotica	Liu, B.-Y.; Zhang, C.; Zeng, K.-W.; Li, J.; Guo, X.-Y.; Zhao, M.-B.; Tu, P.-F.; Jiang, Y., Anti-Inflammatory Prenylated Phenylpropenols and Coumarin Derivatives from Murraya exotica. Journal of Natural product 2018, 81 (1), 22-33.	BV-2	IC50	uM	Inactive	>50
IN0547	CC(=CCC1=C(C=C(C2=C1OC(=O)C=C2)O)OC)C	COc1cc(O)c2ccc(=O)oc2c1CC=C(C)C		13917413	MKGYIKJRURRPKS-UHFFFAOYSA-N	5-hydroxy-7-methoxy-8-(3-methylbut-2-enyl)chromen-2-one	Sibiricol	Sibiricol CTK8H9026 26481-12-9	Benzopyranoid	C15H16O4	260.285	3.498	4	1	3	Murraya exotica	Liu, B.-Y.; Zhang, C.; Zeng, K.-W.; Li, J.; Guo, X.-Y.; Zhao, M.-B.; Tu, P.-F.; Jiang, Y., Anti-Inflammatory Prenylated Phenylpropenols and Coumarin Derivatives from Murraya exotica. Journal of Natural product 2018, 81 (1), 22-33.	BV-2	IC50	uM	Inactive	>50
IN0548	CC([C@](C)(CC1=C(C=C(C2=C1OC(=O)C=C2)OC)OC)O)OC	COc1cc(OC)c2ccc(=O)oc2c1C[C@](C)(O)C(C)OC		101988840	GHXPTZOTUKKASE-QGHHPUGFSA-N	8-[(2S)-2-hydroxy-3-methoxy-2-methylbutyl]-5,7-dimethoxychromen-2-one	Omphalocarpin	Omphalocarpin	Benzopyranoid	C17H22O6	322.353	2.063	6	1	6	Murraya exotica	Liu, B.-Y.; Zhang, C.; Zeng, K.-W.; Li, J.; Guo, X.-Y.; Zhao, M.-B.; Tu, P.-F.; Jiang, Y., Anti-Inflammatory Prenylated Phenylpropenols and Coumarin Derivatives from Murraya exotica. Journal of Natural product 2018, 81 (1), 22-33.	BV-2	IC50	uM	Inactive	>50
IN0549	CC(=C)[C@H](CC1=C(C=CC2=C1OC(=O)C=C2)OC)O	C=C(C)[C@@H](O)Cc1c(OC)ccc2ccc(=O)oc12		13343541	SQSRYWNOKPJENY-LBPRGKRZSA-N	8-[(2S)-2-hydroxy-3-methylbut-3-enyl]-7-methoxychromen-2-one	Auraptenol	Auraptenol 1221-43-8 ZINC13374378 W2813 8-[(S)-2-Hydroxy-3-methyl-3-butenyl]-7-methoxy-2H-1-benzopyran-2-one	Benzopyranoid	C15H16O4	260.285	2.692	4	1	4	Murraya exotica	Liu, B.-Y.; Zhang, C.; Zeng, K.-W.; Li, J.; Guo, X.-Y.; Zhao, M.-B.; Tu, P.-F.; Jiang, Y., Anti-Inflammatory Prenylated Phenylpropenols and Coumarin Derivatives from Murraya exotica. Journal of Natural product 2018, 81 (1), 22-33.	BV-2	IC50	uM	Inactive	>50
IN0550	CC(C)([C@@H](CC1=C(C=C(C2=C1OC(=O)C=C2)OC)OC)O)O	COc1cc(OC)c2ccc(=O)oc2c1C[C@@H](O)C(C)(C)O	CHEMBL3426679	176970	JVCJUTNJQMKKCK-CYBMUJFWSA-N	8-[(2R)-2,3-dihydroxy-3-methylbutyl]-5,7-dimethoxychromen-2-one	(-)-mexoticin		Benzopyranoid	C16H20O6	308.326	1.655	6	2	5	Murraya alata	Lv, H.-N.; Wang, S.; Zeng, K.-W.; Li, J.; Guo, X.-Y.; Ferreira, D.; Zjawiony, J. K.; Tu, P.-F.; Jiang, Y., Anti-inflammatory Coumarin and Benzocoumarin Derivatives from Murraya alata. Journal of Natural Products 2015, 78 (2), 279-285.	RAW264.7	IC50	uM	Inactive	>50
IN0550	CC(C)([C@@H](CC1=C(C=C(C2=C1OC(=O)C=C2)OC)OC)O)O	COc1cc(OC)c2ccc(=O)oc2c1C[C@@H](O)C(C)(C)O	CHEMBL3426679	176970	JVCJUTNJQMKKCK-CYBMUJFWSA-N	8-[(2R)-2,3-dihydroxy-3-methylbutyl]-5,7-dimethoxychromen-2-one	(-)-mexoticin		Benzopyranoid	C16H20O6	308.326	1.655	6	2	5	Murraya exotica	Liu, B.-Y.; Zhang, C.; Zeng, K.-W.; Li, J.; Guo, X.-Y.; Zhao, M.-B.; Tu, P.-F.; Jiang, Y., Anti-Inflammatory Prenylated Phenylpropenols and Coumarin Derivatives from Murraya exotica. Journal of Natural product 2018, 81 (1), 22-33.	BV-2	IC50	uM	Inactive	>50
IN0551	CC(=C)[C@H]([C@H](C1=C(C=CC2=C1OC(=O)C=C2)OC)OC)O	C=C(C)[C@@H](O)[C@@H](OC)c1c(OC)ccc2ccc(=O)oc12		14102500	DBPWCIPDCMVUFT-ZBFHGGJFSA-N	8-[(1S,2R)-2-hydroxy-1-methoxy-3-methylbut-3-enyl]-7-methoxychromen-2-one	Murracarpin	Murracarpin ZINC14611105	Benzopyranoid	C16H18O5	290.311	2.268	5	1	5	Murraya exotica	Liu, B.-Y.; Zhang, C.; Zeng, K.-W.; Li, J.; Guo, X.-Y.; Zhao, M.-B.; Tu, P.-F.; Jiang, Y., Anti-Inflammatory Prenylated Phenylpropenols and Coumarin Derivatives from Murraya exotica. Journal of Natural product 2018, 81 (1), 22-33.	BV-2	IC50	uM	Inactive	>50
IN0552	CC(=C)[C@@H]([C@@H](C1=C(C=CC2=C1OC(=O)C=C2)OC)O)O	C=C(C)[C@H](O)[C@H](O)c1c(OC)ccc2ccc(=O)oc12	CHEMBL3426680	181514	DKEANOQWICTXTP-UONOGXRCSA-N	8-[(1R,2S)-1,2-dihydroxy-3-methylbut-3-enyl]-7-methoxychromen-2-one	Minumicrolin		Benzopyranoid	C15H16O5	276.285	1.86	5	2	4	Murraya alata	Liu, B.-Y.; Zhang, C.; Zeng, K.-W.; Li, J.; Guo, X.-Y.; Zhao, M.-B.; Tu, P.-F.; Jiang, Y., Anti-Inflammatory Prenylated Phenylpropenols and Coumarin Derivatives from Murraya exotica. Journal of Natural product 2018, 81 (1), 22-33.	RAW264.7	IC50	uM	Inactive	>50
IN0552	CC(=C)[C@@H]([C@@H](C1=C(C=CC2=C1OC(=O)C=C2)OC)O)O	C=C(C)[C@H](O)[C@H](O)c1c(OC)ccc2ccc(=O)oc12	CHEMBL3426680	181514	DKEANOQWICTXTP-UONOGXRCSA-N	8-[(1R,2S)-1,2-dihydroxy-3-methylbut-3-enyl]-7-methoxychromen-2-one	Minumicrolin		Benzopyranoid	C15H16O5	276.285	1.86	5	2	4	Murraya exotica	Liu, B.-Y.; Zhang, C.; Zeng, K.-W.; Li, J.; Guo, X.-Y.; Zhao, M.-B.; Tu, P.-F.; Jiang, Y., Anti-Inflammatory Prenylated Phenylpropenols and Coumarin Derivatives from Murraya exotica. Journal of Natural product 2018, 81 (1), 22-33.	BV-2	IC50	uM	Inactive	>50
IN0553	CC1=C[C@@H]([C@H](C(C1)(C)C)[C@H](C2=C(C=C(C3=C2OC(=O)C=C3)OC)OC)O)C4=C(C=C(C5=C4OC(=O)C=C5)OC)OC	COc1cc(OC)c2ccc(=O)oc2c1[C@H]1C=C(C)CC(C)(C)[C@@H]1[C@@H](O)c1c(OC)cc(OC)c2ccc(=O)oc12		15071281	VCSIERORKAMAIV-FWEOMDSASA-N	8-[(1S,6R)-6-[(R)-(5,7-dimethoxy-2-oxochromen-8-yl)-hydroxymethyl]-3,5,5-trimethylcyclohex-2-en-1-yl]-5,7-dimethoxychromen-2-one	Toddalosin	Toddalosin 137182-37-7 C32H34O9 ZINC96023598 AKOS032961573 W1246	Benzopyranoid	C32H34O9	562.607	5.26	9	1	7	Murraya exotica	Liu, B.-Y.; Zhang, C.; Zeng, K.-W.; Li, J.; Guo, X.-Y.; Zhao, M.-B.; Tu, P.-F.; Jiang, Y., Anti-Inflammatory Prenylated Phenylpropenols and Coumarin Derivatives from Murraya exotica. Journal of Natural product 2018, 81 (1), 22-33.	BV-2	IC50	uM	Inactive	>50
IN0554	OC/C=C/C1=CC(/C=C/[C@]23CCC(CO)=C[C@@]2([H])C4=C(C=CC(/C=C/CO)=C4)O[C@H]3O)=C(O)C=C1	OC/C=C/c1ccc(O)c(/C=C/[C@]23CCC(CO)=C[C@H]2c2cc(/C=C/CO)ccc2O[C@H]3O)c1	CHEMBL4169311	145954162	HSTPZCNOYKDQJO-FGWMONEESA-N	(6R,6aR,10aS)-6a-[(E)-2-[2-hydroxy-5-[(E)-3-hydroxyprop-1-enyl]phenyl]ethenyl]-9-(hydroxymethyl)-2-[(E)-3-hydroxyprop-1-enyl]-6,7,8,10a-tetrahydrobenzo[c]chromen-6-ol	Exotiacetal A		Benzopyranoid	C28H30O6	462.534	3.286	6	5	7	Murraya exotica	Liu, B.-Y.; Zhang, C.; Zeng, K.-W.; Li, J.; Guo, X.-Y.; Zhao, M.-B.; Tu, P.-F.; Jiang, Y., Anti-Inflammatory Prenylated Phenylpropenols and Coumarin Derivatives from Murraya exotica. Journal of Natural product 2018, 81 (1), 22-33.	BV-2	IC50	uM	Inactive	8.6
IN0555	OC/C=C/C1=CC(/C=C/[C@@]23CCC(CO)=C[C@@]2([H])C4=C(C=CC(/C=C/CO)=C4)O[C@H]3O)=C(O)C=C1	OC/C=C/c1ccc(O)c(/C=C/[C@@]23CCC(CO)=C[C@H]2c2cc(/C=C/CO)ccc2O[C@H]3O)c1	CHEMBL4161386	145958185	HSTPZCNOYKDQJO-OPEXBBGOSA-N	(6R,6aS,10aS)-6a-[(E)-2-[2-hydroxy-5-[(E)-3-hydroxyprop-1-enyl]phenyl]ethenyl]-9-(hydroxymethyl)-2-[(E)-3-hydroxyprop-1-enyl]-6,7,8,10a-tetrahydrobenzo[c]chromen-6-ol	Exotiacetal B		Benzopyranoid	C28H30O6	462.534	3.286	6	5	7	Murraya exotica	Liu, B.-Y.; Zhang, C.; Zeng, K.-W.; Li, J.; Guo, X.-Y.; Zhao, M.-B.; Tu, P.-F.; Jiang, Y., Anti-Inflammatory Prenylated Phenylpropenols and Coumarin Derivatives from Murraya exotica. Journal of Natural product 2018, 81 (1), 22-33.	BV-2	IC50	uM	Inactive	>50
IN0556	OC/C=C/C1=CC(/C=C/[C@]23CCC(C)=C[C@@]2([H])C4=C(C=CC(/C=C/CO)=C4)O[C@H]3O)=C(O)C=C1	CC1=C[C@H]2c3cc(/C=C/CO)ccc3O[C@@H](O)[C@@]2(/C=C/c2cc(/C=C/CO)ccc2O)CC1			MRNHMIFUGYCANW-OAADFTAISA-N		Exotiacetal C		Benzopyranoid	C28H30O5	446.535	4.376	5	4	6	Murraya exotica	Liu, B.-Y.; Zhang, C.; Zeng, K.-W.; Li, J.; Guo, X.-Y.; Zhao, M.-B.; Tu, P.-F.; Jiang, Y., Anti-Inflammatory Prenylated Phenylpropenols and Coumarin Derivatives from Murraya exotica. Journal of Natural product 2018, 81 (1), 22-33.	BV-2	IC50	uM	Inactive	>50
IN0557	O=C1OC2=C(C(OC)=CC=C2C=C1)/C=C/C(C)(C[C@@H](C3=C(C=CC(C=C4)=C3OC4=O)OC)[C@H](C(C)=C)O)O	C=C(C)[C@H](O)[C@@H](CC(C)(O)/C=C/c1c(OC)ccc2ccc(=O)oc12)c1c(OC)ccc2ccc(=O)oc12			QNQOBDYVOQASHC-WUOPLRJFSA-N		(-)-Exotimarin C		Benzopyranoid	C30H30O8	518.554	4.58	8	2	9	Murraya exotica	Liu, B.-Y.; Zhang, C.; Zeng, K.-W.; Li, J.; Guo, X.-Y.; Zhao, M.-B.; Tu, P.-F.; Jiang, Y., Anti-Inflammatory Prenylated Phenylpropenols and Coumarin Derivatives from Murraya exotica. Journal of Natural product 2018, 81 (1), 22-33.	BV-2	IC50	uM	Inactive	>50
IN0558	O=C1C=CC2=CC=C(OC)C(/C=C/[C@]3(C)OC([C@@](C(O)C4=C(O)C=C(OC)C=C4OC)([H])C3)=O)=C2O1	COc1cc(O)c(C(O)[C@@H]2C[C@](C)(/C=C/c3c(OC)ccc4ccc(=O)oc34)OC2=O)c(OC)c1			KMRQRGRBGPXWQP-SOKUTYPJSA-N		Exotimarin D		Benzopyranoid	C26H26O9	482.479	3.324	9	2	7	Murraya exotica	Liu, B.-Y.; Zhang, C.; Zeng, K.-W.; Li, J.; Guo, X.-Y.; Zhao, M.-B.; Tu, P.-F.; Jiang, Y., Anti-Inflammatory Prenylated Phenylpropenols and Coumarin Derivatives from Murraya exotica. Journal of Natural product 2018, 81 (1), 22-33.	BV-2	IC50	uM	Inactive	>50
IN0559	O=C1C=CC2=CC=C(OC)C(C[C@@H](OC(/C=C/C3=CC=C(OC)C4=C3OC(C)(C)C4=O)=O)C(C)(O)C)=C2O1	COc1ccc(/C=C/C(=O)O[C@H](Cc2c(OC)ccc3ccc(=O)oc23)C(C)(C)O)c2c1C(=O)C(C)(C)O2			PDRXTLUEHJZKFL-NZIDHHNMSA-N		Exotimarin E		Benzopyranoid	C29H30O9	522.543	4.372	9	1	9	Murraya exotica	Liu, B.-Y.; Zhang, C.; Zeng, K.-W.; Li, J.; Guo, X.-Y.; Zhao, M.-B.; Tu, P.-F.; Jiang, Y., Anti-Inflammatory Prenylated Phenylpropenols and Coumarin Derivatives from Murraya exotica. Journal of Natural product 2018, 81 (1), 22-33.	BV-2	IC50	uM	Inactive	>50
IN0560	O=C1C=CC2=CC=C(OC)C(C[C@@H](OC(/C=C/C3=CC=C(OC)C([C@@H](O)[C@H](O)C(C)=C)=C3O)=O)C(C)(O)C)=C2O1	C=C(C)[C@@H](O)[C@H](O)c1c(OC)ccc(/C=C/C(=O)O[C@H](Cc2c(OC)ccc3ccc(=O)oc23)C(C)(C)O)c1O			QMOUCXJLAMWHRO-BYBQSQLHSA-N		Exotimarin F		Benzopyranoid	C30H34O10	554.585	3.901	10	4	12	Murraya exotica	Liu, B.-Y.; Zhang, C.; Zeng, K.-W.; Li, J.; Guo, X.-Y.; Zhao, M.-B.; Tu, P.-F.; Jiang, Y., Anti-Inflammatory Prenylated Phenylpropenols and Coumarin Derivatives from Murraya exotica. Journal of Natural product 2018, 81 (1), 22-33.	BV-2	IC50	uM	Inactive	>50
IN0561	O=C1C=CC2=CC=C(OC)C(C[C@H](O)C(O)COC(CC(C)C)=O)=C2O1	COc1ccc2ccc(=O)oc2c1C[C@H](O)C(O)COC(=O)CC(C)C			RCZJRYQVUWGTNN-GJZGRUSLSA-N		Exotimarin G		Benzopyranoid	C19H24O7	364.39	2.332	7	2	9	Murraya exotica	Liu, B.-Y.; Zhang, C.; Zeng, K.-W.; Li, J.; Guo, X.-Y.; Zhao, M.-B.; Tu, P.-F.; Jiang, Y., Anti-Inflammatory Prenylated Phenylpropenols and Coumarin Derivatives from Murraya exotica. Journal of Natural product 2018, 81 (1), 22-33.	BV-2	IC50	uM	Inactive	>50
IN0562	O=C1C=CC2=C(OC)C=C(OC)C(C[C@@H](OCC)C(C)(O)C)=C2O1	CCO[C@H](Cc1c(OC)cc(OC)c2ccc(=O)oc12)C(C)(C)O			AFXTZICOXFVYRY-OAHLLOKOSA-N		Exotimarin I		Benzopyranoid	C18H24O6	336.38	2.412	6	1	7	Murraya exotica	Liu, B.-Y.; Zhang, C.; Zeng, K.-W.; Li, J.; Guo, X.-Y.; Zhao, M.-B.; Tu, P.-F.; Jiang, Y., Anti-Inflammatory Prenylated Phenylpropenols and Coumarin Derivatives from Murraya exotica. Journal of Natural product 2018, 81 (1), 22-33.	BV-2	IC50	uM	Inactive	>50
IN0563	Oc1c2c3c(ccc2cc(OC)c1)C(=O)C=C(OC)C3=O	COC1=CC(=O)c2ccc3cc(OC)cc(O)c3c2C1=O	CHEMBL400925	10423984	KYOONHCJRPIMJE-UHFFFAOYSA-N	5-hydroxy-3,7-dimethoxyphenanthrene-1,4-dione	Denbinobin	Denbinobin	Polycyclic aromatic natural products	C16H12O5	284.263	2.095	5	1	2	Dendrobium	Liu, H.-E.; Chang, A. S.-Y.; Teng, C.-M.; Chen, C.-C.; Tsai, A.-C.; Yang, C.-R., POTENT ANTI-INFLAMMATORY EFFECTS OF DENBINOBIN MEDIATED BY DUAL INHIBITION OF EXPRESSION OF INDUCIBLE NO SYNTHASE AND CYCLOOXYGENASE 2. Shock 2011, 35 (2), 191-197.	RAW264.7	IC50	uM	Inactive	<1	<1
IN0564	O=C(C=CC1=NC=C2)N3C1=C2C4=CC=CC=C43	O=c1ccc2nccc3c4ccccc4n1c23	CHEMBL156897	97176	ZERVJPYNQLONEK-UHFFFAOYSA-N	1,6-diazatetracyclo[7.6.1.05,16.010,15]hexadeca-3,5(16),6,8,10,12,14-heptaen-2-one	Canthin-6-one	NSC-103003	Alkaloid	C14H8N2O	220.226	2.893	2	0	0	Ailanthus altissima	Liu, P.; Li, H.; Luan, R.; Huang, G.; Liu, Y.; Wang, M.; Chao, Q.; Wang, L.; Li, D.; Fan, H.; Chen, D.; Li, L.; Matsuzaki, K.; Li, W.; Koike, K.; Zhao, F., Identification of beta-carboline and canthinone alkaloids as anti-inflammatory agents but with different inhibitory profile on the expression of iNOS and COX-2 in lipopolysaccharide-activated RAW 264.7 macrophages. Journal of Natural Medicines…	RAW264.7	IC50	uM	Inactive	>50
IN0565	CC1=NC=CC2=C1NC3=CC=CC=C23	Cc1nccc2c1[nH]c1ccccc12	CHEMBL12014	5281404	PSFDQSOCUJVVGF-UHFFFAOYSA-N	1-methyl-9H-pyrido[3,4-b]indole	Harman	harman Harmane	Alkaloid	C12H10N2	182.221	2.455	1	1	0		Liu, P.; Li, H.; Luan, R.; Huang, G.; Liu, Y.; Wang, M.; Chao, Q.; Wang, L.; Li, D.; Fan, H.; Chen, D.; Li, L.; Matsuzaki, K.; Li, W.; Koike, K.; Zhao, F., Identification of beta-carboline and canthinone alkaloids as anti-inflammatory agents but with different inhibitory profile on the expression of iNOS and COX-2 in lipopolysaccharide-activated RAW 264.7 macrophages. Journal of Natural Medicines…	RAW264.7	IC50	uM	Inactive	>100
IN0566	CC1=C2C(=CC(=N1)C(=O)O)C3=CC=CC=C3N2	Cc1nc(C(=O)O)cc2c1[nH]c1ccccc12	CHEMBL504850	5406157	MFEZJNMQTQMDRQ-UHFFFAOYSA-N	1-methyl-9H-pyrido[3,4-b]indole-3-carboxylic acid	Harman-3-carboxylic acid	Harman-3-Carboxylic Acid	Alkaloid	C13H10N2O2	226.231	2.513	3	2	1		Liu, P.; Li, H.; Luan, R.; Huang, G.; Liu, Y.; Wang, M.; Chao, Q.; Wang, L.; Li, D.; Fan, H.; Chen, D.; Li, L.; Matsuzaki, K.; Li, W.; Koike, K.; Zhao, F., Identification of beta-carboline and canthinone alkaloids as anti-inflammatory agents but with different inhibitory profile on the expression of iNOS and COX-2 in lipopolysaccharide-activated RAW 264.7 macrophages. Journal of Natural Medicines…	RAW264.7	IC50	uM	Inactive	>100
IN0567	CC1C2=C(CC(N1)C(=O)OC)C3=CC=CC=C3N2	COC(=O)C1Cc2c([nH]c3ccccc23)C(C)N1	CHEMBL12327	593930	WZHYQHKXXRMALW-PELKAZGASA-N	methyl 1-methyl-2,3,4,9-tetrahydro-1H-pyrido[3,4-b]indole-3-carboxylate	3-methoxycarbonyl-1-methyl-beta-carboline		Alkaloid	C14H16N2O2	244.289	2.14	3	2	2		Liu, P.; Li, H.; Luan, R.; Huang, G.; Liu, Y.; Wang, M.; Chao, Q.; Wang, L.; Li, D.; Fan, H.; Chen, D.; Li, L.; Matsuzaki, K.; Li, W.; Koike, K.; Zhao, F., Identification of beta-carboline and canthinone alkaloids as anti-inflammatory agents but with different inhibitory profile on the expression of iNOS and COX-2 in lipopolysaccharide-activated RAW 264.7 macrophages. Journal of Natural Medicines…	RAW264.7	IC50	uM	Inactive	>100
IN0568	CCC1=NC=CC2=C1NC3=CC=CC=C23	CCc1nccc2c1[nH]c1ccccc12	CHEMBL441986	5324325	YTQRHYCHEIXUIU-UHFFFAOYSA-N	1-ethyl-9H-pyrido[3,4-b]indole	1-ethyl-beta-carboline		Alkaloid	C13H12N2	196.248	3.122	1	1	1		Liu, P.; Li, H.; Luan, R.; Huang, G.; Liu, Y.; Wang, M.; Chao, Q.; Wang, L.; Li, D.; Fan, H.; Chen, D.; Li, L.; Matsuzaki, K.; Li, W.; Koike, K.; Zhao, F., Identification of beta-carboline and canthinone alkaloids as anti-inflammatory agents but with different inhibitory profile on the expression of iNOS and COX-2 in lipopolysaccharide-activated RAW 264.7 macrophages. Journal of Natural Medicines…	RAW264.7	IC50	uM	Active	>100
IN0569	CCC1=C2C(=CC(=N1)C(=O)OC)C3=CC=CC=C3N2	CCc1nc(C(=O)OC)cc2c1[nH]c1ccccc12	CHEMBL456492	6198021	VPBWRTLHSGJYAL-UHFFFAOYSA-N	methyl 1-ethyl-9H-pyrido[3,4-b]indole-3-carboxylate	Methyl 1-ethyl-beta-carboline-3-carboxylate		Alkaloid	C15H14N2O2	254.284	3.406	3	1	3		Liu, P.; Li, H.; Luan, R.; Huang, G.; Liu, Y.; Wang, M.; Chao, Q.; Wang, L.; Li, D.; Fan, H.; Chen, D.; Li, L.; Matsuzaki, K.; Li, W.; Koike, K.; Zhao, F., Identification of beta-carboline and canthinone alkaloids as anti-inflammatory agents but with different inhibitory profile on the expression of iNOS and COX-2 in lipopolysaccharide-activated RAW 264.7 macrophages. Journal of Natural Medicines…	RAW264.7	IC50	uM	Active	<100
IN0570	CCC1=NC=C(C2=C1NC3=CC=CC=C32)OC	CCc1ncc(OC)c2c1[nH]c1ccccc12	CHEMBL3400668	5317256	LWWRUTVIAQDHRE-UHFFFAOYSA-N	1-ethyl-4-methoxy-9H-pyrido[3,4-b]indole	Crenatine		Alkaloid	C14H14N2O	226.274	3.105	2	1	2		Liu, P.; Li, H.; Luan, R.; Huang, G.; Liu, Y.; Wang, M.; Chao, Q.; Wang, L.; Li, D.; Fan, H.; Chen, D.; Li, L.; Matsuzaki, K.; Li, W.; Koike, K.; Zhao, F., Identification of beta-carboline and canthinone alkaloids as anti-inflammatory agents but with different inhibitory profile on the expression of iNOS and COX-2 in lipopolysaccharide-activated RAW 264.7 macrophages. Journal of Natural Medicines…	RAW264.7	IC50	uM	Active	<100
IN0571	CCC1=NC=C(C2=C1NC3=C2C=CC=C3O)OC	CCc1ncc(OC)c2c1[nH]c1c(O)cccc12	CHEMBL3400669	5320553	BKAUNKSTECWQGT-UHFFFAOYSA-N	1-ethyl-4-methoxy-9H-pyrido[3,4-b]indol-8-ol	Picrasidine J		Alkaloid	C14H14N2O2	242.273	2.863	3	2	2		Liu, P.; Li, H.; Luan, R.; Huang, G.; Liu, Y.; Wang, M.; Chao, Q.; Wang, L.; Li, D.; Fan, H.; Chen, D.; Li, L.; Matsuzaki, K.; Li, W.; Koike, K.; Zhao, F., Identification of beta-carboline and canthinone alkaloids as anti-inflammatory agents but with different inhibitory profile on the expression of iNOS and COX-2 in lipopolysaccharide-activated RAW 264.7 macrophages. Journal of Natural Medicines…	RAW264.7	IC50	uM	Active	<100
IN0572	CC(=O)C1=NC=CC2=C1NC3=CC=CC=C23	CC(=O)c1nccc2c1[nH]c1ccccc12	CHEMBL1682931	638667	NXZSUJKPVSDFNF-UHFFFAOYSA-N	1-(9H-pyrido[3,4-b]indol-1-yl)ethanone	1-acethyl-beta-carboline		Alkaloid	C13H10N2O	210.231	2.341	2	1	1		Liu, P.; Li, H.; Luan, R.; Huang, G.; Liu, Y.; Wang, M.; Chao, Q.; Wang, L.; Li, D.; Fan, H.; Chen, D.; Li, L.; Matsuzaki, K.; Li, W.; Koike, K.; Zhao, F., Identification of beta-carboline and canthinone alkaloids as anti-inflammatory agents but with different inhibitory profile on the expression of iNOS and COX-2 in lipopolysaccharide-activated RAW 264.7 macrophages. Journal of Natural Medicines…	RAW264.7	IC50	uM	Active	>100
IN0573	CC(=O)C1=NC=C(C2=C1NC3=CC=CC=C32)OC	COc1cnc(C(C)=O)c2[nH]c3ccccc3c12	CHEMBL3400670	617627	XUJDMPJVPVPDFB-UHFFFAOYSA-N	1-(4-methoxy-9H-pyrido[3,4-b]indol-1-yl)ethanone	1-acethyl-4-methoxy-beta-carboline		Alkaloid	C14H12N2O2	240.257	2.324	3	1	2		Liu, P.; Li, H.; Luan, R.; Huang, G.; Liu, Y.; Wang, M.; Chao, Q.; Wang, L.; Li, D.; Fan, H.; Chen, D.; Li, L.; Matsuzaki, K.; Li, W.; Koike, K.; Zhao, F., Identification of beta-carboline and canthinone alkaloids as anti-inflammatory agents but with different inhibitory profile on the expression of iNOS and COX-2 in lipopolysaccharide-activated RAW 264.7 macrophages. Journal of Natural Medicines…	RAW264.7	IC50	uM	Active	<100
[truncated: 797 more rows]

## Sheet: Sheet1
	Ref
	Achoui, M.; Appleton, D.; Abdulla, M. A.; Awang, K.; Mohd, M. A.; Mustafa, M. R., In Vitro and In Vivo Anti-Inflammatory Activity of 17-O-Acetylacuminolide through the Inhibition of Cytokines, NF-kappa B Translocation and IKK beta Activity. Plos One 2010, 5 (12).
[truncated: 1,714 more rows]
