# Supplementary material for: InflamNat: web-based database and predictor of anti-inflammatory natural products
Source: J Cheminform. 2022 Jun 4;14:30. doi: 10.1186/s13321-022-00608-5 (PMC9167499; doi:10.1186/s13321-022-00608-5)
Supplement: Supplementary file 4 — Additional file 4. Basic information of the targets. [file 13321_2022_608_MOESM4_ESM.xlsx]

## Sheet: Sheet1
A: Active	I: Inactive	U: Uncertain
NP_ChEMBL_ID	Target_ChEMBL_ID	Relationship	Assay_type	Activ_type	Activ_Value	Units	Activity_ID	Assay_ChEMBL_ID	Assay	Target	Organism	Reference_ID
CHEMBL151	CHEMBL4586	I	single protein format	Ki	121700	nM	13878596	CHEMBL3107209	Uncompetitive inhibition of soybean LOX-1 using linoleic acid as substrate preincubated for 5 mins followed by substrate addition by Lineweaver-Burk plot analysis	Seed lipoxygenase-1	Glycine max	CHEMBL3102734
CHEMBL306946	CHEMBL3627587	A	assay format	Ki	15200	nM	16819587	CHEMBL3872634	Uncompetitive inhibition of recombinant human C-terminal His6-tagged IDO2 (14-420 residues) expressed in Escherichia coli BL21(DE3) in presence of varying concentration of L-tryptophan substrate after 30 mins	Indoleamine 2,3-dioxygenase 2	Homo sapiens	CHEMBL3872206
CHEMBL221542	CHEMBL204	A	single protein format	Ki	267.2	nM	18781401	CHEMBL4270139	Uncompetitive inhibition of human thrombin using T1637 as substrate by Michaelis-Menten plot analysis	Thrombin	Homo sapiens	CHEMBL4266047
CHEMBL289277	CHEMBL1900	A	assay format	Ki	2113	nM	16665110	CHEMBL3854223	Uncompetitive inhibition of human recombinant aldose reductase expressed in Escherichia coli using DL-glyceraldehyde as substrate by double reciprocal plot analysis	Aldose reductase	Homo sapiens	CHEMBL3853287
CHEMBL103	CHEMBL4302	A	cell-based format	EC50	21200	nM	11000826	CHEMBL2076281	TP_TRANSPORTER: reversal of Vinblastine accumulation (Vinblastine: 0.005 uM) in MDA435/LCC6 MDR1 cells	P-glycoprotein 1	Homo sapiens	CHEMBL1135805
CHEMBL59	CHEMBL1770032	I	cell-based format	Ki	347000	nM	11002900	CHEMBL2078135	TP_TRANSPORTER: inhibition of TEA uptake in OCT2-expressing MDCK cells	Solute carrier family 22 member 2	Rattus norvegicus	CHEMBL2074017
CHEMBL59	CHEMBL2073670	I	cell-based format	Ki	603000	nM	11003222	CHEMBL2078142	TP_TRANSPORTER: inhibition of TEA uptake in OCT1-expressing MDCK cells	Solute carrier family 22 member 1	Rattus norvegicus	CHEMBL2074017
CHEMBL59	CHEMBL1770033	I	cell-based format	IC50	384000	nM	11001453	CHEMBL2077061	TP_TRANSPORTER: inhibition of TEA uptake (TEA: 20 uM) in OCT3-expressing HRPE cells	Solute carrier family 22 member 3	Rattus norvegicus	CHEMBL2074049
CHEMBL103	CHEMBL1770033	A	cell-based format	IC50	10500	nM	11000942	CHEMBL2077061	TP_TRANSPORTER: inhibition of TEA uptake (TEA: 20 uM) in OCT3-expressing HRPE cells	Solute carrier family 22 member 3	Rattus norvegicus	CHEMBL2074049
CHEMBL59	CHEMBL1770032	I	cell-based format	IC50	2300000	nM	11001357	CHEMBL2078556	TP_TRANSPORTER: inhibition of TEA uptake (TEA: 20 uM) in OCT2-expressing HRPE cells	Solute carrier family 22 member 2	Rattus norvegicus	CHEMBL2074049
CHEMBL103	CHEMBL1770032	A	cell-based format	IC50	1600	nM	11000924	CHEMBL2078556	TP_TRANSPORTER: inhibition of TEA uptake (TEA: 20 uM) in OCT2-expressing HRPE cells	Solute carrier family 22 member 2	Rattus norvegicus	CHEMBL2074049
CHEMBL59	CHEMBL1075238	U	cell-based format	Inhibition	>20	uM	10999308	CHEMBL2078195	TP_TRANSPORTER: inhibition of TEA uptake (TEA: 20 uM, Dopamine: 2500 uM) in OCTN2-expressing HRPE cells	Solute carrier family 22 member 5	Rattus norvegicus	CHEMBL2074461
CHEMBL103	CHEMBL5287	I	cell-based format	Inhibition	>100	uM	10996991	CHEMBL2075348	TP_TRANSPORTER: inhibition of Taurocholate uptake (Taurocholate: 5 uM, Progesterone: 100 uM) in NTCP-expressing HeLa cells	Bile acid transporter	Homo sapiens	CHEMBL2073909
CHEMBL103	CHEMBL4302	I	cell-based format	IC50	192200	nM	11001294	CHEMBL2076213	TP_TRANSPORTER: inhibition of Rhodamine 123 efflux in NIH-3T3-G185 cells	P-glycoprotein 1	Homo sapiens	CHEMBL2074145
CHEMBL44	CHEMBL4302	U	cell-based format	Inhibition	>10	uM	10999495	CHEMBL2076328	TP_TRANSPORTER: inhibition of Rhodamine 123 efflux (R123: 10 uM, Genistein: 200 uM) in BALB/c-3T3-1000 cells (MDR1-transfected)	P-glycoprotein 1	Homo sapiens	CHEMBL2074229
CHEMBL59	CHEMBL1770033	I	cell-based format	IC50	62000	nM	11001823	CHEMBL2077839	TP_TRANSPORTER: inhibition of MPP+ uptake (MPP+: 1 uM) in OCT3-expressing HRPE cells	Solute carrier family 22 member 3	Rattus norvegicus	CHEMBL2074049
CHEMBL103	CHEMBL2073673	A	cell-based format	IC50	4280	nM	11001465	CHEMBL2077954	TP_TRANSPORTER: inhibition of MPP+ uptake (MPP+: 0.25 uM) in OCT3-expressing HEK293 cells	Solute carrier family 22 member 3	Homo sapiens	CHEMBL2074233
CHEMBL103	CHEMBL1743122	A	cell-based format	IC50	26700	nM	11001376	CHEMBL2078482	TP_TRANSPORTER: inhibition of MPP+ uptake (MPP+: 0.25 uM) in OCT2-expressing HEK293 cells	Solute carrier family 22 member 2	Homo sapiens	CHEMBL2074233
CHEMBL103	CHEMBL5685	A	cell-based format	IC50	3050	nM	11001399	CHEMBL2078481	TP_TRANSPORTER: inhibition of MPP+ uptake (MPP+: 0.25 uM) in OCT1-expressing HEK293 cells	Solute carrier family 22 member 1	Homo sapiens	CHEMBL2074233
CHEMBL103	CHEMBL4302	I	cell-based format	IC50	88100	nM	11001890	CHEMBL2076214	TP_TRANSPORTER: inhibition of LDS-751 efflux in NIH-3T3-G185 cells	P-glycoprotein 1	Homo sapiens	CHEMBL2074145
CHEMBL45068	CHEMBL2073709	A	cell-based format	IC50	28000	nM	11000513	CHEMBL2076220	TP_TRANSPORTER: inhibition of lactate uptake in Xenopus laevis oocytes	Monocarboxylate transporter 1	Rattus norvegicus	CHEMBL2074520
CHEMBL45068	CHEMBL2073709	A	cell-based format	IC50	28000	nM	11000513	CHEMBL2076220	TP_TRANSPORTER: inhibition of lactate uptake in Xenopus laevis oocytes	Monocarboxylate transporter 1	Rattus norvegicus	CHEMBL2074520
CHEMBL45068	CHEMBL2073718	A	cell-based format	IC50	14000	nM	11000507	CHEMBL2076210	TP_TRANSPORTER: inhibition of lactate uptake in Xenopus laevis oocytes	Monocarboxylate transporter 2	Rattus norvegicus	CHEMBL2074520
CHEMBL45068	CHEMBL2073718	A	cell-based format	IC50	14000	nM	11000507	CHEMBL2076210	TP_TRANSPORTER: inhibition of lactate uptake in Xenopus laevis oocytes	Monocarboxylate transporter 2	Rattus norvegicus	CHEMBL2074520
CHEMBL45068	CHEMBL2073663	A	cell-based format	IC50	41000	nM	11001734	CHEMBL2077069	TP_TRANSPORTER: inhibition of L-Lactate uptake (L-Lactate:30mM) in Xenopus laevis oocytes	Monocarboxylate transporter 4	Homo sapiens	CHEMBL2074454
CHEMBL45068	CHEMBL2073663	A	cell-based format	IC50	41000	nM	11001734	CHEMBL2077069	TP_TRANSPORTER: inhibition of L-Lactate uptake (L-Lactate:30mM) in Xenopus laevis oocytes	Monocarboxylate transporter 4	Homo sapiens	CHEMBL2074454
CHEMBL43185	CHEMBL4302	A	cell-based format	IC50	15500	nM	11001014	CHEMBL2075166	TP_TRANSPORTER: inhibition of Digoxin transepithelial transport (basal to apical) (Digoxin: 5 uM) in Caco-2 cells	P-glycoprotein 1	Homo sapiens	CHEMBL2073998
CHEMBL103	CHEMBL4302	I	cell-based format	IC50	96200	nM	11001912	CHEMBL2076218	TP_TRANSPORTER: inhibition of Daunorubicin efflux in NIH-3T3-G185 cells	P-glycoprotein 1	Homo sapiens	CHEMBL2074145
CHEMBL43185	CHEMBL4302	I	cell-based format	IC50	74100	nM	11001857	CHEMBL2076754	TP_TRANSPORTER: inhibition of Cyclosporin A transepithelial transport (basal to apical) (Cyclosporin A: 1 uM) in Caco-2 cells	P-glycoprotein 1	Homo sapiens	CHEMBL2073998
CHEMBL8260	CHEMBL4302	A	cell-based format	IC50	41000	nM	11001733	CHEMBL2075371	TP_TRANSPORTER: increase in Vinblastine intracellular accumulation in KB/MDR cells	P-glycoprotein 1	Homo sapiens	CHEMBL1138801
CHEMBL103	CHEMBL6020	A	cell-based format	IC50	17300	nM	11000485	CHEMBL2076226	TP_TRANSPORTER: increase in dihydrofluorescein intracellular accumulation (dihydrofluorescein: 1 uM) in SK-E2 cells (expressing BSEP)	Bile salt export pump	Homo sapiens	CHEMBL2074066
CHEMBL103	CHEMBL6020	I	cell-based format	IC50	224600	nM	11000490	CHEMBL2076242	TP_TRANSPORTER: increase in bodipy intracellular accumulation (Bodipy: 0.2 uM) in SK-E2 cells (expressing BSEP)	Bile salt export pump	Homo sapiens	CHEMBL2074066
CHEMBL297453	CHEMBL6020	I	cell-based format	IC50	214000	nM	11000489	CHEMBL2076242	TP_TRANSPORTER: increase in bodipy intracellular accumulation (Bodipy: 0.2 uM) in SK-E2 cells (expressing BSEP)	Bile salt export pump	Homo sapiens	CHEMBL2074066
CHEMBL151	CHEMBL4302	A	cell-based format	IC50	19600	nM	11001292	CHEMBL2076249	TP_TRANSPORTER: drug resistance (vincristine) in AML-2/D100 cells	P-glycoprotein 1	Homo sapiens	CHEMBL2074200
CHEMBL477	CHEMBL2284	I	single protein format	IC50	50000000	nM	1232290	CHEMBL684049	TInhibition of glyceraldehyde-3-phosphate dehydrogenase in Leishmania mexicana	Glyceraldehyde-3-phosphate dehydrogenase liver	Homo sapiens	CHEMBL1128560
CHEMBL140	CHEMBL203	A	single protein format	IC50	8650	nM	17780713	CHEMBL3888815	Time-Resolved Fluorescence Assay: The kinase activity of EGFR was detected according to time-resolved fluorescence detection technology to evaluate automatic phosphorylation levels. The test compound was dissolved in 100% DMSO, diluted with 25 mM HEPES (pH=7.4) to the desired concentration, added into each well with 10 μL of the test compounds and 10 μL solution containing 5 ng EGFR, then culture…	Epidermal growth factor receptor erbB1	Homo sapiens	CHEMBL3886845
CHEMBL363535	CHEMBL3927	U	assay format	Inhibition			12041495	CHEMBL2150311	Time dependent inhibition of SARS-CoV PLpro expressed in Escherichia coli BL21 (DE3) using Arg-Leu-Arg-Gly-Gly-AMC as substrate at IC50 by fluorescence assay	SARS coronavirus 3C-like proteinase	SARS coronavirus	CHEMBL2146458
CHEMBL227075	CHEMBL3927	U	assay format	Inhibition			12041496	CHEMBL2150311	Time dependent inhibition of SARS-CoV PLpro expressed in Escherichia coli BL21 (DE3) using Arg-Leu-Arg-Gly-Gly-AMC as substrate at IC50 by fluorescence assay	SARS coronavirus 3C-like proteinase	SARS coronavirus	CHEMBL2146458
CHEMBL187460	CHEMBL3927	U	assay format	Inhibition			12041494	CHEMBL2150311	Time dependent inhibition of SARS-CoV PLpro expressed in Escherichia coli BL21 (DE3) using Arg-Leu-Arg-Gly-Gly-AMC as substrate at IC50 by fluorescence assay	SARS coronavirus 3C-like proteinase	SARS coronavirus	CHEMBL2146458
CHEMBL187266	CHEMBL3927	U	assay format	Inhibition			12041491	CHEMBL2150311	Time dependent inhibition of SARS-CoV PLpro expressed in Escherichia coli BL21 (DE3) using Arg-Leu-Arg-Gly-Gly-AMC as substrate at IC50 by fluorescence assay	SARS coronavirus 3C-like proteinase	SARS coronavirus	CHEMBL2146458
CHEMBL363535	CHEMBL3927	A	assay format	Ki	13700	nM	12040798	CHEMBL2149728	Time dependent inhibition of SARS-CoV PLpro expressed in Escherichia coli BL21 (DE3) using Arg-Leu-Arg-Gly-Gly-AMC as substrate at 3 to 100 uM up to 120 mins	SARS coronavirus 3C-like proteinase	SARS coronavirus	CHEMBL2146458
CHEMBL227075	CHEMBL3927	A	assay format	Ki	11200	nM	12040799	CHEMBL2149728	Time dependent inhibition of SARS-CoV PLpro expressed in Escherichia coli BL21 (DE3) using Arg-Leu-Arg-Gly-Gly-AMC as substrate at 3 to 100 uM up to 120 mins	SARS coronavirus 3C-like proteinase	SARS coronavirus	CHEMBL2146458
CHEMBL187266	CHEMBL3927	A	assay format	Ki	11200	nM	12040794	CHEMBL2149728	Time dependent inhibition of SARS-CoV PLpro expressed in Escherichia coli BL21 (DE3) using Arg-Leu-Arg-Gly-Gly-AMC as substrate at 3 to 100 uM up to 120 mins	SARS coronavirus 3C-like proteinase	SARS coronavirus	CHEMBL2146458
CHEMBL187460	CHEMBL3927	A	assay format	Ki	9000	nM	12040797	CHEMBL2149728	Time dependent inhibition of SARS-CoV PLpro expressed in Escherichia coli BL21 (DE3) using Arg-Leu-Arg-Gly-Gly-AMC as substrate at 3 to 100 uM up to 120 mins	SARS coronavirus 3C-like proteinase	SARS coronavirus	CHEMBL2146458
CHEMBL363535	CHEMBL3927	I	assay format	Inhibition	>100	uM	12041488	CHEMBL2150310	Time dependent inhibition of SARS-CoV 3CLpro expressed in Escherichia coli BL21 (DE3) using Dabcyl-KNSTLQSGLRKE-Edan as substrate at 1 to 100 uM by FRET analysis	SARS coronavirus 3C-like proteinase	SARS coronavirus	CHEMBL2146458
CHEMBL227075	CHEMBL3927	I	assay format	Inhibition	>100	uM	12041489	CHEMBL2150310	Time dependent inhibition of SARS-CoV 3CLpro expressed in Escherichia coli BL21 (DE3) using Dabcyl-KNSTLQSGLRKE-Edan as substrate at 1 to 100 uM by FRET analysis	SARS coronavirus 3C-like proteinase	SARS coronavirus	CHEMBL2146458
CHEMBL187266	CHEMBL3927	I	assay format	Inhibition	>100	uM	12041485	CHEMBL2150310	Time dependent inhibition of SARS-CoV 3CLpro expressed in Escherichia coli BL21 (DE3) using Dabcyl-KNSTLQSGLRKE-Edan as substrate at 1 to 100 uM by FRET analysis	SARS coronavirus 3C-like proteinase	SARS coronavirus	CHEMBL2146458
CHEMBL59	CHEMBL265	A	assay format	Inhibition	151	%	1285384	CHEMBL672646	The percentage stimulation of adenylate cyclase activity of compound was measured on dopamine receptor D1 of Rat Striatum at 10 uM	Dopamine D1 receptor	Rattus norvegicus	CHEMBL1125367
CHEMBL59	CHEMBL265	A	assay format	Inhibition	113	%	1285382	CHEMBL672645	The percentage stimulation of adenylate cyclase activity of compound was measured on dopamine receptor D1 of Rat Striatum at 0.1 uM	Dopamine D1 receptor	Rattus norvegicus	CHEMBL1125367
CHEMBL59	CHEMBL265	A	assay format	Inhibition	104	%	1285381	CHEMBL879688	The percentage stimulation of adenylate cyclase activity of compound was measured on dopamine receptor D1 of Rat Striatum at 0.01 uM	Dopamine D1 receptor	Rattus norvegicus	CHEMBL1125367
CHEMBL59	CHEMBL339	A	single protein format	Inhibition	83	%	1285380	CHEMBL873645	The percentage inhibition of adenylate cyclase activity of compound was measured on dopamine receptor D2 of Rat Striatum at 10 micro M	Dopamine D2 receptor	Rattus norvegicus	CHEMBL1125367
CHEMBL59	CHEMBL339	A	single protein format	Inhibition	87	%	1285379	CHEMBL873646	The percentage inhibition of adenylate cyclase activity of compound was measured on dopamine receptor D2 of Rat Striatum at 1 micro M	Dopamine D2 receptor	Rattus norvegicus	CHEMBL1125367
CHEMBL59	CHEMBL339	A	single protein format	Inhibition	92	%	1285378	CHEMBL675832	The percentage inhibition of adenylate cyclase activity of compound was measured on dopamine receptor D2 of Rat Striatum at 0.1 micro M	Dopamine D2 receptor	Rattus norvegicus	CHEMBL1125367
CHEMBL59	CHEMBL339	A	single protein format	Inhibition	95	%	1285377	CHEMBL675831	The percentage inhibition of adenylate cyclase activity of compound was measured on dopamine receptor D2 of Rat Striatum at 0.01 micro M	Dopamine D2 receptor	Rattus norvegicus	CHEMBL1125367
CHEMBL59	CHEMBL2096905	A	protein format	IC50	15	nM	582283	CHEMBL874062	The IC50 value was reported as apparent, since [3H]NCA was purported to be irreversible. Result indicates the mean of two separate experiments, each performed in triplicate.	Dopamine receptor	Homo sapiens	CHEMBL1122674
CHEMBL453066	CHEMBL4078	U	single protein format	Inhibition			551143	CHEMBL644916	The compound was tested in vitro for the inhibition of acetylcholinesterase (AChE) isolated from electric eel at 10e-6 M; NA means no significant activity at 10e-3 M	Acetylcholinesterase	Electrophorus electricus	CHEMBL1127171
CHEMBL453066	CHEMBL4078	U	single protein format	Inhibition			551144	CHEMBL644914	The compound was tested in vitro for the inhibition of acetylcholinesterase (AChE) isolated from electric eel at 10e-5 M; NA means no significant activity at 10e-3 M	Acetylcholinesterase	Electrophorus electricus	CHEMBL1127171
CHEMBL453066	CHEMBL1907609	U	assay format	Ki			551146	CHEMBL748608	The compound was tested in vitro for its binding affinity to muscarinic receptor on rat brain membrane by competitive binding assay using [3H]QNB; NA means no significant activity at 10e-3 M	Muscarinic acetylcholine receptor	Rattus norvegicus	CHEMBL1127171
CHEMBL294009	CHEMBL3081	I	single protein format	Inhibition	0	%	57205	CHEMBL857711	The compound was tested for Inhibitory effect uM	Aldose reductase	Bos taurus	CHEMBL1132271
CHEMBL276915	CHEMBL3081	A	tissue-based format	IC50	45210	nM	53529	CHEMBL647988	The compound was tested for Inhibitory effect against ALR1 in bovine kidneys	Aldose reductase	Bos taurus	CHEMBL1132271
CHEMBL429023	CHEMBL4499	A	single protein format	IC50	3.5	nM	367004	CHEMBL747976	The compound was evaluated for the inhibition of NADH dehydrogenase	NADH-ubiquinone oxidoreductase chain 4	Homo sapiens	CHEMBL1151000
CHEMBL103	CHEMBL208	A	single protein format	Ki	3.5	nM	1203357	CHEMBL765845	The binding affinity on Human progesterone receptor (hPR-A) using progesterone as radioligand.	Progesterone receptor	Homo sapiens	CHEMBL1131454
CHEMBL103	CHEMBL208	A	cell-based format	Ki	3.5	nM	696863	CHEMBL765846	The binding affinity measured using baculovirus-expressed hPR-A in sf21 cells.	Progesterone receptor	Homo sapiens	CHEMBL1131299
CHEMBL101506	CHEMBL258	I	single protein format	IC50	193000	nM	651139	CHEMBL765997	Tested in vitro for the inhibition of protein-tyrosine kinase p56lck using angiotensin I (1.2 mM) and [gamma-32P]-ATP (50 pM)	Tyrosine-protein kinase LCK	Homo sapiens	CHEMBL1126838
CHEMBL165	CHEMBL258	I	single protein format	IC50	112000	nM	661918	CHEMBL765997	Tested in vitro for the inhibition of protein-tyrosine kinase p56lck using angiotensin I (1.2 mM) and [gamma-32P]-ATP (50 pM)	Tyrosine-protein kinase LCK	Homo sapiens	CHEMBL1126838
CHEMBL69863	CHEMBL258	I	single protein format	IC50	66000	nM	665880	CHEMBL765997	Tested in vitro for the inhibition of protein-tyrosine kinase p56lck using angiotensin I (1.2 mM) and [gamma-32P]-ATP (50 pM)	Tyrosine-protein kinase LCK	Homo sapiens	CHEMBL1126838
CHEMBL477	CHEMBL2284	I	single protein format	IC50	100000	nM	879343	CHEMBL684057	Tested for the inhibitory activity against Glycosomal glyceraldehyde 3-phosphate dehydrogenase (gGAPDH) of Trypanosoma brucei	Glyceraldehyde-3-phosphate dehydrogenase liver	Homo sapiens	CHEMBL1127859
CHEMBL477	CHEMBL2284	A	single protein format	IC50	50000	nM	879344	CHEMBL684048	Tested for the inhibitory activity against Glycosomal glyceraldehyde 3-phosphate dehydrogenase (gGAPDH) of Leishmania mexicana	Glyceraldehyde-3-phosphate dehydrogenase liver	Homo sapiens	CHEMBL1127859
CHEMBL477	CHEMBL2284	A	single protein format	IC50	35000	nM	879345	CHEMBL684096	Tested for the inhibitory activity against Glycosomal glyceraldehyde 3-phosphate dehydrogenase (gGAPDH) of human erythrocyte	Glyceraldehyde-3-phosphate dehydrogenase liver	Homo sapiens	CHEMBL1127859
CHEMBL97453	CHEMBL215	A	single protein format	IC50	2500	nM	1234825	CHEMBL618408	Tested for the inhibitory activity against 5-lipoxygenase	Arachidonate 5-lipoxygenase	Homo sapiens	CHEMBL1134741
CHEMBL453066	CHEMBL298	I	tissue-based format	IC50	150000	nM	631616	CHEMBL682557	Tested for its activity to inhibit the binding of [125I]gastrin to gastric glands (gastrin) in guinea pig	Cholecystokinin B receptor	Homo sapiens	CHEMBL1126472
CHEMBL453066	CHEMBL298	I	assay format	IC50	100000	nM	631615	CHEMBL657475	Tested for its activity to inhibit the binding of [125I]CCK-33 to Cholecystokinin type B receptor in guinea pig brain	Cholecystokinin B receptor	Homo sapiens	CHEMBL1126472
CHEMBL453066	CHEMBL2871	I	assay format	IC50	100000	nM	631614	CHEMBL663495	Tested for its activity to inhibit the binding of [125I]CCK-33 to Cholecystokinin type A receptor in rat pancreas	Cholecystokinin A receptor	Rattus norvegicus	CHEMBL1126472
CHEMBL59	CHEMBL265	A	single protein format	EC50	3.5		408956	CHEMBL672681	Tested for its ability to stimulate rat caudate adenylate cyclase (Dopamine receptor D1) at 10 uM	Dopamine D1 receptor	Rattus norvegicus	CHEMBL1122865
CHEMBL59	CHEMBL265	U	single protein format	Inhibition	>10	uM	408957	CHEMBL672643	Tested for its ability to inhibit rat caudate adenylate cyclase (Dopamine receptor D1) at 10 uM; e=Value not determined	Dopamine D1 receptor	Rattus norvegicus	CHEMBL1122865
CHEMBL164	CHEMBL3471	A	single protein format	IC50	600	nM	48276	CHEMBL701720	Tested for inhibition of HIV-1 integrase, under 1 uM for the strand transfer	Human immunodeficiency virus type 1 integrase	Human immunodeficiency virus 1	CHEMBL1133723
CHEMBL164	CHEMBL3471	A	single protein format	IC50	600	nM	48276	CHEMBL701720	Tested for inhibition of HIV-1 integrase, under 1 uM for the strand transfer	Human immunodeficiency virus type 1 integrase	Human immunodeficiency virus 1	CHEMBL1133723
CHEMBL59	CHEMBL2093868	A	protein format	IC50	5340	nM	978309	CHEMBL675850	Tested for Dopamine receptor activity by the inhibition against spiroperidol binding to rat caudate tissue.	Dopamine receptor	Rattus norvegicus	CHEMBL1122075
CHEMBL59	CHEMBL2096970	A	assay format	IC50	10000	nM	936003	CHEMBL672157	Tested for binding to dopamine receptor using [3H]spiroperidol as radioligand in calf caudate nucleus homogenates.	Dopamine receptor	Bos taurus	CHEMBL1122119
CHEMBL59	CHEMBL2096970	A	assay format	IC50	4.5	nM	936001	CHEMBL672156	Tested for binding to dopamine receptor using [3H]apomorphine as radioligand in calf caudate nucleus homogenates.	Dopamine receptor	Bos taurus	CHEMBL1122119
CHEMBL59	CHEMBL2096970	A	assay format	IC50	3.7	nM	936002	CHEMBL672155	Tested for binding to dopamine receptor using [3H]- ADTN as radioligand in calf caudate nucleus homogenates.	Dopamine receptor	Bos taurus	CHEMBL1122119
CHEMBL59	CHEMBL3138	A	cell-based format	Ki	49.3	nM	1101123	CHEMBL676299	Tested for binding affinity against dopamine receptor D3 expressed in Sf9 cells.	Dopamine D3 receptor	Rattus norvegicus	CHEMBL1126949
CHEMBL59	CHEMBL3998	A	assay format	Ki	617	nM	967192	CHEMBL670092	Tested for binding affinity against Dopamine receptor D2 like from bovine striatum membranes by using [3H]YM-09151-2 radioligand	Dopamine D2 receptor	Bos taurus	CHEMBL1131416
CHEMBL59	CHEMBL2095179	A	assay format	EC50	3500	nM	978307	CHEMBL645175	Tested for ability to stimulate dopamine sensitive adenylate cyclase in rat caudate homogenate	Adenylate cyclase	Rattus norvegicus	CHEMBL1122075
CHEMBL15192	CHEMBL3623	A	cell-based format	IC50	3000	nM	18038059	CHEMBL4009139	Substrate activity at NQO1 in human A549 cells assessed as NQO1-mediated two-electron reduction of compound by measuring cell growth inhibition treated for 24 hrs measured after 72 hrs by MTT assay	Quinone reductase 1)	Homo sapiens	CHEMBL4007423
CHEMBL15192	CHEMBL2169731	A	cell-based format	IC50	11000	nM	18038070	CHEMBL4009128	Substrate activity at CPR in human L02 cells assessed as CPR-mediated one-electron reduction of compound by measuring cell growth inhibition treated for 24 hrs measured after 72 hrs by MTT assay	NADPH--cytochrome P450 reductase	Homo sapiens	CHEMBL4007423
CHEMBL28	CHEMBL4051	A	single protein format	EC50	9000	nM	15051074	CHEMBL3367480	Stimulation of CFTR (unknown origin)	Cystic fibrosis transmembrane conductance regulator	Homo sapiens	CHEMBL3351502
CHEMBL464006	CHEMBL4697	U	assay format	Inhibition	4.6	%	15355517	CHEMBL3436043	ST_JUDE_LEISH: Cytotoxicity at 2uM final concentration against transgenic Leishmania Mexicana promastigotes LmPfHT that are glucose transport deficient and complemented with the Plasmodium falciparum hexose transporter. Activity is measured by by DNA content using SYBR green in vitro	Hexose transporter 1	Plasmodium falciparum	CHEMBL3433997
CHEMBL527817	CHEMBL4697	U	assay format	Inhibition	3.61	%	15340575	CHEMBL3436043	ST_JUDE_LEISH: Cytotoxicity at 2uM final concentration against transgenic Leishmania Mexicana promastigotes LmPfHT that are glucose transport deficient and complemented with the Plasmodium falciparum hexose transporter. Activity is measured by by DNA content using SYBR green in vitro	Hexose transporter 1	Plasmodium falciparum	CHEMBL3433997
CHEMBL306946	CHEMBL4697	U	assay format	Inhibition	-2.55	%	15335212	CHEMBL3436043	ST_JUDE_LEISH: Cytotoxicity at 2uM final concentration against transgenic Leishmania Mexicana promastigotes LmPfHT that are glucose transport deficient and complemented with the Plasmodium falciparum hexose transporter. Activity is measured by by DNA content using SYBR green in vitro	Hexose transporter 1	Plasmodium falciparum	CHEMBL3433997
CHEMBL464006	CHEMBL3431938	U	assay format	Inhibition	6.57	%	15358502	CHEMBL3436044	ST_JUDE_LEISH: Cytotoxicity at 2uM final concentration against transgenic Leishmania Mexicana promastigotes LmGT2 that are glucose transport deficient and complemented with the L. Mexicana glucose transporter 2. Activity is measured by by DNA content using SYBR green in vitro	Glucose transporter	Leishmania mexicana	CHEMBL3433997
CHEMBL527817	CHEMBL3431938	U	assay format	Inhibition	1.21	%	15343584	CHEMBL3436044	ST_JUDE_LEISH: Cytotoxicity at 2uM final concentration against transgenic Leishmania Mexicana promastigotes LmGT2 that are glucose transport deficient and complemented with the L. Mexicana glucose transporter 2. Activity is measured by by DNA content using SYBR green in vitro	Glucose transporter	Leishmania mexicana	CHEMBL3433997
CHEMBL306946	CHEMBL3431938	U	assay format	Inhibition	-3.28	%	15338769	CHEMBL3436044	ST_JUDE_LEISH: Cytotoxicity at 2uM final concentration against transgenic Leishmania Mexicana promastigotes LmGT2 that are glucose transport deficient and complemented with the L. Mexicana glucose transporter 2. Activity is measured by by DNA content using SYBR green in vitro	Glucose transporter	Leishmania mexicana	CHEMBL3433997
CHEMBL527817	CHEMBL2535	U	assay format	Inhibition	12.74	%	15337298	CHEMBL3436042	ST_JUDE_LEISH: Cytotoxicity at 2uM final concentration against transgenic Leishmania Mexicana promastigotes LmGLUT1 that are glucose transport deficient and complemented with the human glucose transporter GLUT1. Activity is measured by DNA content using SYBR green in vitro	Glucose transporter	Homo sapiens	CHEMBL3433997
CHEMBL464006	CHEMBL2535	U	assay format	Inhibition	5.72	%	15352531	CHEMBL3436042	ST_JUDE_LEISH: Cytotoxicity at 2uM final concentration against transgenic Leishmania Mexicana promastigotes LmGLUT1 that are glucose transport deficient and complemented with the human glucose transporter GLUT1. Activity is measured by DNA content using SYBR green in vitro	Glucose transporter	Homo sapiens	CHEMBL3433997
CHEMBL306946	CHEMBL2535	U	assay format	Inhibition	-2.52	%	15331667	CHEMBL3436042	ST_JUDE_LEISH: Cytotoxicity at 2uM final concentration against transgenic Leishmania Mexicana promastigotes LmGLUT1 that are glucose transport deficient and complemented with the human glucose transporter GLUT1. Activity is measured by DNA content using SYBR green in vitro	Glucose transporter	Homo sapiens	CHEMBL3433997
CHEMBL8145	CHEMBL2093866	A	protein format	Selectivity	0.1		1278230	CHEMBL826030	Selectivity was determined as ratio of IC50 against human ER alpha to that of human ER beta	Estrogen receptor	Homo sapiens	CHEMBL1147620
CHEMBL44	CHEMBL2093866	A	protein format	Selectivity	0.04		1286734	CHEMBL826030	Selectivity was determined as ratio of IC50 against human ER alpha to that of human ER beta	Estrogen receptor	Homo sapiens	CHEMBL1147620
CHEMBL59	CHEMBL217	A	single protein format	Ratio Ki	724		3116221	CHEMBL1066833	Selectivity ratio of Ki for human dopamine D2 receptor at low affinity state to Ki for human dopamine D2 receptor at high affinity state	Dopamine D2 receptor	Homo sapiens	CHEMBL1157594
CHEMBL242341	CHEMBL6135	A	single protein format	Ratio IC50	10		13944557	CHEMBL3128411	Selectivity ratio of IC50 for Clostridium perfringens neuraminidase to IC50 for Influenza A virus neuraminidase	Neuraminidase	Influenza A virus	CHEMBL3124906
CHEMBL165	CHEMBL2111358	A	protein format	Selectivity index	0.11		1759872	CHEMBL868100	Selectivity index, IC50 for ovine COX1/IC50 for ovine COX2	Prostaglandin G/H synthase (cyclooxygenase)	Ovis aries	CHEMBL1149501
CHEMBL165	CHEMBL2094253	A	tissue-based format	Selectivity index	0.09		1759913	CHEMBL868097	Selectivity index, IC50 for COX1/IC50 for COX2 in human whole blood	Cyclooxygenase	Homo sapiens	CHEMBL1149501
CHEMBL59	CHEMBL265	A	single protein format	Ratio	1.06		1285376	CHEMBL667657	Selectivity index of D1 receptor to that of D2 receptor was determined	Dopamine D1 receptor	Rattus norvegicus	CHEMBL1125367
CHEMBL44	CHEMBL2093866	A	protein format	Ratio IC50	45		1796049	CHEMBL909845	Selectivity for recombinant human ERbeta over ERalpha	Estrogen receptor	Homo sapiens	CHEMBL1137296
CHEMBL44	CHEMBL2093866	A	protein format	Ratio IC50	22.5		1661249	CHEMBL868724	Selectivity for human ERbeta over human ERalpha	Estrogen receptor	Homo sapiens	CHEMBL1141242
CHEMBL8145	CHEMBL2093866	A	protein format	Selectivity	100		1506800	CHEMBL830453	Selectivity for Estrogen receptors alpha and beta	Estrogen receptor	Homo sapiens	CHEMBL1144341
CHEMBL8145	CHEMBL2093866	A	protein format	Selectivity	100		1506801	CHEMBL830453	Selectivity for Estrogen receptors alpha and beta	Estrogen receptor	Homo sapiens	CHEMBL1144341
CHEMBL44	CHEMBL2093866	A	protein format	Selectivity	47.2		1506666	CHEMBL830453	Selectivity for Estrogen receptors alpha and beta	Estrogen receptor	Homo sapiens	CHEMBL1144341
CHEMBL44	CHEMBL2093866	A	protein format	Selectivity	47.2		1506667	CHEMBL830453	Selectivity for Estrogen receptors alpha and beta	Estrogen receptor	Homo sapiens	CHEMBL1144341
CHEMBL44	CHEMBL2093866	A	protein format	Ratio IC50	32		1701158	CHEMBL860991	Selectivity for ER beta over ER alpha	Estrogen receptor	Homo sapiens	CHEMBL1146098
CHEMBL477	CHEMBL3589	A	assay format	Ratio	1		74490	CHEMBL850213	Selectivity for adenosine kinase, Ratio of non-specific cellular (ID50) and specific MMPR-related (ED50) toxicity	Adenosine kinase	Homo sapiens	CHEMBL1126884
CHEMBL44	CHEMBL2093866	A	protein format	Selectivity	41		1469983	CHEMBL831723	Selectivity fold for estrogen receptor beta over estrogen receptor alpha	Estrogen receptor	Homo sapiens	CHEMBL1138773
CHEMBL44	CHEMBL2093866	A	protein format	Selectivity	41		1615238	CHEMBL884157	Selectivity as ratio of IC50 against estrogen receptor alpha and beta	Estrogen receptor	Homo sapiens	CHEMBL1140390
CHEMBL140	CHEMBL1951	I	single protein format	Inhibition			16513058	CHEMBL3784061	Reversible inhibition of recombinant human MAO-A using p-tyramine as substrate incubated for 1 hr by centrifugation ultra filtration method	Monoamine oxidase A	Homo sapiens	CHEMBL3779800
CHEMBL306946	CHEMBL3627587	I	assay format	Inhibition			16819600	CHEMBL3872641	Reversible inhibition of recombinant human C-terminal His6-tagged IDO2 (14-420 residues) expressed in Escherichia coli BL21(DE3) assessed as reduction in L-kynurenine formation using L-tryptophan as substrate after 30 mins	Indoleamine 2,3-dioxygenase 2	Homo sapiens	CHEMBL3872206
CHEMBL164	CHEMBL3399911	I	single protein format	Inhibition	>100	uM	18339626	CHEMBL4138491	Reversible inhibition of full-length GST-fused human CBS using cysteine/homocysteine as substrate assessed as decrease in H2S production at 100 uM preincubated for 1 hr followed by ultrafiltration for 5 times	Cystathionine beta-synthase	Homo sapiens	CHEMBL4138050
CHEMBL164	CHEMBL3399911	I	single protein format	Inhibition	>100	uM	18339626	CHEMBL4138491	Reversible inhibition of full-length GST-fused human CBS using cysteine/homocysteine as substrate assessed as decrease in H2S production at 100 uM preincubated for 1 hr followed by ultrafiltration for 5 times	Cystathionine beta-synthase	Homo sapiens	CHEMBL4138050
CHEMBL44	CHEMBL2093866	A	assay format	Ratio	41		1512919	CHEMBL829115	Relative inhibition of [3H]17-beta-estradiol binding to human estrogen receptor alpha and beta expressed in Escherichia coli	Estrogen receptor	Homo sapiens	CHEMBL1139538
CHEMBL169	CHEMBL1923	A	assay format	Ratio IC50	3.4		2085268	CHEMBL929933	Relative chloroquine IC50 for beta-hematin formation	Histidine-rich protein	Plasmodium falciparum	CHEMBL1143174
CHEMBL103	CHEMBL3271928	A	single protein format	log(RBA)	2		14698120	CHEMBL3281643	Relative binding affinity to sheep progesterone receptor	Progesterone receptor	Ovis aries	CHEMBL3272135
CHEMBL103	CHEMBL3456	A	single protein format	log(RBA)	2		14698172	CHEMBL3281644	Relative binding affinity to rabbit progesterone receptor	Progesterone receptor	Oryctolagus cuniculus	CHEMBL3272135
CHEMBL103	CHEMBL208	A	single protein format	RBA	100		14698279	CHEMBL3281642	Relative binding affinity to human progesterone receptor	Progesterone receptor	Homo sapiens	CHEMBL3272135
CHEMBL103	CHEMBL208	A	single protein format	log(RBA)	2		14698065	CHEMBL3281642	Relative binding affinity to human progesterone receptor	Progesterone receptor	Homo sapiens	CHEMBL3272135
CHEMBL103	CHEMBL3368	A	single protein format	RBA	42		448657	CHEMBL686335	Relative binding affinity to glucocorticoid receptor on cytosol from thymus at 4 hr	Glucocorticoid receptor	Rattus norvegicus	CHEMBL1124129
CHEMBL103	CHEMBL3368	A	single protein format	RBA	17		448658	CHEMBL878587	Relative binding affinity to glucocorticoid receptor on cytosol from thymus at 24 hr	Glucocorticoid receptor	Rattus norvegicus	CHEMBL1124129
CHEMBL103	CHEMBL3368	U	assay format	RBA	0.2		448659	CHEMBL686334	Relative binding affinity to glucocorticoid receptor on cytosol from liver at 4 hr	Glucocorticoid receptor	Rattus norvegicus	CHEMBL1124129
CHEMBL103	CHEMBL3368	U	assay format	RBA	0.1		448660	CHEMBL686333	Relative binding affinity to glucocorticoid receptor on cytosol from liver at 24 hr	Glucocorticoid receptor	Rattus norvegicus	CHEMBL1124129
CHEMBL103	CHEMBL3368	A	assay format	RBA	12		448655	CHEMBL686332	Relative binding affinity to glucocorticoid receptor on cytosol from hepatoma tissue cells at 4 hr	Glucocorticoid receptor	Rattus norvegicus	CHEMBL1124129
CHEMBL103	CHEMBL3368	A	assay format	RBA	2		448656	CHEMBL686331	Relative binding affinity to glucocorticoid receptor on cytosol from hepatoma tissue cells at 24 hr	Glucocorticoid receptor	Rattus norvegicus	CHEMBL1124129
CHEMBL44	CHEMBL206	U	single protein format	RBA	0.5		12529171	CHEMBL3052550	Relative binding affinity to ER-alpha (unknown origin) relative to estradiol	Estrogen receptor alpha	Homo sapiens	CHEMBL3045364
CHEMBL28	CHEMBL206	U	single protein format	RBA	0.1		12529170	CHEMBL3052550	Relative binding affinity to ER-alpha (unknown origin) relative to estradiol	Estrogen receptor alpha	Homo sapiens	CHEMBL3045364
CHEMBL103	CHEMBL3368	U	assay format	RBA	0.56		125696	CHEMBL686329	Relative binding affinity for the rat liver glucocorticoid receptor (GR) relative to the affinity of RU-28362 as tracer	Glucocorticoid receptor	Rattus norvegicus	CHEMBL1127017
CHEMBL103	CHEMBL208	A	single protein format	RBA	100		448661	CHEMBL763130	Relative binding affinity for progestin receptor of uterus of rabbit at 24 hr	Progesterone receptor	Homo sapiens	CHEMBL1124129
CHEMBL103	CHEMBL2596	A	single protein format	RBA	13		125695	CHEMBL763364	Relative binding affinity for progesterone receptor in a competitive radiometric binding assay relative to the affinity of R5020 as tracer	Progesterone receptor	Rattus norvegicus	CHEMBL1127017
CHEMBL103	CHEMBL2596	A	single protein format	RBA	13		875547	CHEMBL763362	Relative binding affinity for progesterone receptor compared to R5020	Progesterone receptor	Rattus norvegicus	CHEMBL1126647
CHEMBL103	CHEMBL3456	A	single protein format	RBA	100		339079	CHEMBL764186	Relative binding affinity for progesterone receptor	Progesterone receptor	Oryctolagus cuniculus	CHEMBL1122289
CHEMBL103	CHEMBL3507	A	single protein format	RBA	22		448663	CHEMBL728550	Relative binding affinity for mineralocorticoid receptor of rat kidney at 24 hr	Mineralocorticoid receptor	Rattus norvegicus	CHEMBL1124129
CHEMBL103	CHEMBL3507	A	single protein format	RBA	8		339081	CHEMBL728549	Relative binding affinity for mineralocorticoid receptor	Mineralocorticoid receptor	Rattus norvegicus	CHEMBL1122289
CHEMBL103	CHEMBL3368	U	single protein format	RBA	0.2		339082	CHEMBL685135	Relative binding affinity for glucocorticoid receptor	Glucocorticoid receptor	Rattus norvegicus	CHEMBL1122289
CHEMBL103	CHEMBL2094113	U	protein format	RBA	0.1		339078	CHEMBL676228	Relative binding affinity for estrogen receptor	Estrogen receptor	Mus musculus	CHEMBL1122289
CHEMBL103	CHEMBL3072	A	single protein format	RBA	5.5		448662	CHEMBL652299	Relative binding affinity for androgen receptor of prostate of rat at 2 hr	Androgen Receptor	Rattus norvegicus	CHEMBL1124129
CHEMBL103	CHEMBL3072	A	single protein format	RBA	5.5		339080	CHEMBL648259	Relative binding affinity for androgen receptor	Androgen Receptor	Rattus norvegicus	CHEMBL1122289
CHEMBL103	CHEMBL2596	A	single protein format	RBA	100	%	32078	CHEMBL764193	Relative binding affinity against progesterone receptor in Male Sprague-Dawley rats	Progesterone receptor	Rattus norvegicus	CHEMBL1123888
CHEMBL103	CHEMBL208	A	single protein format	RBA	13		1268357	CHEMBL764198	Relative binding affinity against progesterone receptor at 0 degree Celsius determined in a competitive radiometric binding assay (R5020=100%).	Progesterone receptor	Homo sapiens	CHEMBL1128440
CHEMBL103	CHEMBL3507	U	single protein format	RBA			875548	CHEMBL714817	Relative binding affinity (RBA) for mineralocorticoid receptor compared to aldosterone; not assayed	Mineralocorticoid receptor	Rattus norvegicus	CHEMBL1126647
CHEMBL103	CHEMBL3368	U	single protein format	RBA	0.56		875549	CHEMBL686327	Relative binding affinity (RBA) for glucocorticoid receptor compared to RU-28362	Glucocorticoid receptor	Rattus norvegicus	CHEMBL1126647
CHEMBL44	CHEMBL242	A	single protein format	RBA	13	%	768009	CHEMBL678669	Relative binding affinity (RBA) at human estrogen receptor beta (radiometric binding assay with [3H]estradiol using full-length human ER Beta)	Estrogen receptor beta	Homo sapiens	CHEMBL1134292
CHEMBL44	CHEMBL206	U	single protein format	RBA	0.7	%	768008	CHEMBL841903	Relative binding affinity (RBA) at Human estrogen receptor alpha (radiometric binding assay with [3H]estradiol using full-length human ER alpha)	Estrogen receptor alpha	Homo sapiens	CHEMBL1134292
CHEMBL477	CHEMBL2111446	A	protein complex format	Ratio	6.9		191745	CHEMBL850768	Ratio of PKA inhibition at 100 uM ATP and 2 mM ATP	cAMP-dependent protein kinase A	Bos taurus	CHEMBL1129780
CHEMBL477	CHEMBL2966	A	single protein format	Ratio	6.9		35928	CHEMBL644396	Ratio of kinetic constant (Vmax/Km) for the deamination of compound by adenosine deaminase	Adenosine deaminase	Bos taurus	CHEMBL1132757
CHEMBL59	CHEMBL234	A	single protein format	Ratio	31.3		16409654	CHEMBL3745230	Ratio of Ki for human D3 receptor to EC50 for human D3 receptor	Dopamine D3 receptor	Homo sapiens	CHEMBL3739358
CHEMBL59	CHEMBL217	A	single protein format	Ratio	8.5		16409653	CHEMBL3745231	Ratio of Ki for human D2 receptor to EC50 for human D2 receptor	Dopamine D2 receptor	Homo sapiens	CHEMBL3739358
CHEMBL155625	CHEMBL4886	A	single protein format	Ratio	38.9		229764	CHEMBL846524	Ratio of kcat/Km determined for catalytic efficiency in sulfonation against AST IV	Aryl sulfotransferase	Rattus norvegicus	CHEMBL1135676
CHEMBL44	CHEMBL5224	A	single protein format	Ratio	1.5		2232321	CHEMBL973665	Ratio of Kcat to Km of Streptomyces coelicolor A3(2) prenyltransferase assessed as formation of 7-(3,7-dimethylocta-2,6-dienyloxy)-5-hydroxy-3-(4-hydroxyphenyl)-2,3-dihydrochromen-4-one	Prenyltransferase homolog	Streptomyces coelicolor A3	CHEMBL1157347
CHEMBL8145	CHEMBL5224	A	single protein format	Ratio	0.59		2232322	CHEMBL973666	Ratio of Kcat to Km of Streptomyces coelicolor A3(2) prenyltransferase assessed as formation of 7-(3,7-dimethylocta-2,6-dienyloxy)-3-(4-hydroxyphenyl)-2,3-dihydrochromen-4-one	Prenyltransferase homolog	Streptomyces coelicolor A3	CHEMBL1157347
CHEMBL28	CHEMBL5224	A	single protein format	Ratio	0.57		2232319	CHEMBL973663	Ratio of Kcat to Km of Streptomyces coelicolor A3(2) prenyltransferase assessed as formation of 7-(3,7-Dimethyl-octa-2,6-dienyloxy)-5-hydroxy-2-(4-hydroxy-phenyl)-chromen-4-one	Prenyltransferase homolog	Streptomyces coelicolor A3	CHEMBL1157347
CHEMBL28	CHEMBL5224	A	single protein format	Ratio	1.1		2232320	CHEMBL973664	Ratio of Kcat to Km of Streptomyces coelicolor A3(2) prenyltransferase assessed as formation of 6-(3,7-Dimethyl-octa-2,6-dienyl)-5,7-dihydroxy-2-(4-hydroxy-phenyl)-chromen-4-one	Prenyltransferase homolog	Streptomyces coelicolor A3	CHEMBL1157347
CHEMBL165	CHEMBL5224	A	single protein format	Ratio	0.12		2232325	CHEMBL973669	Ratio of Kcat to Km of Streptomyces coelicolor A3(2) prenyltransferase assessed as formation of 5-(4-hydroxystyryl)-2-((E)-3,7-dimethylocta-2,6-dienyl)benzene-1,3-diol	Prenyltransferase homolog	Streptomyces coelicolor A3	CHEMBL1157347
CHEMBL59	CHEMBL217	A	cell-based format	Ratio	8.56		14755305	CHEMBL3300171	Ratio of intrinsic efficacy to KA for human D2L receptor expressed in FlpIn CHO cells assessed as inhibition of forskolin-stimulated cAMP production treated for 30 mins by AlphaScreen assay	Dopamine D2 receptor	Homo sapiens	CHEMBL3297649
CHEMBL573	CHEMBL3785	U	single protein format	Ratio IC50	0		2524979	CHEMBL971521	Ratio of IC50 for displacement of [3H]niacin from human GPR109A in presence of 4% human serum to absence of serum	Hydroxycarboxylic acid receptor 2	Homo sapiens	CHEMBL1154005
CHEMBL44	CHEMBL2093866	A	protein format	Selectivity	41		1459716	CHEMBL830748	Ratio of IC50 for binding to Estrogen receptor alpha and beta	Estrogen receptor	Homo sapiens	CHEMBL1137038
CHEMBL205945	CHEMBL6135	A	single protein format	Ratio IC50	3.6		15690461	CHEMBL3610691	Ratio of hispidin IC50 to compound IC50 for recombinant Influenza A virus H1N1 neuraminidase	Neuraminidase	Influenza A virus	CHEMBL3608258
CHEMBL508791	CHEMBL5118	A	assay format	Ratio IC50	30		13340927	CHEMBL2395053	Ratio of hesperetin IC50 to compound IC50 for recombinant SARS coronavirus 3C-like protease trans-cleavage activity	Replicase polyprotein 1ab	SARS coronavirus	CHEMBL2390950
CHEMBL165	CHEMBL4506	A	single protein format	Ratio EC50	2		12683311	CHEMBL2345573	Ratio of EC50 for SIRT1 R446A mutant (unknown origin) to EC50 for wild type SIRT1 (unknown origin)	NAD-dependent deacetylase sirtuin 1	Homo sapiens	CHEMBL2331243
CHEMBL59	CHEMBL217	A	cell-based format	Ratio EC50	2		18073523	CHEMBL4015823	Ratio of EC50 for human D2SR expressed in HEK293T cells co-expressing (EA)beta-arrestin2 to EC50 for human D2SR expressed in HEK293T cells co-expressing (EA)beta-arrestin2 and GRK2	Dopamine D2 receptor	Homo sapiens	CHEMBL4014323
CHEMBL508791	CHEMBL5118	A	assay format	Ratio IC50	50		13340924	CHEMBL2395052	Ratio of daidzein IC50 to compound IC50 for recombinant SARS coronavirus 3C-like protease trans-cleavage activity	Replicase polyprotein 1ab	SARS coronavirus	CHEMBL2390950
CHEMBL232202	CHEMBL3318	A	single protein format	Ratio IC50	7		3435443	CHEMBL1248958	Ratio of compound IC50 to Fortuneanoside E IC50 for mushroom tyrosinase	Tyrosinase	Agaricus bisporus	CHEMBL1240521
CHEMBL232202	CHEMBL3318	A	single protein format	Ratio IC50	7		3435443	CHEMBL1248958	Ratio of compound IC50 to Fortuneanoside E IC50 for mushroom tyrosinase	Tyrosinase	Agaricus bisporus	CHEMBL1240521
CHEMBL44	CHEMBL1871	A	cell-based format	Ratio IC50	1400		2714979	CHEMBL1052487	Ratio of compound IC50 to flutamide IC50 for androgen receptor in human MDA-kb2 cells assessed as inhibition of DHT-induced luciferase activity by luciferase reporter gene assay	Androgen Receptor	Homo sapiens	CHEMBL1153076
CHEMBL131921	CHEMBL1871	A	cell-based format	Ratio IC50	1400		2714978	CHEMBL1052487	Ratio of compound IC50 to flutamide IC50 for androgen receptor in human MDA-kb2 cells assessed as inhibition of DHT-induced luciferase activity by luciferase reporter gene assay	Androgen Receptor	Homo sapiens	CHEMBL1153076
CHEMBL275638	CHEMBL1871	A	cell-based format	Ratio IC50	6.5		2715079	CHEMBL1052487	Ratio of compound IC50 to flutamide IC50 for androgen receptor in human MDA-kb2 cells assessed as inhibition of DHT-induced luciferase activity by luciferase reporter gene assay	Androgen Receptor	Homo sapiens	CHEMBL1153076
CHEMBL232202	CHEMBL3318	A	single protein format	Ratio IC50	8.5		3435438	CHEMBL1248959	Ratio of compound IC50 to 3-(benzyloxy)-3',4',5'-trimethoxybiphenyl-4-ol IC50 for mushroom tyrosinase	Tyrosinase	Agaricus bisporus	CHEMBL1240521
CHEMBL232202	CHEMBL3318	A	single protein format	Ratio IC50	8.5		3435438	CHEMBL1248959	Ratio of compound IC50 to 3-(benzyloxy)-3',4',5'-trimethoxybiphenyl-4-ol IC50 for mushroom tyrosinase	Tyrosinase	Agaricus bisporus	CHEMBL1240521
CHEMBL44	CHEMBL2034	A	cell-based format	Ratio	10000		2714985	CHEMBL1052492	Ratio of compound EC150 to DHT EC150 glucocorticoid receptor in human MDA-kb2 cells	Glucocorticoid receptor	Homo sapiens	CHEMBL1153076
CHEMBL44	CHEMBL1871	A	cell-based format	Ratio	10000		2714984	CHEMBL1052491	Ratio of compound EC150 to DHT EC150 for androgen receptor in human MDA-kb2 cells	Androgen Receptor	Homo sapiens	CHEMBL1153076
CHEMBL44	CHEMBL2034	A	cell-based format	Ratio	23		2715436	CHEMBL1052494	Ratio of compound EC150 to Dex EC150 for glucocorticoid receptor in human MDA-kb2 cells	Glucocorticoid receptor	Homo sapiens	CHEMBL1153076
CHEMBL44	CHEMBL1871	A	cell-based format	Ratio	23		2714983	CHEMBL1052493	Ratio of compound EC150 to Dex EC150 for androgen receptor in human MDA-kb2 cells	Androgen Receptor	Homo sapiens	CHEMBL1153076
CHEMBL117	CHEMBL6093	A	single protein format	Ratio IC50	1.03		5130824	CHEMBL1647728	Ratio of chlorpromazine IC50 to compound IC50 for human recombinant calmodulin	Calmodulin	Homo sapiens	CHEMBL1641572
CHEMBL276915	CHEMBL6093	A	single protein format	Ratio IC50	0.54		5130823	CHEMBL1647728	Ratio of chlorpromazine IC50 to compound IC50 for human recombinant calmodulin	Calmodulin	Homo sapiens	CHEMBL1641572
CHEMBL294009	CHEMBL6093	A	single protein format	Ratio IC50	0.36		5130821	CHEMBL1647728	Ratio of chlorpromazine IC50 to compound IC50 for human recombinant calmodulin	Calmodulin	Homo sapiens	CHEMBL1641572
CHEMBL275638	CHEMBL6093	A	single protein format	Ratio IC50	0.34		5130820	CHEMBL1647728	Ratio of chlorpromazine IC50 to compound IC50 for human recombinant calmodulin	Calmodulin	Homo sapiens	CHEMBL1641572
CHEMBL59	CHEMBL217	A	single protein format	Ratio	400		334383	CHEMBL876416	Ratio of binding to dopamine D2A low/D2A high receptors	Dopamine D2 receptor	Homo sapiens	CHEMBL1131815
CHEMBL44	CHEMBL2093866	A	protein format	Ratio	16		1113775	CHEMBL847349	Ratio of binding affinities at estrogen receptor subtypes alpha and beta.	Estrogen receptor	Homo sapiens	CHEMBL1148236
CHEMBL508791	CHEMBL5118	A	assay format	Ratio IC50	60		13340922	CHEMBL2395051	Ratio of aloeemodin IC50 to compound IC50 for recombinant SARS coronavirus 3C-like protease trans-cleavage activity	Replicase polyprotein 1ab	SARS coronavirus	CHEMBL2390950
CHEMBL44	CHEMBL2093866	A	protein format	Ratio	32		768016	CHEMBL850380	Ratio between Relative estrogenic potency of hER beta and ERalpha	Estrogen receptor	Homo sapiens	CHEMBL1134292
CHEMBL44	CHEMBL2093866	A	protein format	Ratio	19		768010	CHEMBL850379	Ratio between Relative binding affinity for human ER beta and ER alpha	Estrogen receptor	Homo sapiens	CHEMBL1134292
CHEMBL44	CHEMBL2093866	A	protein format	Ratio	3		768013	CHEMBL850899	Ratio between EC50 for human ER beta and ER alpha	Estrogen receptor	Homo sapiens	CHEMBL1134292
CHEMBL103	CHEMBL1741209	A	assay format	Potency	25918.5	nM	5976249	CHEMBL1738675	PUBCHEM_BIOASSAY: Validation screen for small molecules that inhibit ELG1-dependent DNA repair in human embryonic kidney (HEK293T) cells expressing luciferase-tagged ELG1. (Class of assay: confirmatory) [Related pubchem assays (depositor defined):AID493125, AID504467]	ATPase family AAA domain-containing protein 5	Homo sapiens	CHEMBL1201862
CHEMBL15192	CHEMBL1741209	A	assay format	Potency	16353.5	nM	5975465	CHEMBL1738675	PUBCHEM_BIOASSAY: Validation screen for small molecules that inhibit ELG1-dependent DNA repair in human embryonic kidney (HEK293T) cells expressing luciferase-tagged ELG1. (Class of assay: confirmatory) [Related pubchem assays (depositor defined):AID493125, AID504467]	ATPase family AAA domain-containing protein 5	Homo sapiens	CHEMBL1201862
CHEMBL44	CHEMBL1741209	A	assay format	Potency	12990	nM	5975464	CHEMBL1738675	PUBCHEM_BIOASSAY: Validation screen for small molecules that inhibit ELG1-dependent DNA repair in human embryonic kidney (HEK293T) cells expressing luciferase-tagged ELG1. (Class of assay: confirmatory) [Related pubchem assays (depositor defined):AID493125, AID504467]	ATPase family AAA domain-containing protein 5	Homo sapiens	CHEMBL1201862
CHEMBL8145	CHEMBL1741209	A	assay format	Potency	9196.2	nM	5976204	CHEMBL1738675	PUBCHEM_BIOASSAY: Validation screen for small molecules that inhibit ELG1-dependent DNA repair in human embryonic kidney (HEK293T) cells expressing luciferase-tagged ELG1. (Class of assay: confirmatory) [Related pubchem assays (depositor defined):AID493125, AID504467]	ATPase family AAA domain-containing protein 5	Homo sapiens	CHEMBL1201862
CHEMBL12014	CHEMBL1741209	A	assay format	Potency	9196.2	nM	5976194	CHEMBL1738675	PUBCHEM_BIOASSAY: Validation screen for small molecules that inhibit ELG1-dependent DNA repair in human embryonic kidney (HEK293T) cells expressing luciferase-tagged ELG1. (Class of assay: confirmatory) [Related pubchem assays (depositor defined):AID493125, AID504467]	ATPase family AAA domain-containing protein 5	Homo sapiens	CHEMBL1201862
CHEMBL165	CHEMBL1741209	A	assay format	Potency	6510.4	nM	5976201	CHEMBL1738675	PUBCHEM_BIOASSAY: Validation screen for small molecules that inhibit ELG1-dependent DNA repair in human embryonic kidney (HEK293T) cells expressing luciferase-tagged ELG1. (Class of assay: confirmatory) [Related pubchem assays (depositor defined):AID493125, AID504467]	ATPase family AAA domain-containing protein 5	Homo sapiens	CHEMBL1201862
CHEMBL45068	CHEMBL1741209	A	assay format	Potency	2908.1	nM	5976272	CHEMBL1738675	PUBCHEM_BIOASSAY: Validation screen for small molecules that inhibit ELG1-dependent DNA repair in human embryonic kidney (HEK293T) cells expressing luciferase-tagged ELG1. (Class of assay: confirmatory) [Related pubchem assays (depositor defined):AID493125, AID504467]	ATPase family AAA domain-containing protein 5	Homo sapiens	CHEMBL1201862
CHEMBL45068	CHEMBL1741209	A	assay format	Potency	2908.1	nM	5976272	CHEMBL1738675	PUBCHEM_BIOASSAY: Validation screen for small molecules that inhibit ELG1-dependent DNA repair in human embryonic kidney (HEK293T) cells expressing luciferase-tagged ELG1. (Class of assay: confirmatory) [Related pubchem assays (depositor defined):AID493125, AID504467]	ATPase family AAA domain-containing protein 5	Homo sapiens	CHEMBL1201862
CHEMBL129795	CHEMBL1741209	A	assay format	Potency	2310	nM	5976184	CHEMBL1738675	PUBCHEM_BIOASSAY: Validation screen for small molecules that inhibit ELG1-dependent DNA repair in human embryonic kidney (HEK293T) cells expressing luciferase-tagged ELG1. (Class of assay: confirmatory) [Related pubchem assays (depositor defined):AID493125, AID504467]	ATPase family AAA domain-containing protein 5	Homo sapiens	CHEMBL1201862
CHEMBL28	CHEMBL1741209	A	assay format	Potency	2058.8	nM	5975425	CHEMBL1738675	PUBCHEM_BIOASSAY: Validation screen for small molecules that inhibit ELG1-dependent DNA repair in human embryonic kidney (HEK293T) cells expressing luciferase-tagged ELG1. (Class of assay: confirmatory) [Related pubchem assays (depositor defined):AID493125, AID504467]	ATPase family AAA domain-containing protein 5	Homo sapiens	CHEMBL1201862
CHEMBL69863	CHEMBL1741209	A	assay format	Potency	1157.7	nM	5976274	CHEMBL1738675	PUBCHEM_BIOASSAY: Validation screen for small molecules that inhibit ELG1-dependent DNA repair in human embryonic kidney (HEK293T) cells expressing luciferase-tagged ELG1. (Class of assay: confirmatory) [Related pubchem assays (depositor defined):AID493125, AID504467]	ATPase family AAA domain-containing protein 5	Homo sapiens	CHEMBL1201862
CHEMBL417799	CHEMBL1741209	A	assay format	Potency	580.2	nM	5976150	CHEMBL1738675	PUBCHEM_BIOASSAY: Validation screen for small molecules that inhibit ELG1-dependent DNA repair in human embryonic kidney (HEK293T) cells expressing luciferase-tagged ELG1. (Class of assay: confirmatory) [Related pubchem assays (depositor defined):AID493125, AID504467]	ATPase family AAA domain-containing protein 5	Homo sapiens	CHEMBL1201862
CHEMBL429023	CHEMBL1741209	A	assay format	Potency	231	nM	5975443	CHEMBL1738675	PUBCHEM_BIOASSAY: Validation screen for small molecules that inhibit ELG1-dependent DNA repair in human embryonic kidney (HEK293T) cells expressing luciferase-tagged ELG1. (Class of assay: confirmatory) [Related pubchem assays (depositor defined):AID493125, AID504467]	ATPase family AAA domain-containing protein 5	Homo sapiens	CHEMBL1201862
CHEMBL8145	CHEMBL1741209	A	assay format	Potency	20587.8	nM	5338337	CHEMBL1737868	PUBCHEM_BIOASSAY: Validation screen for small molecules that induce genotoxicity in human embryonic kidney (HEK293T) cells expressing luciferase-tagged ELG1. (Class of assay: confirmatory) [Related pubchem assays (depositor defined):AID493143, AID504466]	ATPase family AAA domain-containing protein 5	Homo sapiens	CHEMBL1201862
CHEMBL103	CHEMBL1741209	A	assay format	Potency	10318.3	nM	5338318	CHEMBL1737868	PUBCHEM_BIOASSAY: Validation screen for small molecules that induce genotoxicity in human embryonic kidney (HEK293T) cells expressing luciferase-tagged ELG1. (Class of assay: confirmatory) [Related pubchem assays (depositor defined):AID493143, AID504466]	ATPase family AAA domain-containing protein 5	Homo sapiens	CHEMBL1201862
CHEMBL44	CHEMBL1741209	A	assay format	Potency	9196.2	nM	5337470	CHEMBL1737868	PUBCHEM_BIOASSAY: Validation screen for small molecules that induce genotoxicity in human embryonic kidney (HEK293T) cells expressing luciferase-tagged ELG1. (Class of assay: confirmatory) [Related pubchem assays (depositor defined):AID493143, AID504466]	ATPase family AAA domain-containing protein 5	Homo sapiens	CHEMBL1201862
CHEMBL129795	CHEMBL1741209	A	assay format	Potency	8196.1	nM	5337530	CHEMBL1737868	PUBCHEM_BIOASSAY: Validation screen for small molecules that induce genotoxicity in human embryonic kidney (HEK293T) cells expressing luciferase-tagged ELG1. (Class of assay: confirmatory) [Related pubchem assays (depositor defined):AID493143, AID504466]	ATPase family AAA domain-containing protein 5	Homo sapiens	CHEMBL1201862
CHEMBL69863	CHEMBL1741209	A	assay format	Potency	3661.1	nM	5338362	CHEMBL1737868	PUBCHEM_BIOASSAY: Validation screen for small molecules that induce genotoxicity in human embryonic kidney (HEK293T) cells expressing luciferase-tagged ELG1. (Class of assay: confirmatory) [Related pubchem assays (depositor defined):AID493143, AID504466]	ATPase family AAA domain-containing protein 5	Homo sapiens	CHEMBL1201862
CHEMBL28	CHEMBL1741209	A	assay format	Potency	3262.9	nM	5338351	CHEMBL1737868	PUBCHEM_BIOASSAY: Validation screen for small molecules that induce genotoxicity in human embryonic kidney (HEK293T) cells expressing luciferase-tagged ELG1. (Class of assay: confirmatory) [Related pubchem assays (depositor defined):AID493143, AID504466]	ATPase family AAA domain-containing protein 5	Homo sapiens	CHEMBL1201862
CHEMBL417799	CHEMBL1741209	A	assay format	Potency	2908.1	nM	5337497	CHEMBL1737868	PUBCHEM_BIOASSAY: Validation screen for small molecules that induce genotoxicity in human embryonic kidney (HEK293T) cells expressing luciferase-tagged ELG1. (Class of assay: confirmatory) [Related pubchem assays (depositor defined):AID493143, AID504466]	ATPase family AAA domain-containing protein 5	Homo sapiens	CHEMBL1201862
CHEMBL165	CHEMBL1741209	A	assay format	Potency	2908.1	nM	5338357	CHEMBL1737868	PUBCHEM_BIOASSAY: Validation screen for small molecules that induce genotoxicity in human embryonic kidney (HEK293T) cells expressing luciferase-tagged ELG1. (Class of assay: confirmatory) [Related pubchem assays (depositor defined):AID493143, AID504466]	ATPase family AAA domain-containing protein 5	Homo sapiens	CHEMBL1201862
CHEMBL15192	CHEMBL1293278	A	assay format	Potency	31622.8	nM	5061208	CHEMBL1613941	PUBCHEM_BIOASSAY: Validation screen for small molecules that induce DNA re-replication in MCF 10A normal breast cells. (Class of assay: confirmatory)	Geminin	Homo sapiens	CHEMBL1201862
CHEMBL129795	CHEMBL1293278	A	assay format	Potency	15848.9	nM	5065128	CHEMBL1613941	PUBCHEM_BIOASSAY: Validation screen for small molecules that induce DNA re-replication in MCF 10A normal breast cells. (Class of assay: confirmatory)	Geminin	Homo sapiens	CHEMBL1201862
CHEMBL289277	CHEMBL1293278	A	assay format	Potency	12589.3	nM	5065168	CHEMBL1613941	PUBCHEM_BIOASSAY: Validation screen for small molecules that induce DNA re-replication in MCF 10A normal breast cells. (Class of assay: confirmatory)	Geminin	Homo sapiens	CHEMBL1201862
CHEMBL28	CHEMBL1293278	A	assay format	Potency	12589.3	nM	5061244	CHEMBL1613941	PUBCHEM_BIOASSAY: Validation screen for small molecules that induce DNA re-replication in MCF 10A normal breast cells. (Class of assay: confirmatory)	Geminin	Homo sapiens	CHEMBL1201862
CHEMBL69863	CHEMBL1293278	A	assay format	Potency	3162.3	nM	5065086	CHEMBL1613941	PUBCHEM_BIOASSAY: Validation screen for small molecules that induce DNA re-replication in MCF 10A normal breast cells. (Class of assay: confirmatory)	Geminin	Homo sapiens	CHEMBL1201862
CHEMBL429023	CHEMBL1293278	A	assay format	Potency	1412.5	nM	5061272	CHEMBL1613941	PUBCHEM_BIOASSAY: Validation screen for small molecules that induce DNA re-replication in MCF 10A normal breast cells. (Class of assay: confirmatory)	Geminin	Homo sapiens	CHEMBL1201862
CHEMBL103	CHEMBL1293235	A	assay format	Potency	35481.3	nM	4403289	CHEMBL1614310	PUBCHEM_BIOASSAY: Validation of Assay for Modulators of Lamin A Splicing. (Class of assay: confirmatory)	Prelamin-A/C	Homo sapiens	CHEMBL1201862
CHEMBL15192	CHEMBL1293235	A	assay format	Potency	25118.9	nM	4402382	CHEMBL1614310	PUBCHEM_BIOASSAY: Validation of Assay for Modulators of Lamin A Splicing. (Class of assay: confirmatory)	Prelamin-A/C	Homo sapiens	CHEMBL1201862
CHEMBL69863	CHEMBL1293235	A	assay format	Potency	14125.4	nM	4403330	CHEMBL1614310	PUBCHEM_BIOASSAY: Validation of Assay for Modulators of Lamin A Splicing. (Class of assay: confirmatory)	Prelamin-A/C	Homo sapiens	CHEMBL1201862
CHEMBL28	CHEMBL1293235	A	assay format	Potency	12589.3	nM	4402414	CHEMBL1614310	PUBCHEM_BIOASSAY: Validation of Assay for Modulators of Lamin A Splicing. (Class of assay: confirmatory)	Prelamin-A/C	Homo sapiens	CHEMBL1201862
CHEMBL165	CHEMBL1293235	A	assay format	Potency	12589.3	nM	4402425	CHEMBL1614310	PUBCHEM_BIOASSAY: Validation of Assay for Modulators of Lamin A Splicing. (Class of assay: confirmatory)	Prelamin-A/C	Homo sapiens	CHEMBL1201862
CHEMBL44	CHEMBL1293235	A	assay format	Potency	11220.2	nM	4403300	CHEMBL1614310	PUBCHEM_BIOASSAY: Validation of Assay for Modulators of Lamin A Splicing. (Class of assay: confirmatory)	Prelamin-A/C	Homo sapiens	CHEMBL1201862
CHEMBL429023	CHEMBL1293235	A	assay format	Potency	2818.4	nM	4402446	CHEMBL1614310	PUBCHEM_BIOASSAY: Validation of Assay for Modulators of Lamin A Splicing. (Class of assay: confirmatory)	Prelamin-A/C	Homo sapiens	CHEMBL1201862
CHEMBL418068	CHEMBL1293240	I	single protein format	IC50	155815	nM	5540050	CHEMBL1614287	PUBCHEM_BIOASSAY: uHTS identification of small molecule antagonists of the binding of Siah-1 and a peptide ligand via a fluorescence polarization assay. (Class of assay: confirmatory) [Related pubchem assays (depositor defined):AID1826, AID2127, AID2141]	Plectin	Homo sapiens	CHEMBL1201862
CHEMBL269277	CHEMBL2095174	A	protein complex format	IC50	9240	nM	5541081	CHEMBL1614290	PUBCHEM_BIOASSAY: uHTS HTRF assay for identification of inhibitors of SUMOylation. (Class of assay: confirmatory) [Related pubchem assays (depositor defined):AID2011, AID2018, AID2069, AID2614, AID2658]	SUMO-activating enzyme	Homo sapiens	CHEMBL1201862
CHEMBL145	CHEMBL2095165	A	assay format	IC50	50000	nM	3684609	CHEMBL1613874	PUBCHEM_BIOASSAY: Tumor Hsp90 Inhibitors Dose Response Confirmation. (Class of assay: confirmatory) [Related pubchem assays: 429 (Primary screen preceding this dose response confirmation assay.)]	Heat shock protein HSP90	Homo sapiens	CHEMBL1201862
CHEMBL418068	CHEMBL2095165	A	assay format	IC50	3339.3	nM	3700505	CHEMBL1613874	PUBCHEM_BIOASSAY: Tumor Hsp90 Inhibitors Dose Response Confirmation. (Class of assay: confirmatory) [Related pubchem assays: 429 (Primary screen preceding this dose response confirmation assay.)]	Heat shock protein HSP90	Homo sapiens	CHEMBL1201862
CHEMBL1417159	CHEMBL3885630	A	assay format	IC50	11881	nM	10216965	CHEMBL1963907	PUBCHEM_BIOASSAY: TRFRET-based biochemical high throughput dose response assay for inhibitors of the interaction of the Ras and Rab interactor 1 protein (Rin1) and the c-abl oncogene 1, non-receptor tyrosine kinase (Abl). (Class of assay: confirmatory)	Ras and Rab interactor 1/Tyrosine-protein kinase ABL1	Homo sapiens	CHEMBL1201862
CHEMBL289277	CHEMBL1947	I	assay format	Potency	112202	nM	4016900	CHEMBL1613776	PUBCHEM_BIOASSAY: Total Fluorescence Counterscreen for Inhibitors of the Interaction of Thyroid Hormone Receptor and Steroid Receptor Coregulator 2. (Class of assay: confirmatory)	Thyroid hormone receptor beta-1	Homo sapiens	CHEMBL1201862
CHEMBL165	CHEMBL1947	I	assay format	Potency	112202	nM	4019031	CHEMBL1613776	PUBCHEM_BIOASSAY: Total Fluorescence Counterscreen for Inhibitors of the Interaction of Thyroid Hormone Receptor and Steroid Receptor Coregulator 2. (Class of assay: confirmatory)	Thyroid hormone receptor beta-1	Homo sapiens	CHEMBL1201862
CHEMBL312163	CHEMBL1947	I	assay format	Potency	79432.8	nM	4019772	CHEMBL1613776	PUBCHEM_BIOASSAY: Total Fluorescence Counterscreen for Inhibitors of the Interaction of Thyroid Hormone Receptor and Steroid Receptor Coregulator 2. (Class of assay: confirmatory)	Thyroid hormone receptor beta-1	Homo sapiens	CHEMBL1201862
CHEMBL69863	CHEMBL1947	I	assay format	Potency	50118.7	nM	3996277	CHEMBL1613776	PUBCHEM_BIOASSAY: Total Fluorescence Counterscreen for Inhibitors of the Interaction of Thyroid Hormone Receptor and Steroid Receptor Coregulator 2. (Class of assay: confirmatory)	Thyroid hormone receptor beta-1	Homo sapiens	CHEMBL1201862
CHEMBL312163	CHEMBL1947	I	assay format	Potency	50118.7	nM	4016025	CHEMBL1613776	PUBCHEM_BIOASSAY: Total Fluorescence Counterscreen for Inhibitors of the Interaction of Thyroid Hormone Receptor and Steroid Receptor Coregulator 2. (Class of assay: confirmatory)	Thyroid hormone receptor beta-1	Homo sapiens	CHEMBL1201862
CHEMBL8260	CHEMBL1947	A	assay format	Potency	44668.4	nM	4014751	CHEMBL1613776	PUBCHEM_BIOASSAY: Total Fluorescence Counterscreen for Inhibitors of the Interaction of Thyroid Hormone Receptor and Steroid Receptor Coregulator 2. (Class of assay: confirmatory)	Thyroid hormone receptor beta-1	Homo sapiens	CHEMBL1201862
CHEMBL151	CHEMBL1947	A	assay format	Potency	44668.4	nM	3997091	CHEMBL1613776	PUBCHEM_BIOASSAY: Total Fluorescence Counterscreen for Inhibitors of the Interaction of Thyroid Hormone Receptor and Steroid Receptor Coregulator 2. (Class of assay: confirmatory)	Thyroid hormone receptor beta-1	Homo sapiens	CHEMBL1201862
CHEMBL97453	CHEMBL1947	A	assay format	Potency	39810.7	nM	4020879	CHEMBL1613776	PUBCHEM_BIOASSAY: Total Fluorescence Counterscreen for Inhibitors of the Interaction of Thyroid Hormone Receptor and Steroid Receptor Coregulator 2. (Class of assay: confirmatory)	Thyroid hormone receptor beta-1	Homo sapiens	CHEMBL1201862
CHEMBL28	CHEMBL1947	A	assay format	Potency	39810.7	nM	4015095	CHEMBL1613776	PUBCHEM_BIOASSAY: Total Fluorescence Counterscreen for Inhibitors of the Interaction of Thyroid Hormone Receptor and Steroid Receptor Coregulator 2. (Class of assay: confirmatory)	Thyroid hormone receptor beta-1	Homo sapiens	CHEMBL1201862
CHEMBL97453	CHEMBL1947	A	assay format	Potency	35481.3	nM	3996224	CHEMBL1613776	PUBCHEM_BIOASSAY: Total Fluorescence Counterscreen for Inhibitors of the Interaction of Thyroid Hormone Receptor and Steroid Receptor Coregulator 2. (Class of assay: confirmatory)	Thyroid hormone receptor beta-1	Homo sapiens	CHEMBL1201862
CHEMBL418068	CHEMBL1947	A	assay format	Potency	28183.8	nM	4017037	CHEMBL1613776	PUBCHEM_BIOASSAY: Total Fluorescence Counterscreen for Inhibitors of the Interaction of Thyroid Hormone Receptor and Steroid Receptor Coregulator 2. (Class of assay: confirmatory)	Thyroid hormone receptor beta-1	Homo sapiens	CHEMBL1201862
CHEMBL145	CHEMBL1947	A	assay format	Potency	12589.3	nM	4019124	CHEMBL1613776	PUBCHEM_BIOASSAY: Total Fluorescence Counterscreen for Inhibitors of the Interaction of Thyroid Hormone Receptor and Steroid Receptor Coregulator 2. (Class of assay: confirmatory)	Thyroid hormone receptor beta-1	Homo sapiens	CHEMBL1201862
CHEMBL233929	CHEMBL5686	A	assay format	Potency	13459.1	nM	5957441	CHEMBL1738593	PUBCHEM_BIOASSAY: Tb PFK orthogonal confirmatory assay using ATP depletion (Kinase-Glo Plus) as an alternative measure of Tb PFK activity: Hit Validation. (Class of assay: confirmatory) [Related pubchem assays (depositor defined):AID488768]	6-phospho-1-fructokinase	Trypanosoma brucei	CHEMBL1201862
CHEMBL151	CHEMBL5686	A	assay format	Potency	13459.1	nM	5972156	CHEMBL1738593	PUBCHEM_BIOASSAY: Tb PFK orthogonal confirmatory assay using ATP depletion (Kinase-Glo Plus) as an alternative measure of Tb PFK activity: Hit Validation. (Class of assay: confirmatory) [Related pubchem assays (depositor defined):AID488768]	6-phospho-1-fructokinase	Trypanosoma brucei	CHEMBL1201862
CHEMBL490355	CHEMBL5686	A	assay format	Potency	3793.3	nM	5957451	CHEMBL1738593	PUBCHEM_BIOASSAY: Tb PFK orthogonal confirmatory assay using ATP depletion (Kinase-Glo Plus) as an alternative measure of Tb PFK activity: Hit Validation. (Class of assay: confirmatory) [Related pubchem assays (depositor defined):AID488768]	6-phospho-1-fructokinase	Trypanosoma brucei	CHEMBL1201862
CHEMBL8260	CHEMBL5686	A	assay format	Potency	2685.5	nM	5958240	CHEMBL1738593	PUBCHEM_BIOASSAY: Tb PFK orthogonal confirmatory assay using ATP depletion (Kinase-Glo Plus) as an alternative measure of Tb PFK activity: Hit Validation. (Class of assay: confirmatory) [Related pubchem assays (depositor defined):AID488768]	6-phospho-1-fructokinase	Trypanosoma brucei	CHEMBL1201862
CHEMBL164	CHEMBL5686	A	assay format	Potency	1901.2	nM	5971262	CHEMBL1738593	PUBCHEM_BIOASSAY: Tb PFK orthogonal confirmatory assay using ATP depletion (Kinase-Glo Plus) as an alternative measure of Tb PFK activity: Hit Validation. (Class of assay: confirmatory) [Related pubchem assays (depositor defined):AID488768]	6-phospho-1-fructokinase	Trypanosoma brucei	CHEMBL1201862
CHEMBL164	CHEMBL5686	A	assay format	Potency	1901.2	nM	5971262	CHEMBL1738593	PUBCHEM_BIOASSAY: Tb PFK orthogonal confirmatory assay using ATP depletion (Kinase-Glo Plus) as an alternative measure of Tb PFK activity: Hit Validation. (Class of assay: confirmatory) [Related pubchem assays (depositor defined):AID488768]	6-phospho-1-fructokinase	Trypanosoma brucei	CHEMBL1201862
CHEMBL140	CHEMBL2007624	A	cell-based format	Potency	20314.8	nM	9338245	CHEMBL1964081	PUBCHEM_BIOASSAY: S16 Schwann cell PMP22 intronic element firefly luciferase assay. (Class of assay: confirmatory)	Peripheral myelin protein 22	Rattus norvegicus	CHEMBL1201862
CHEMBL293492	CHEMBL2007624	A	cell-based format	Potency	18105.6	nM	9346924	CHEMBL1964081	PUBCHEM_BIOASSAY: S16 Schwann cell PMP22 intronic element firefly luciferase assay. (Class of assay: confirmatory)	Peripheral myelin protein 22	Rattus norvegicus	CHEMBL1201862
CHEMBL59	CHEMBL2007624	A	cell-based format	Potency	8087.5	nM	9342543	CHEMBL1964081	PUBCHEM_BIOASSAY: S16 Schwann cell PMP22 intronic element firefly luciferase assay. (Class of assay: confirmatory)	Peripheral myelin protein 22	Rattus norvegicus	CHEMBL1201862
CHEMBL417799	CHEMBL2007624	A	cell-based format	Potency	8087.5	nM	9346964	CHEMBL1964081	PUBCHEM_BIOASSAY: S16 Schwann cell PMP22 intronic element firefly luciferase assay. (Class of assay: confirmatory)	Peripheral myelin protein 22	Rattus norvegicus	CHEMBL1201862
CHEMBL230006	CHEMBL2007624	A	cell-based format	Potency	8087.5	nM	9346959	CHEMBL1964081	PUBCHEM_BIOASSAY: S16 Schwann cell PMP22 intronic element firefly luciferase assay. (Class of assay: confirmatory)	Peripheral myelin protein 22	Rattus norvegicus	CHEMBL1201862
CHEMBL44	CHEMBL2007624	A	cell-based format	Potency	5102.8	nM	9342573	CHEMBL1964081	PUBCHEM_BIOASSAY: S16 Schwann cell PMP22 intronic element firefly luciferase assay. (Class of assay: confirmatory)	Peripheral myelin protein 22	Rattus norvegicus	CHEMBL1201862
CHEMBL295124	CHEMBL2007624	A	cell-based format	Potency	4547.9	nM	9342516	CHEMBL1964081	PUBCHEM_BIOASSAY: S16 Schwann cell PMP22 intronic element firefly luciferase assay. (Class of assay: confirmatory)	Peripheral myelin protein 22	Rattus norvegicus	CHEMBL1201862
CHEMBL477	CHEMBL2007624	A	cell-based format	Potency	1613.7	nM	9351337	CHEMBL1964081	PUBCHEM_BIOASSAY: S16 Schwann cell PMP22 intronic element firefly luciferase assay. (Class of assay: confirmatory)	Peripheral myelin protein 22	Rattus norvegicus	CHEMBL1201862
CHEMBL429023	CHEMBL2007624	A	cell-based format	Potency	57.3	nM	9342518	CHEMBL1964081	PUBCHEM_BIOASSAY: S16 Schwann cell PMP22 intronic element firefly luciferase assay. (Class of assay: confirmatory)	Peripheral myelin protein 22	Rattus norvegicus	CHEMBL1201862
CHEMBL44	CHEMBL2007624	A	cell-based format	Potency	25099.9	nM	9004375	CHEMBL1964055	PUBCHEM_BIOASSAY: S16 Schwann cell PMP22 intronic element beta-lactamase assay. (Class of assay: confirmatory)	Peripheral myelin protein 22	Rattus norvegicus	CHEMBL1201862
CHEMBL417799	CHEMBL2007624	A	cell-based format	Potency	15836.9	nM	9004436	CHEMBL1964055	PUBCHEM_BIOASSAY: S16 Schwann cell PMP22 intronic element beta-lactamase assay. (Class of assay: confirmatory)	Peripheral myelin protein 22	Rattus norvegicus	CHEMBL1201862
CHEMBL295124	CHEMBL2007624	A	cell-based format	Potency	7937.3	nM	9004364	CHEMBL1964055	PUBCHEM_BIOASSAY: S16 Schwann cell PMP22 intronic element beta-lactamase assay. (Class of assay: confirmatory)	Peripheral myelin protein 22	Rattus norvegicus	CHEMBL1201862
CHEMBL429023	CHEMBL2007624	A	cell-based format	Potency	79.4	nM	9004365	CHEMBL1964055	PUBCHEM_BIOASSAY: S16 Schwann cell PMP22 intronic element beta-lactamase assay. (Class of assay: confirmatory)	Peripheral myelin protein 22	Rattus norvegicus	CHEMBL1201862
CHEMBL429023	CHEMBL1293278	A	assay format	Potency	754.6	nM	5342314	CHEMBL1737957	PUBCHEM_BIOASSAY: Retest of LOPAC molecules that induce DNA re-replication in MCF 10A normal breast cells. (Class of assay: confirmatory) [Related pubchem assays (depositor defined):AID463097, AID463113, AID493165, AID504364, AID504806, AID504809]	Geminin	Homo sapiens	CHEMBL1201862
CHEMBL28	CHEMBL5686	A	assay format	Potency	47754.8	nM	5774910	CHEMBL1614279	PUBCHEM_BIOASSAY: qHTS Validation Assay to Find Inhibitors of T. brucei phosphofructokinase. (Class of assay: confirmatory) [Related pubchem assays (depositor defined):AID488768, AID492961]	6-phospho-1-fructokinase	Trypanosoma brucei	CHEMBL1201862
CHEMBL59	CHEMBL5686	A	assay format	Potency	30131.3	nM	5774983	CHEMBL1614279	PUBCHEM_BIOASSAY: qHTS Validation Assay to Find Inhibitors of T. brucei phosphofructokinase. (Class of assay: confirmatory) [Related pubchem assays (depositor defined):AID488768, AID492961]	6-phospho-1-fructokinase	Trypanosoma brucei	CHEMBL1201862
CHEMBL289277	CHEMBL5686	A	assay format	Potency	23934.1	nM	5776976	CHEMBL1614279	PUBCHEM_BIOASSAY: qHTS Validation Assay to Find Inhibitors of T. brucei phosphofructokinase. (Class of assay: confirmatory) [Related pubchem assays (depositor defined):AID488768, AID492961]	6-phospho-1-fructokinase	Trypanosoma brucei	CHEMBL1201862
CHEMBL165	CHEMBL5686	A	assay format	Potency	9528.3	nM	5776968	CHEMBL1614279	PUBCHEM_BIOASSAY: qHTS Validation Assay to Find Inhibitors of T. brucei phosphofructokinase. (Class of assay: confirmatory) [Related pubchem assays (depositor defined):AID488768, AID492961]	6-phospho-1-fructokinase	Trypanosoma brucei	CHEMBL1201862
CHEMBL311498	CHEMBL5686	A	assay format	Potency	7568.6	nM	5777096	CHEMBL1614279	PUBCHEM_BIOASSAY: qHTS Validation Assay to Find Inhibitors of T. brucei phosphofructokinase. (Class of assay: confirmatory) [Related pubchem assays (depositor defined):AID488768, AID492961]	6-phospho-1-fructokinase	Trypanosoma brucei	CHEMBL1201862
CHEMBL28626	CHEMBL5686	A	assay format	Potency	6012	nM	5776009	CHEMBL1614279	PUBCHEM_BIOASSAY: qHTS Validation Assay to Find Inhibitors of T. brucei phosphofructokinase. (Class of assay: confirmatory) [Related pubchem assays (depositor defined):AID488768, AID492961]	6-phospho-1-fructokinase	Trypanosoma brucei	CHEMBL1201862
CHEMBL129795	CHEMBL5686	A	assay format	Potency	6012	nM	5776123	CHEMBL1614279	PUBCHEM_BIOASSAY: qHTS Validation Assay to Find Inhibitors of T. brucei phosphofructokinase. (Class of assay: confirmatory) [Related pubchem assays (depositor defined):AID488768, AID492961]	6-phospho-1-fructokinase	Trypanosoma brucei	CHEMBL1201862
CHEMBL69863	CHEMBL5686	A	assay format	Potency	3793.3	nM	5777081	CHEMBL1614279	PUBCHEM_BIOASSAY: qHTS Validation Assay to Find Inhibitors of T. brucei phosphofructokinase. (Class of assay: confirmatory) [Related pubchem assays (depositor defined):AID488768, AID492961]	6-phospho-1-fructokinase	Trypanosoma brucei	CHEMBL1201862
CHEMBL164	CHEMBL5686	A	assay format	Potency	3013.1	nM	5774955	CHEMBL1614279	PUBCHEM_BIOASSAY: qHTS Validation Assay to Find Inhibitors of T. brucei phosphofructokinase. (Class of assay: confirmatory) [Related pubchem assays (depositor defined):AID488768, AID492961]	6-phospho-1-fructokinase	Trypanosoma brucei	CHEMBL1201862
CHEMBL164	CHEMBL5686	A	assay format	Potency	3013.1	nM	5774955	CHEMBL1614279	PUBCHEM_BIOASSAY: qHTS Validation Assay to Find Inhibitors of T. brucei phosphofructokinase. (Class of assay: confirmatory) [Related pubchem assays (depositor defined):AID488768, AID492961]	6-phospho-1-fructokinase	Trypanosoma brucei	CHEMBL1201862
CHEMBL429023	CHEMBL5686	A	assay format	Potency	849.2	nM	5774942	CHEMBL1614279	PUBCHEM_BIOASSAY: qHTS Validation Assay to Find Inhibitors of T. brucei phosphofructokinase. (Class of assay: confirmatory) [Related pubchem assays (depositor defined):AID488768, AID492961]	6-phospho-1-fructokinase	Trypanosoma brucei	CHEMBL1201862
CHEMBL8145	CHEMBL5686	A	assay format	Potency	756.9	nM	5776974	CHEMBL1614279	PUBCHEM_BIOASSAY: qHTS Validation Assay to Find Inhibitors of T. brucei phosphofructokinase. (Class of assay: confirmatory) [Related pubchem assays (depositor defined):AID488768, AID492961]	6-phospho-1-fructokinase	Trypanosoma brucei	CHEMBL1201862
CHEMBL15192	CHEMBL5686	A	assay format	Potency	756.9	nM	5774973	CHEMBL1614279	PUBCHEM_BIOASSAY: qHTS Validation Assay to Find Inhibitors of T. brucei phosphofructokinase. (Class of assay: confirmatory) [Related pubchem assays (depositor defined):AID488768, AID492961]	6-phospho-1-fructokinase	Trypanosoma brucei	CHEMBL1201862
CHEMBL12014	CHEMBL5686	A	assay format	Potency	756.9	nM	5776948	CHEMBL1614279	PUBCHEM_BIOASSAY: qHTS Validation Assay to Find Inhibitors of T. brucei phosphofructokinase. (Class of assay: confirmatory) [Related pubchem assays (depositor defined):AID488768, AID492961]	6-phospho-1-fructokinase	Trypanosoma brucei	CHEMBL1201862
CHEMBL417799	CHEMBL5686	A	assay format	Potency	47.8	nM	5776066	CHEMBL1614279	PUBCHEM_BIOASSAY: qHTS Validation Assay to Find Inhibitors of T. brucei phosphofructokinase. (Class of assay: confirmatory) [Related pubchem assays (depositor defined):AID488768, AID492961]	6-phospho-1-fructokinase	Trypanosoma brucei	CHEMBL1201862
CHEMBL28	CHEMBL2288	A	assay format	Potency	37933	nM	5961595	CHEMBL1738600	PUBCHEM_BIOASSAY: qHTS Validation Assay to Find Inhibitors of Pin1. (Class of assay: confirmatory) [Related pubchem assays (depositor defined):AID504591]	Peptidyl-prolyl cis-trans isomerase NIMA-interacting 1	Homo sapiens	CHEMBL1201862
CHEMBL129795	CHEMBL2288	A	assay format	Potency	21331.3	nM	5961707	CHEMBL1738600	PUBCHEM_BIOASSAY: qHTS Validation Assay to Find Inhibitors of Pin1. (Class of assay: confirmatory) [Related pubchem assays (depositor defined):AID504591]	Peptidyl-prolyl cis-trans isomerase NIMA-interacting 1	Homo sapiens	CHEMBL1201862
CHEMBL15192	CHEMBL2288	A	assay format	Potency	19011.5	nM	5961614	CHEMBL1738600	PUBCHEM_BIOASSAY: qHTS Validation Assay to Find Inhibitors of Pin1. (Class of assay: confirmatory) [Related pubchem assays (depositor defined):AID504591]	Peptidyl-prolyl cis-trans isomerase NIMA-interacting 1	Homo sapiens	CHEMBL1201862
CHEMBL28626	CHEMBL2288	A	assay format	Potency	3793.3	nM	5961673	CHEMBL1738600	PUBCHEM_BIOASSAY: qHTS Validation Assay to Find Inhibitors of Pin1. (Class of assay: confirmatory) [Related pubchem assays (depositor defined):AID504591]	Peptidyl-prolyl cis-trans isomerase NIMA-interacting 1	Homo sapiens	CHEMBL1201862
CHEMBL164	CHEMBL2288	A	assay format	Potency	952.8	nM	5961608	CHEMBL1738600	PUBCHEM_BIOASSAY: qHTS Validation Assay to Find Inhibitors of Pin1. (Class of assay: confirmatory) [Related pubchem assays (depositor defined):AID504591]	Peptidyl-prolyl cis-trans isomerase NIMA-interacting 1	Homo sapiens	CHEMBL1201862
CHEMBL164	CHEMBL2288	A	assay format	Potency	952.8	nM	5961608	CHEMBL1738600	PUBCHEM_BIOASSAY: qHTS Validation Assay to Find Inhibitors of Pin1. (Class of assay: confirmatory) [Related pubchem assays (depositor defined):AID504591]	Peptidyl-prolyl cis-trans isomerase NIMA-interacting 1	Homo sapiens	CHEMBL1201862
CHEMBL289277	CHEMBL1741202	A	assay format	Potency	37933	nM	5500740	CHEMBL1738570	PUBCHEM_BIOASSAY: qHTS Validation Assay to Find Inhibitors of Phosphoglycerate Mutase. (Class of assay: confirmatory) [Related pubchem assays (depositor defined):AID504639]	2,3-bisphosphoglycerate-independent phosphoglycerate mutase	Leishmania major	CHEMBL1201862
CHEMBL129795	CHEMBL1741202	A	assay format	Potency	37933	nM	5500735	CHEMBL1738570	PUBCHEM_BIOASSAY: qHTS Validation Assay to Find Inhibitors of Phosphoglycerate Mutase. (Class of assay: confirmatory) [Related pubchem assays (depositor defined):AID504639]	2,3-bisphosphoglycerate-independent phosphoglycerate mutase	Leishmania major	CHEMBL1201862
CHEMBL59	CHEMBL1741202	A	assay format	Potency	23934.1	nM	5500717	CHEMBL1738570	PUBCHEM_BIOASSAY: qHTS Validation Assay to Find Inhibitors of Phosphoglycerate Mutase. (Class of assay: confirmatory) [Related pubchem assays (depositor defined):AID504639]	2,3-bisphosphoglycerate-independent phosphoglycerate mutase	Leishmania major	CHEMBL1201862
CHEMBL28	CHEMBL1741202	A	assay format	Potency	19011.5	nM	5500712	CHEMBL1738570	PUBCHEM_BIOASSAY: qHTS Validation Assay to Find Inhibitors of Phosphoglycerate Mutase. (Class of assay: confirmatory) [Related pubchem assays (depositor defined):AID504639]	2,3-bisphosphoglycerate-independent phosphoglycerate mutase	Leishmania major	CHEMBL1201862
CHEMBL15192	CHEMBL1741167	A	assay format	Potency	37933	nM	5786979	CHEMBL1738509	PUBCHEM_BIOASSAY: qHTS Validation Assay to Find Inhibitors of Phosphoglycerate Kinase. (Class of assay: confirmatory) [Related pubchem assays (depositor defined):AID504632]	Phosphoglycerate kinase, glycosomal	Trypanosoma brucei brucei	CHEMBL1201862
CHEMBL69863	CHEMBL1741167	A	assay format	Potency	23934.1	nM	5787026	CHEMBL1738509	PUBCHEM_BIOASSAY: qHTS Validation Assay to Find Inhibitors of Phosphoglycerate Kinase. (Class of assay: confirmatory) [Related pubchem assays (depositor defined):AID504632]	Phosphoglycerate kinase, glycosomal	Trypanosoma brucei brucei	CHEMBL1201862
CHEMBL28626	CHEMBL1741167	A	assay format	Potency	23934.1	nM	5786998	CHEMBL1738509	PUBCHEM_BIOASSAY: qHTS Validation Assay to Find Inhibitors of Phosphoglycerate Kinase. (Class of assay: confirmatory) [Related pubchem assays (depositor defined):AID504632]	Phosphoglycerate kinase, glycosomal	Trypanosoma brucei brucei	CHEMBL1201862
CHEMBL164	CHEMBL1741167	A	assay format	Potency	3013.1	nM	5786977	CHEMBL1738509	PUBCHEM_BIOASSAY: qHTS Validation Assay to Find Inhibitors of Phosphoglycerate Kinase. (Class of assay: confirmatory) [Related pubchem assays (depositor defined):AID504632]	Phosphoglycerate kinase, glycosomal	Trypanosoma brucei brucei	CHEMBL1201862
CHEMBL164	CHEMBL1741167	A	assay format	Potency	3013.1	nM	5786977	CHEMBL1738509	PUBCHEM_BIOASSAY: qHTS Validation Assay to Find Inhibitors of Phosphoglycerate Kinase. (Class of assay: confirmatory) [Related pubchem assays (depositor defined):AID504632]	Phosphoglycerate kinase, glycosomal	Trypanosoma brucei brucei	CHEMBL1201862
CHEMBL289277	CHEMBL5027	A	assay format	Potency	15003	nM	5983792	CHEMBL1613922	PUBCHEM_BIOASSAY: qHTS Validation Assay for the Inhibitors of Human Flap endonuclease 1 (FEN1). (Class of assay: confirmatory)	Flap endonuclease 1	Homo sapiens	CHEMBL1201862
CHEMBL311498	CHEMBL5027	A	assay format	Potency	4744.4	nM	5983807	CHEMBL1613922	PUBCHEM_BIOASSAY: qHTS Validation Assay for the Inhibitors of Human Flap endonuclease 1 (FEN1). (Class of assay: confirmatory)	Flap endonuclease 1	Homo sapiens	CHEMBL1201862
CHEMBL28626	CHEMBL5027	A	assay format	Potency	2377.8	nM	5982993	CHEMBL1613922	PUBCHEM_BIOASSAY: qHTS Validation Assay for the Inhibitors of Human Flap endonuclease 1 (FEN1). (Class of assay: confirmatory)	Flap endonuclease 1	Homo sapiens	CHEMBL1201862
CHEMBL164	CHEMBL5027	A	assay format	Potency	1500.3	nM	5982959	CHEMBL1613922	PUBCHEM_BIOASSAY: qHTS Validation Assay for the Inhibitors of Human Flap endonuclease 1 (FEN1). (Class of assay: confirmatory)	Flap endonuclease 1	Homo sapiens	CHEMBL1201862
CHEMBL164	CHEMBL5027	A	assay format	Potency	1500.3	nM	5982959	CHEMBL1613922	PUBCHEM_BIOASSAY: qHTS Validation Assay for the Inhibitors of Human Flap endonuclease 1 (FEN1). (Class of assay: confirmatory)	Flap endonuclease 1	Homo sapiens	CHEMBL1201862
CHEMBL69863	CHEMBL5027	A	assay format	Potency	843.7	nM	5983805	CHEMBL1613922	PUBCHEM_BIOASSAY: qHTS Validation Assay for the Inhibitors of Human Flap endonuclease 1 (FEN1). (Class of assay: confirmatory)	Flap endonuclease 1	Homo sapiens	CHEMBL1201862
CHEMBL59	CHEMBL5027	A	assay format	Potency	843.7	nM	5982961	CHEMBL1613922	PUBCHEM_BIOASSAY: qHTS Validation Assay for the Inhibitors of Human Flap endonuclease 1 (FEN1). (Class of assay: confirmatory)	Flap endonuclease 1	Homo sapiens	CHEMBL1201862
CHEMBL289277	CHEMBL3897	A	assay format	Potency	23778.1	nM	5683826	CHEMBL1614194	PUBCHEM_BIOASSAY: qHTS Validation Assay for the Inhibitors of DNA Replication in Gram-Positive Bacteria. (Class of assay: confirmatory) [Related pubchem assays (depositor defined):AID485296]	DNA polymerase III	Bacillus subtilis (strain 168)	CHEMBL1201862
CHEMBL28626	CHEMBL3897	A	assay format	Potency	18887.6	nM	5683810	CHEMBL1614194	PUBCHEM_BIOASSAY: qHTS Validation Assay for the Inhibitors of DNA Replication in Gram-Positive Bacteria. (Class of assay: confirmatory) [Related pubchem assays (depositor defined):AID485296]	DNA polymerase III	Bacillus subtilis (strain 168)	CHEMBL1201862
CHEMBL164	CHEMBL3897	A	assay format	Potency	15003	nM	5683782	CHEMBL1614194	PUBCHEM_BIOASSAY: qHTS Validation Assay for the Inhibitors of DNA Replication in Gram-Positive Bacteria. (Class of assay: confirmatory) [Related pubchem assays (depositor defined):AID485296]	DNA polymerase III	Bacillus subtilis (strain 168)	CHEMBL1201862
CHEMBL164	CHEMBL3897	A	assay format	Potency	15003	nM	5683782	CHEMBL1614194	PUBCHEM_BIOASSAY: qHTS Validation Assay for the Inhibitors of DNA Replication in Gram-Positive Bacteria. (Class of assay: confirmatory) [Related pubchem assays (depositor defined):AID485296]	DNA polymerase III	Bacillus subtilis (strain 168)	CHEMBL1201862
CHEMBL417799	CHEMBL3897	A	assay format	Potency	8436.8	nM	5683814	CHEMBL1614194	PUBCHEM_BIOASSAY: qHTS Validation Assay for the Inhibitors of DNA Replication in Gram-Positive Bacteria. (Class of assay: confirmatory) [Related pubchem assays (depositor defined):AID485296]	DNA polymerase III	Bacillus subtilis (strain 168)	CHEMBL1201862
CHEMBL28626	CHEMBL1293227	A	assay format	Potency	18492.7	nM	5052212	CHEMBL1613927	PUBCHEM_BIOASSAY: qHTS Validation Assay for Inhibitors of Ubiquitin-specific Protease USP2a Using CHOP2 as the Reporter. (Class of assay: confirmatory) [Related pubchem assays: 2281 (Summary of qHTS Assay for Inhibitors of Ubiquitin-specific Protease USP2a)]	Ubiquitin carboxyl-terminal hydrolase 2	Homo sapiens	CHEMBL1201862
CHEMBL164	CHEMBL1293227	A	assay format	Potency	5211.9	nM	5052218	CHEMBL1613927	PUBCHEM_BIOASSAY: qHTS Validation Assay for Inhibitors of Ubiquitin-specific Protease USP2a Using CHOP2 as the Reporter. (Class of assay: confirmatory) [Related pubchem assays: 2281 (Summary of qHTS Assay for Inhibitors of Ubiquitin-specific Protease USP2a)]	Ubiquitin carboxyl-terminal hydrolase 2	Homo sapiens	CHEMBL1201862
CHEMBL164	CHEMBL1293227	A	assay format	Potency	5211.9	nM	5052218	CHEMBL1613927	PUBCHEM_BIOASSAY: qHTS Validation Assay for Inhibitors of Ubiquitin-specific Protease USP2a Using CHOP2 as the Reporter. (Class of assay: confirmatory) [Related pubchem assays: 2281 (Summary of qHTS Assay for Inhibitors of Ubiquitin-specific Protease USP2a)]	Ubiquitin carboxyl-terminal hydrolase 2	Homo sapiens	CHEMBL1201862
CHEMBL28	CHEMBL5619	A	assay format	Potency	39810.7	nM	4715374	CHEMBL1614283	PUBCHEM_BIOASSAY: qHTS Validation Assay for Inhibitors of the Human Apurinic/apyrimidinic Endonuclease 1 (APE1). (Class of assay: confirmatory) [Related pubchem assays: 1707, 1708 ]	DNA-(apurinic or apyrimidinic site) lyase	Homo sapiens	CHEMBL1201862
CHEMBL289277	CHEMBL5619	A	assay format	Potency	35481.3	nM	4715478	CHEMBL1614283	PUBCHEM_BIOASSAY: qHTS Validation Assay for Inhibitors of the Human Apurinic/apyrimidinic Endonuclease 1 (APE1). (Class of assay: confirmatory) [Related pubchem assays: 1707, 1708 ]	DNA-(apurinic or apyrimidinic site) lyase	Homo sapiens	CHEMBL1201862
CHEMBL12014	CHEMBL5619	A	assay format	Potency	35481.3	nM	4715480	CHEMBL1614283	PUBCHEM_BIOASSAY: qHTS Validation Assay for Inhibitors of the Human Apurinic/apyrimidinic Endonuclease 1 (APE1). (Class of assay: confirmatory) [Related pubchem assays: 1707, 1708 ]	DNA-(apurinic or apyrimidinic site) lyase	Homo sapiens	CHEMBL1201862
CHEMBL311498	CHEMBL5619	A	assay format	Potency	15848.9	nM	4715396	CHEMBL1614283	PUBCHEM_BIOASSAY: qHTS Validation Assay for Inhibitors of the Human Apurinic/apyrimidinic Endonuclease 1 (APE1). (Class of assay: confirmatory) [Related pubchem assays: 1707, 1708 ]	DNA-(apurinic or apyrimidinic site) lyase	Homo sapiens	CHEMBL1201862
CHEMBL28626	CHEMBL5619	A	assay format	Potency	5011.9	nM	4715375	CHEMBL1614283	PUBCHEM_BIOASSAY: qHTS Validation Assay for Inhibitors of the Human Apurinic/apyrimidinic Endonuclease 1 (APE1). (Class of assay: confirmatory) [Related pubchem assays: 1707, 1708 ]	DNA-(apurinic or apyrimidinic site) lyase	Homo sapiens	CHEMBL1201862
CHEMBL164	CHEMBL5619	A	assay format	Potency	354.8	nM	4715451	CHEMBL1614283	PUBCHEM_BIOASSAY: qHTS Validation Assay for Inhibitors of the Human Apurinic/apyrimidinic Endonuclease 1 (APE1). (Class of assay: confirmatory) [Related pubchem assays: 1707, 1708 ]	DNA-(apurinic or apyrimidinic site) lyase	Homo sapiens	CHEMBL1201862
CHEMBL164	CHEMBL5619	A	assay format	Potency	354.8	nM	4715451	CHEMBL1614283	PUBCHEM_BIOASSAY: qHTS Validation Assay for Inhibitors of the Human Apurinic/apyrimidinic Endonuclease 1 (APE1). (Class of assay: confirmatory) [Related pubchem assays: 1707, 1708 ]	DNA-(apurinic or apyrimidinic site) lyase	Homo sapiens	CHEMBL1201862
CHEMBL164	CHEMBL1293236	A	assay format	Potency	891.3	nM	4727399	CHEMBL1614330	PUBCHEM_BIOASSAY: qHTS Validation Assay for Inhibitors of RecQ-Like Dna Helicase 1 (RECQ1). (Class of assay: confirmatory) [Related pubchem assays: 593 (Fluorescein region spectral profiling screen), 594 (Rhodamine region spectral profiling screen)]	ATP-dependent DNA helicase Q1	Homo sapiens	CHEMBL1201862
CHEMBL164	CHEMBL1293236	A	assay format	Potency	891.3	nM	4727399	CHEMBL1614330	PUBCHEM_BIOASSAY: qHTS Validation Assay for Inhibitors of RecQ-Like Dna Helicase 1 (RECQ1). (Class of assay: confirmatory) [Related pubchem assays: 593 (Fluorescein region spectral profiling screen), 594 (Rhodamine region spectral profiling screen)]	ATP-dependent DNA helicase Q1	Homo sapiens	CHEMBL1201862
CHEMBL453066	CHEMBL5149	A	assay format	Potency	25118.9	nM	3701122	CHEMBL1613913	PUBCHEM_BIOASSAY: qHTS Validation Assay for Inhibitors of Leishmania Mexicana Pyruvate Kinase. (Class of assay: confirmatory)	Pyruvate kinase	Leishmania mexicana	CHEMBL1201862
CHEMBL28626	CHEMBL5149	A	assay format	Potency	19952.6	nM	3701111	CHEMBL1613913	PUBCHEM_BIOASSAY: qHTS Validation Assay for Inhibitors of Leishmania Mexicana Pyruvate Kinase. (Class of assay: confirmatory)	Pyruvate kinase	Leishmania mexicana	CHEMBL1201862
CHEMBL8145	CHEMBL5149	A	assay format	Potency	12589.3	nM	3701118	CHEMBL1613913	PUBCHEM_BIOASSAY: qHTS Validation Assay for Inhibitors of Leishmania Mexicana Pyruvate Kinase. (Class of assay: confirmatory)	Pyruvate kinase	Leishmania mexicana	CHEMBL1201862
CHEMBL44	CHEMBL5149	A	assay format	Potency	12589.3	nM	3701137	CHEMBL1613913	PUBCHEM_BIOASSAY: qHTS Validation Assay for Inhibitors of Leishmania Mexicana Pyruvate Kinase. (Class of assay: confirmatory)	Pyruvate kinase	Leishmania mexicana	CHEMBL1201862
CHEMBL28	CHEMBL5149	A	assay format	Potency	12589.3	nM	3701116	CHEMBL1613913	PUBCHEM_BIOASSAY: qHTS Validation Assay for Inhibitors of Leishmania Mexicana Pyruvate Kinase. (Class of assay: confirmatory)	Pyruvate kinase	Leishmania mexicana	CHEMBL1201862
CHEMBL417799	CHEMBL5149	A	assay format	Potency	10000	nM	3701105	CHEMBL1613913	PUBCHEM_BIOASSAY: qHTS Validation Assay for Inhibitors of Leishmania Mexicana Pyruvate Kinase. (Class of assay: confirmatory)	Pyruvate kinase	Leishmania mexicana	CHEMBL1201862
CHEMBL164	CHEMBL5149	A	assay format	Potency	1995.3	nM	3701117	CHEMBL1613913	PUBCHEM_BIOASSAY: qHTS Validation Assay for Inhibitors of Leishmania Mexicana Pyruvate Kinase. (Class of assay: confirmatory)	Pyruvate kinase	Leishmania mexicana	CHEMBL1201862
CHEMBL164	CHEMBL5149	A	assay format	Potency	1995.3	nM	3701117	CHEMBL1613913	PUBCHEM_BIOASSAY: qHTS Validation Assay for Inhibitors of Leishmania Mexicana Pyruvate Kinase. (Class of assay: confirmatory)	Pyruvate kinase	Leishmania mexicana	CHEMBL1201862
CHEMBL15192	CHEMBL1293257	A	assay format	Potency	35481.3	nM	5565002	CHEMBL1738082	PUBCHEM_BIOASSAY: qHTS Validation Assay for Inhibitors of Human Galactosidase (GALK). (Class of assay: confirmatory) [Related pubchem assays (depositor defined):AID1868, AID2114]	Galactokinase	Homo sapiens	CHEMBL1201862
CHEMBL15192	CHEMBL1741193	I	assay format	Potency	79432.8	nM	5778111	CHEMBL1738610	PUBCHEM_BIOASSAY: qHTS Validation Assay for Inhibitors of HP1-beta Chromodomain Interactions with Methylated Histone Tails. (Class of assay: confirmatory) [Related pubchem assays (depositor defined):AID488962]	Chromobox protein homolog 1	Homo sapiens	CHEMBL1201862
CHEMBL69863	CHEMBL1741193	A	assay format	Potency	44668.4	nM	5796015	CHEMBL1738610	PUBCHEM_BIOASSAY: qHTS Validation Assay for Inhibitors of HP1-beta Chromodomain Interactions with Methylated Histone Tails. (Class of assay: confirmatory) [Related pubchem assays (depositor defined):AID488962]	Chromobox protein homolog 1	Homo sapiens	CHEMBL1201862
CHEMBL28626	CHEMBL1741193	A	assay format	Potency	39810.7	nM	5779137	CHEMBL1738610	PUBCHEM_BIOASSAY: qHTS Validation Assay for Inhibitors of HP1-beta Chromodomain Interactions with Methylated Histone Tails. (Class of assay: confirmatory) [Related pubchem assays (depositor defined):AID488962]	Chromobox protein homolog 1	Homo sapiens	CHEMBL1201862
CHEMBL429023	CHEMBL1741193	A	assay format	Potency	35481.3	nM	5778080	CHEMBL1738610	PUBCHEM_BIOASSAY: qHTS Validation Assay for Inhibitors of HP1-beta Chromodomain Interactions with Methylated Histone Tails. (Class of assay: confirmatory) [Related pubchem assays (depositor defined):AID488962]	Chromobox protein homolog 1	Homo sapiens	CHEMBL1201862
CHEMBL129795	CHEMBL1741193	A	assay format	Potency	35481.3	nM	5779232	CHEMBL1738610	PUBCHEM_BIOASSAY: qHTS Validation Assay for Inhibitors of HP1-beta Chromodomain Interactions with Methylated Histone Tails. (Class of assay: confirmatory) [Related pubchem assays (depositor defined):AID488962]	Chromobox protein homolog 1	Homo sapiens	CHEMBL1201862
CHEMBL289277	CHEMBL1741193	A	assay format	Potency	22387.2	nM	5779274	CHEMBL1738610	PUBCHEM_BIOASSAY: qHTS Validation Assay for Inhibitors of HP1-beta Chromodomain Interactions with Methylated Histone Tails. (Class of assay: confirmatory) [Related pubchem assays (depositor defined):AID488962]	Chromobox protein homolog 1	Homo sapiens	CHEMBL1201862
CHEMBL164	CHEMBL1741193	A	assay format	Potency	14125.4	nM	5778095	CHEMBL1738610	PUBCHEM_BIOASSAY: qHTS Validation Assay for Inhibitors of HP1-beta Chromodomain Interactions with Methylated Histone Tails. (Class of assay: confirmatory) [Related pubchem assays (depositor defined):AID488962]	Chromobox protein homolog 1	Homo sapiens	CHEMBL1201862
CHEMBL164	CHEMBL1741193	A	assay format	Potency	14125.4	nM	5778095	CHEMBL1738610	PUBCHEM_BIOASSAY: qHTS Validation Assay for Inhibitors of HP1-beta Chromodomain Interactions with Methylated Histone Tails. (Class of assay: confirmatory) [Related pubchem assays (depositor defined):AID488962]	Chromobox protein homolog 1	Homo sapiens	CHEMBL1201862
CHEMBL417799	CHEMBL1741193	A	assay format	Potency	9466.2	nM	5779180	CHEMBL1738610	PUBCHEM_BIOASSAY: qHTS Validation Assay for Inhibitors of HP1-beta Chromodomain Interactions with Methylated Histone Tails. (Class of assay: confirmatory) [Related pubchem assays (depositor defined):AID488962]	Chromobox protein homolog 1	Homo sapiens	CHEMBL1201862
CHEMBL165	CHEMBL1741193	A	assay format	Potency	0.04228	nM	5779267	CHEMBL1738610	PUBCHEM_BIOASSAY: qHTS Validation Assay for Inhibitors of HP1-beta Chromodomain Interactions with Methylated Histone Tails. (Class of assay: confirmatory) [Related pubchem assays (depositor defined):AID488962]	Chromobox protein homolog 1	Homo sapiens	CHEMBL1201862
CHEMBL165	CHEMBL1293237	I	assay format	Potency	50118.7	nM	4745844	CHEMBL1614522	PUBCHEM_BIOASSAY: qHTS Validation Assay for Inhibitors of Bloom&apos;s syndrome helicase (BLM). (Class of assay: confirmatory) [Related pubchem assays: 593 (Fluorescein region spectral profiling screen), 594 (Rhodamine region spectral profiling screen)]	Bloom syndrome protein	Homo sapiens	CHEMBL1201862
CHEMBL129795	CHEMBL1293237	I	assay format	Potency	50118.7	nM	4750024	CHEMBL1614522	PUBCHEM_BIOASSAY: qHTS Validation Assay for Inhibitors of Bloom&apos;s syndrome helicase (BLM). (Class of assay: confirmatory) [Related pubchem assays: 593 (Fluorescein region spectral profiling screen), 594 (Rhodamine region spectral profiling screen)]	Bloom syndrome protein	Homo sapiens	CHEMBL1201862
CHEMBL311498	CHEMBL1293237	A	assay format	Potency	28183.8	nM	4745950	CHEMBL1614522	PUBCHEM_BIOASSAY: qHTS Validation Assay for Inhibitors of Bloom&apos;s syndrome helicase (BLM). (Class of assay: confirmatory) [Related pubchem assays: 593 (Fluorescein region spectral profiling screen), 594 (Rhodamine region spectral profiling screen)]	Bloom syndrome protein	Homo sapiens	CHEMBL1201862
CHEMBL69863	CHEMBL1293237	A	assay format	Potency	25118.9	nM	4749917	CHEMBL1614522	PUBCHEM_BIOASSAY: qHTS Validation Assay for Inhibitors of Bloom&apos;s syndrome helicase (BLM). (Class of assay: confirmatory) [Related pubchem assays: 593 (Fluorescein region spectral profiling screen), 594 (Rhodamine region spectral profiling screen)]	Bloom syndrome protein	Homo sapiens	CHEMBL1201862
CHEMBL15192	CHEMBL1293237	A	assay format	Potency	25118.9	nM	4741955	CHEMBL1614522	PUBCHEM_BIOASSAY: qHTS Validation Assay for Inhibitors of Bloom&apos;s syndrome helicase (BLM). (Class of assay: confirmatory) [Related pubchem assays: 593 (Fluorescein region spectral profiling screen), 594 (Rhodamine region spectral profiling screen)]	Bloom syndrome protein	Homo sapiens	CHEMBL1201862
CHEMBL429023	CHEMBL1293237	A	assay format	Potency	22387.2	nM	4745896	CHEMBL1614522	PUBCHEM_BIOASSAY: qHTS Validation Assay for Inhibitors of Bloom&apos;s syndrome helicase (BLM). (Class of assay: confirmatory) [Related pubchem assays: 593 (Fluorescein region spectral profiling screen), 594 (Rhodamine region spectral profiling screen)]	Bloom syndrome protein	Homo sapiens	CHEMBL1201862
CHEMBL28626	CHEMBL1293237	A	assay format	Potency	19952.6	nM	4745814	CHEMBL1614522	PUBCHEM_BIOASSAY: qHTS Validation Assay for Inhibitors of Bloom&apos;s syndrome helicase (BLM). (Class of assay: confirmatory) [Related pubchem assays: 593 (Fluorescein region spectral profiling screen), 594 (Rhodamine region spectral profiling screen)]	Bloom syndrome protein	Homo sapiens	CHEMBL1201862
CHEMBL12014	CHEMBL1293237	A	assay format	Potency	19952.6	nM	4753917	CHEMBL1614522	PUBCHEM_BIOASSAY: qHTS Validation Assay for Inhibitors of Bloom&apos;s syndrome helicase (BLM). (Class of assay: confirmatory) [Related pubchem assays: 593 (Fluorescein region spectral profiling screen), 594 (Rhodamine region spectral profiling screen)]	Bloom syndrome protein	Homo sapiens	CHEMBL1201862
CHEMBL164	CHEMBL1293237	A	assay format	Potency	14125.4	nM	4749998	CHEMBL1614522	PUBCHEM_BIOASSAY: qHTS Validation Assay for Inhibitors of Bloom&apos;s syndrome helicase (BLM). (Class of assay: confirmatory) [Related pubchem assays: 593 (Fluorescein region spectral profiling screen), 594 (Rhodamine region spectral profiling screen)]	Bloom syndrome protein	Homo sapiens	CHEMBL1201862
CHEMBL164	CHEMBL1293237	A	assay format	Potency	14125.4	nM	4749998	CHEMBL1614522	PUBCHEM_BIOASSAY: qHTS Validation Assay for Inhibitors of Bloom&apos;s syndrome helicase (BLM). (Class of assay: confirmatory) [Related pubchem assays: 593 (Fluorescein region spectral profiling screen), 594 (Rhodamine region spectral profiling screen)]	Bloom syndrome protein	Homo sapiens	CHEMBL1201862
CHEMBL289277	CHEMBL1293237	A	assay format	Potency	3548.1	nM	4753897	CHEMBL1614522	PUBCHEM_BIOASSAY: qHTS Validation Assay for Inhibitors of Bloom&apos;s syndrome helicase (BLM). (Class of assay: confirmatory) [Related pubchem assays: 593 (Fluorescein region spectral profiling screen), 594 (Rhodamine region spectral profiling screen)]	Bloom syndrome protein	Homo sapiens	CHEMBL1201862
CHEMBL8145	CHEMBL1293237	A	assay format	Potency	501.2	nM	4745922	CHEMBL1614522	PUBCHEM_BIOASSAY: qHTS Validation Assay for Inhibitors of Bloom&apos;s syndrome helicase (BLM). (Class of assay: confirmatory) [Related pubchem assays: 593 (Fluorescein region spectral profiling screen), 594 (Rhodamine region spectral profiling screen)]	Bloom syndrome protein	Homo sapiens	CHEMBL1201862
CHEMBL44	CHEMBL1293237	A	assay format	Potency	0.2	nM	4749828	CHEMBL1614522	PUBCHEM_BIOASSAY: qHTS Validation Assay for Inhibitors of Bloom&apos;s syndrome helicase (BLM). (Class of assay: confirmatory) [Related pubchem assays: 593 (Fluorescein region spectral profiling screen), 594 (Rhodamine region spectral profiling screen)]	Bloom syndrome protein	Homo sapiens	CHEMBL1201862
CHEMBL453066	CHEMBL1741210	I	assay format	Potency	89125.1	nM	5570978	CHEMBL1738402	PUBCHEM_BIOASSAY: qHTS Validation Assay for Inhibitors for MPP8 Chromodomain Interactions with Methylated Histone Tails. (Class of assay: confirmatory)	M-phase phosphoprotein 8	Homo sapiens	CHEMBL1201862
CHEMBL44	CHEMBL1741210	I	assay format	Potency	56234.1	nM	5571904	CHEMBL1738402	PUBCHEM_BIOASSAY: qHTS Validation Assay for Inhibitors for MPP8 Chromodomain Interactions with Methylated Histone Tails. (Class of assay: confirmatory)	M-phase phosphoprotein 8	Homo sapiens	CHEMBL1201862
CHEMBL69863	CHEMBL1741210	A	assay format	Potency	39810.7	nM	5570849	CHEMBL1738402	PUBCHEM_BIOASSAY: qHTS Validation Assay for Inhibitors for MPP8 Chromodomain Interactions with Methylated Histone Tails. (Class of assay: confirmatory)	M-phase phosphoprotein 8	Homo sapiens	CHEMBL1201862
CHEMBL289277	CHEMBL1741210	A	assay format	Potency	39810.7	nM	5570902	CHEMBL1738402	PUBCHEM_BIOASSAY: qHTS Validation Assay for Inhibitors for MPP8 Chromodomain Interactions with Methylated Histone Tails. (Class of assay: confirmatory)	M-phase phosphoprotein 8	Homo sapiens	CHEMBL1201862
CHEMBL28626	CHEMBL1741210	A	assay format	Potency	39810.7	nM	5570011	CHEMBL1738402	PUBCHEM_BIOASSAY: qHTS Validation Assay for Inhibitors for MPP8 Chromodomain Interactions with Methylated Histone Tails. (Class of assay: confirmatory)	M-phase phosphoprotein 8	Homo sapiens	CHEMBL1201862
CHEMBL429023	CHEMBL1741210	A	assay format	Potency	37685.8	nM	5569944	CHEMBL1738402	PUBCHEM_BIOASSAY: qHTS Validation Assay for Inhibitors for MPP8 Chromodomain Interactions with Methylated Histone Tails. (Class of assay: confirmatory)	M-phase phosphoprotein 8	Homo sapiens	CHEMBL1201862
CHEMBL129795	CHEMBL1741210	A	assay format	Potency	35481.3	nM	5571969	CHEMBL1738402	PUBCHEM_BIOASSAY: qHTS Validation Assay for Inhibitors for MPP8 Chromodomain Interactions with Methylated Histone Tails. (Class of assay: confirmatory)	M-phase phosphoprotein 8	Homo sapiens	CHEMBL1201862
CHEMBL15192	CHEMBL1741210	A	assay format	Potency	26679.5	nM	5569976	CHEMBL1738402	PUBCHEM_BIOASSAY: qHTS Validation Assay for Inhibitors for MPP8 Chromodomain Interactions with Methylated Histone Tails. (Class of assay: confirmatory)	M-phase phosphoprotein 8	Homo sapiens	CHEMBL1201862
CHEMBL69863	CHEMBL1741210	A	assay format	Potency	21192.3	nM	5572019	CHEMBL1738402	PUBCHEM_BIOASSAY: qHTS Validation Assay for Inhibitors for MPP8 Chromodomain Interactions with Methylated Histone Tails. (Class of assay: confirmatory)	M-phase phosphoprotein 8	Homo sapiens	CHEMBL1201862
CHEMBL28626	CHEMBL1741210	A	assay format	Potency	21192.3	nM	5570962	CHEMBL1738402	PUBCHEM_BIOASSAY: qHTS Validation Assay for Inhibitors for MPP8 Chromodomain Interactions with Methylated Histone Tails. (Class of assay: confirmatory)	M-phase phosphoprotein 8	Homo sapiens	CHEMBL1201862
CHEMBL289277	CHEMBL1741210	A	assay format	Potency	10621.3	nM	5571903	CHEMBL1738402	PUBCHEM_BIOASSAY: qHTS Validation Assay for Inhibitors for MPP8 Chromodomain Interactions with Methylated Histone Tails. (Class of assay: confirmatory)	M-phase phosphoprotein 8	Homo sapiens	CHEMBL1201862
CHEMBL164	CHEMBL1741210	A	assay format	Potency	8436.8	nM	5569957	CHEMBL1738402	PUBCHEM_BIOASSAY: qHTS Validation Assay for Inhibitors for MPP8 Chromodomain Interactions with Methylated Histone Tails. (Class of assay: confirmatory)	M-phase phosphoprotein 8	Homo sapiens	CHEMBL1201862
CHEMBL164	CHEMBL1741210	A	assay format	Potency	8436.8	nM	5569957	CHEMBL1738402	PUBCHEM_BIOASSAY: qHTS Validation Assay for Inhibitors for MPP8 Chromodomain Interactions with Methylated Histone Tails. (Class of assay: confirmatory)	M-phase phosphoprotein 8	Homo sapiens	CHEMBL1201862
CHEMBL164	CHEMBL1741210	A	assay format	Potency	6309.6	nM	5572079	CHEMBL1738402	PUBCHEM_BIOASSAY: qHTS Validation Assay for Inhibitors for MPP8 Chromodomain Interactions with Methylated Histone Tails. (Class of assay: confirmatory)	M-phase phosphoprotein 8	Homo sapiens	CHEMBL1201862
CHEMBL164	CHEMBL1741210	A	assay format	Potency	6309.6	nM	5572079	CHEMBL1738402	PUBCHEM_BIOASSAY: qHTS Validation Assay for Inhibitors for MPP8 Chromodomain Interactions with Methylated Histone Tails. (Class of assay: confirmatory)	M-phase phosphoprotein 8	Homo sapiens	CHEMBL1201862
CHEMBL59	CHEMBL1741210	A	assay format	Potency	1062.1	nM	5569991	CHEMBL1738402	PUBCHEM_BIOASSAY: qHTS Validation Assay for Inhibitors for MPP8 Chromodomain Interactions with Methylated Histone Tails. (Class of assay: confirmatory)	M-phase phosphoprotein 8	Homo sapiens	CHEMBL1201862
CHEMBL429023	CHEMBL1741210	A	assay format	Potency	891.3	nM	5570001	CHEMBL1738402	PUBCHEM_BIOASSAY: qHTS Validation Assay for Inhibitors for MPP8 Chromodomain Interactions with Methylated Histone Tails. (Class of assay: confirmatory)	M-phase phosphoprotein 8	Homo sapiens	CHEMBL1201862
CHEMBL28	CHEMBL1741210	A	assay format	Potency	794.3	nM	5570843	CHEMBL1738402	PUBCHEM_BIOASSAY: qHTS Validation Assay for Inhibitors for MPP8 Chromodomain Interactions with Methylated Histone Tails. (Class of assay: confirmatory)	M-phase phosphoprotein 8	Homo sapiens	CHEMBL1201862
CHEMBL45068	CHEMBL1741210	A	assay format	Potency	707.9	nM	5570009	CHEMBL1738402	PUBCHEM_BIOASSAY: qHTS Validation Assay for Inhibitors for MPP8 Chromodomain Interactions with Methylated Histone Tails. (Class of assay: confirmatory)	M-phase phosphoprotein 8	Homo sapiens	CHEMBL1201862
CHEMBL45068	CHEMBL1741210	A	assay format	Potency	707.9	nM	5570009	CHEMBL1738402	PUBCHEM_BIOASSAY: qHTS Validation Assay for Inhibitors for MPP8 Chromodomain Interactions with Methylated Histone Tails. (Class of assay: confirmatory)	M-phase phosphoprotein 8	Homo sapiens	CHEMBL1201862
CHEMBL165	CHEMBL1741210	A	assay format	Potency	158.5	nM	5572078	CHEMBL1738402	PUBCHEM_BIOASSAY: qHTS Validation Assay for Inhibitors for MPP8 Chromodomain Interactions with Methylated Histone Tails. (Class of assay: confirmatory)	M-phase phosphoprotein 8	Homo sapiens	CHEMBL1201862
CHEMBL417799	CHEMBL6157	I	assay format	Potency	56234.1	nM	5568185	CHEMBL1614448	PUBCHEM_BIOASSAY: qHTS Validation Assay for Iinhibitors of HIV-1 Budding by Blocking the Interaction of PTAP/TSG101. (Class of assay: confirmatory) [Related pubchem assays (depositor defined):AID485388, AID493005]	Tumor susceptibility gene 101 protein	Homo sapiens	CHEMBL1201862
CHEMBL8145	CHEMBL1293254	A	assay format	Potency	39810.7	nM	3897165	CHEMBL1614291	PUBCHEM_BIOASSAY: qHTS Validation Assay for Identification of Novel General Anesthetics. (Class of assay: confirmatory)	Ferritin light chain	Equus caballus	CHEMBL1201862
CHEMBL69863	CHEMBL1293254	A	assay format	Potency	39810.7	nM	3897272	CHEMBL1614291	PUBCHEM_BIOASSAY: qHTS Validation Assay for Identification of Novel General Anesthetics. (Class of assay: confirmatory)	Ferritin light chain	Equus caballus	CHEMBL1201862
CHEMBL44	CHEMBL1293254	A	assay format	Potency	39810.7	nM	3897226	CHEMBL1614291	PUBCHEM_BIOASSAY: qHTS Validation Assay for Identification of Novel General Anesthetics. (Class of assay: confirmatory)	Ferritin light chain	Equus caballus	CHEMBL1201862
CHEMBL289277	CHEMBL1293254	A	assay format	Potency	39810.7	nM	3897369	CHEMBL1614291	PUBCHEM_BIOASSAY: qHTS Validation Assay for Identification of Novel General Anesthetics. (Class of assay: confirmatory)	Ferritin light chain	Equus caballus	CHEMBL1201862
CHEMBL12014	CHEMBL1293254	A	assay format	Potency	39810.7	nM	3897376	CHEMBL1614291	PUBCHEM_BIOASSAY: qHTS Validation Assay for Identification of Novel General Anesthetics. (Class of assay: confirmatory)	Ferritin light chain	Equus caballus	CHEMBL1201862
CHEMBL103	CHEMBL1293254	A	assay format	Potency	35481.3	nM	3897208	CHEMBL1614291	PUBCHEM_BIOASSAY: qHTS Validation Assay for Identification of Novel General Anesthetics. (Class of assay: confirmatory)	Ferritin light chain	Equus caballus	CHEMBL1201862
CHEMBL15192	CHEMBL1293254	A	assay format	Potency	15848.9	nM	3897082	CHEMBL1614291	PUBCHEM_BIOASSAY: qHTS Validation Assay for Identification of Novel General Anesthetics. (Class of assay: confirmatory)	Ferritin light chain	Equus caballus	CHEMBL1201862
CHEMBL429023	CHEMBL1293254	A	assay format	Potency	11220.2	nM	3897148	CHEMBL1614291	PUBCHEM_BIOASSAY: qHTS Validation Assay for Identification of Novel General Anesthetics. (Class of assay: confirmatory)	Ferritin light chain	Equus caballus	CHEMBL1201862
CHEMBL453066	CHEMBL5149	A	assay format	Potency	25118.9	nM	3692494	CHEMBL1613856	PUBCHEM_BIOASSAY: qHTS Validation Assay for Activators of Leishmania Mexicana Pyruvate Kinase. (Class of assay: confirmatory)	Pyruvate kinase	Leishmania mexicana	CHEMBL1201862
CHEMBL28626	CHEMBL5149	A	assay format	Potency	19952.6	nM	3692483	CHEMBL1613856	PUBCHEM_BIOASSAY: qHTS Validation Assay for Activators of Leishmania Mexicana Pyruvate Kinase. (Class of assay: confirmatory)	Pyruvate kinase	Leishmania mexicana	CHEMBL1201862
CHEMBL8145	CHEMBL5149	A	assay format	Potency	12589.3	nM	3692490	CHEMBL1613856	PUBCHEM_BIOASSAY: qHTS Validation Assay for Activators of Leishmania Mexicana Pyruvate Kinase. (Class of assay: confirmatory)	Pyruvate kinase	Leishmania mexicana	CHEMBL1201862
CHEMBL44	CHEMBL5149	A	assay format	Potency	12589.3	nM	3692509	CHEMBL1613856	PUBCHEM_BIOASSAY: qHTS Validation Assay for Activators of Leishmania Mexicana Pyruvate Kinase. (Class of assay: confirmatory)	Pyruvate kinase	Leishmania mexicana	CHEMBL1201862
CHEMBL28	CHEMBL5149	A	assay format	Potency	12589.3	nM	3692488	CHEMBL1613856	PUBCHEM_BIOASSAY: qHTS Validation Assay for Activators of Leishmania Mexicana Pyruvate Kinase. (Class of assay: confirmatory)	Pyruvate kinase	Leishmania mexicana	CHEMBL1201862
CHEMBL417799	CHEMBL5149	A	assay format	Potency	10000	nM	3692477	CHEMBL1613856	PUBCHEM_BIOASSAY: qHTS Validation Assay for Activators of Leishmania Mexicana Pyruvate Kinase. (Class of assay: confirmatory)	Pyruvate kinase	Leishmania mexicana	CHEMBL1201862
CHEMBL164	CHEMBL5149	A	assay format	Potency	1995.3	nM	3692489	CHEMBL1613856	PUBCHEM_BIOASSAY: qHTS Validation Assay for Activators of Leishmania Mexicana Pyruvate Kinase. (Class of assay: confirmatory)	Pyruvate kinase	Leishmania mexicana	CHEMBL1201862
CHEMBL164	CHEMBL5149	A	assay format	Potency	1995.3	nM	3692489	CHEMBL1613856	PUBCHEM_BIOASSAY: qHTS Validation Assay for Activators of Leishmania Mexicana Pyruvate Kinase. (Class of assay: confirmatory)	Pyruvate kinase	Leishmania mexicana	CHEMBL1201862
CHEMBL103	CHEMBL1741209	A	assay format	Potency	35481.3	nM	5937875	CHEMBL1738588	PUBCHEM_BIOASSAY: qHTS screen for small molecules that inhibit ELG1-dependent DNA repair in human embryonic kidney (HEK293T) cells expressing luciferase-tagged ELG1. (Class of assay: confirmatory) [Related pubchem assays (depositor defined):AID493107, AID493125]	ATPase family AAA domain-containing protein 5	Homo sapiens	CHEMBL1201862
CHEMBL140	CHEMBL1741209	A	assay format	Potency	29092.9	nM	5897658	CHEMBL1738588	PUBCHEM_BIOASSAY: qHTS screen for small molecules that inhibit ELG1-dependent DNA repair in human embryonic kidney (HEK293T) cells expressing luciferase-tagged ELG1. (Class of assay: confirmatory) [Related pubchem assays (depositor defined):AID493107, AID493125]	ATPase family AAA domain-containing protein 5	Homo sapiens	CHEMBL1201862
CHEMBL75349	CHEMBL1741209	A	assay format	Potency	29081	nM	5907051	CHEMBL1738588	PUBCHEM_BIOASSAY: qHTS screen for small molecules that inhibit ELG1-dependent DNA repair in human embryonic kidney (HEK293T) cells expressing luciferase-tagged ELG1. (Class of assay: confirmatory) [Related pubchem assays (depositor defined):AID493107, AID493125]	ATPase family AAA domain-containing protein 5	Homo sapiens	CHEMBL1201862
CHEMBL363535	CHEMBL1741209	A	assay format	Potency	29081	nM	5949429	CHEMBL1738588	PUBCHEM_BIOASSAY: qHTS screen for small molecules that inhibit ELG1-dependent DNA repair in human embryonic kidney (HEK293T) cells expressing luciferase-tagged ELG1. (Class of assay: confirmatory) [Related pubchem assays (depositor defined):AID493107, AID493125]	ATPase family AAA domain-containing protein 5	Homo sapiens	CHEMBL1201862
CHEMBL511995	CHEMBL1741209	A	assay format	Potency	25929	nM	5921577	CHEMBL1738588	PUBCHEM_BIOASSAY: qHTS screen for small molecules that inhibit ELG1-dependent DNA repair in human embryonic kidney (HEK293T) cells expressing luciferase-tagged ELG1. (Class of assay: confirmatory) [Related pubchem assays (depositor defined):AID493107, AID493125]	ATPase family AAA domain-containing protein 5	Homo sapiens	CHEMBL1201862
CHEMBL465423	CHEMBL1741209	A	assay format	Potency	25929	nM	5873639	CHEMBL1738588	PUBCHEM_BIOASSAY: qHTS screen for small molecules that inhibit ELG1-dependent DNA repair in human embryonic kidney (HEK293T) cells expressing luciferase-tagged ELG1. (Class of assay: confirmatory) [Related pubchem assays (depositor defined):AID493107, AID493125]	ATPase family AAA domain-containing protein 5	Homo sapiens	CHEMBL1201862
CHEMBL391533	CHEMBL1741209	A	assay format	Potency	23109.3	nM	5890624	CHEMBL1738588	PUBCHEM_BIOASSAY: qHTS screen for small molecules that inhibit ELG1-dependent DNA repair in human embryonic kidney (HEK293T) cells expressing luciferase-tagged ELG1. (Class of assay: confirmatory) [Related pubchem assays (depositor defined):AID493107, AID493125]	ATPase family AAA domain-containing protein 5	Homo sapiens	CHEMBL1201862
CHEMBL303846	CHEMBL1741209	A	assay format	Potency	23099.9	nM	5895836	CHEMBL1738588	PUBCHEM_BIOASSAY: qHTS screen for small molecules that inhibit ELG1-dependent DNA repair in human embryonic kidney (HEK293T) cells expressing luciferase-tagged ELG1. (Class of assay: confirmatory) [Related pubchem assays (depositor defined):AID493107, AID493125]	ATPase family AAA domain-containing protein 5	Homo sapiens	CHEMBL1201862
CHEMBL187266	CHEMBL1741209	A	assay format	Potency	23099.9	nM	5880105	CHEMBL1738588	PUBCHEM_BIOASSAY: qHTS screen for small molecules that inhibit ELG1-dependent DNA repair in human embryonic kidney (HEK293T) cells expressing luciferase-tagged ELG1. (Class of assay: confirmatory) [Related pubchem assays (depositor defined):AID493107, AID493125]	ATPase family AAA domain-containing protein 5	Homo sapiens	CHEMBL1201862
CHEMBL168	CHEMBL1741209	A	assay format	Potency	23099.9	nM	5906888	CHEMBL1738588	PUBCHEM_BIOASSAY: qHTS screen for small molecules that inhibit ELG1-dependent DNA repair in human embryonic kidney (HEK293T) cells expressing luciferase-tagged ELG1. (Class of assay: confirmatory) [Related pubchem assays (depositor defined):AID493107, AID493125]	ATPase family AAA domain-containing protein 5	Homo sapiens	CHEMBL1201862
CHEMBL103	CHEMBL1741209	A	assay format	Potency	20596.2	nM	5905958	CHEMBL1738588	PUBCHEM_BIOASSAY: qHTS screen for small molecules that inhibit ELG1-dependent DNA repair in human embryonic kidney (HEK293T) cells expressing luciferase-tagged ELG1. (Class of assay: confirmatory) [Related pubchem assays (depositor defined):AID493107, AID493125]	ATPase family AAA domain-containing protein 5	Homo sapiens	CHEMBL1201862
CHEMBL208484	CHEMBL1741209	A	assay format	Potency	20587.8	nM	5945776	CHEMBL1738588	PUBCHEM_BIOASSAY: qHTS screen for small molecules that inhibit ELG1-dependent DNA repair in human embryonic kidney (HEK293T) cells expressing luciferase-tagged ELG1. (Class of assay: confirmatory) [Related pubchem assays (depositor defined):AID493107, AID493125]	ATPase family AAA domain-containing protein 5	Homo sapiens	CHEMBL1201862
CHEMBL163316	CHEMBL1741209	A	assay format	Potency	18348.9	nM	5898130	CHEMBL1738588	PUBCHEM_BIOASSAY: qHTS screen for small molecules that inhibit ELG1-dependent DNA repair in human embryonic kidney (HEK293T) cells expressing luciferase-tagged ELG1. (Class of assay: confirmatory) [Related pubchem assays (depositor defined):AID493107, AID493125]	ATPase family AAA domain-containing protein 5	Homo sapiens	CHEMBL1201862
CHEMBL44	CHEMBL1741209	A	assay format	Potency	16353.5	nM	5927306	CHEMBL1738588	PUBCHEM_BIOASSAY: qHTS screen for small molecules that inhibit ELG1-dependent DNA repair in human embryonic kidney (HEK293T) cells expressing luciferase-tagged ELG1. (Class of assay: confirmatory) [Related pubchem assays (depositor defined):AID493107, AID493125]	ATPase family AAA domain-containing protein 5	Homo sapiens	CHEMBL1201862
CHEMBL214321	CHEMBL1741209	A	assay format	Potency	16353.5	nM	5886725	CHEMBL1738588	PUBCHEM_BIOASSAY: qHTS screen for small molecules that inhibit ELG1-dependent DNA repair in human embryonic kidney (HEK293T) cells expressing luciferase-tagged ELG1. (Class of assay: confirmatory) [Related pubchem assays (depositor defined):AID493107, AID493125]	ATPase family AAA domain-containing protein 5	Homo sapiens	CHEMBL1201862
CHEMBL187460	CHEMBL1741209	A	assay format	Potency	16353.5	nM	5894868	CHEMBL1738588	PUBCHEM_BIOASSAY: qHTS screen for small molecules that inhibit ELG1-dependent DNA repair in human embryonic kidney (HEK293T) cells expressing luciferase-tagged ELG1. (Class of assay: confirmatory) [Related pubchem assays (depositor defined):AID493107, AID493125]	ATPase family AAA domain-containing protein 5	Homo sapiens	CHEMBL1201862
CHEMBL164841	CHEMBL1741209	A	assay format	Potency	16353.5	nM	5918901	CHEMBL1738588	PUBCHEM_BIOASSAY: qHTS screen for small molecules that inhibit ELG1-dependent DNA repair in human embryonic kidney (HEK293T) cells expressing luciferase-tagged ELG1. (Class of assay: confirmatory) [Related pubchem assays (depositor defined):AID493107, AID493125]	ATPase family AAA domain-containing protein 5	Homo sapiens	CHEMBL1201862
CHEMBL465843	CHEMBL1741209	A	assay format	Potency	15848.9	nM	5920198	CHEMBL1738588	PUBCHEM_BIOASSAY: qHTS screen for small molecules that inhibit ELG1-dependent DNA repair in human embryonic kidney (HEK293T) cells expressing luciferase-tagged ELG1. (Class of assay: confirmatory) [Related pubchem assays (depositor defined):AID493107, AID493125]	ATPase family AAA domain-containing protein 5	Homo sapiens	CHEMBL1201862
CHEMBL465843	CHEMBL1741209	A	assay format	Potency	15848.9	nM	5920198	CHEMBL1738588	PUBCHEM_BIOASSAY: qHTS screen for small molecules that inhibit ELG1-dependent DNA repair in human embryonic kidney (HEK293T) cells expressing luciferase-tagged ELG1. (Class of assay: confirmatory) [Related pubchem assays (depositor defined):AID493107, AID493125]	ATPase family AAA domain-containing protein 5	Homo sapiens	CHEMBL1201862
CHEMBL275638	CHEMBL1741209	A	assay format	Potency	14575	nM	5910705	CHEMBL1738588	PUBCHEM_BIOASSAY: qHTS screen for small molecules that inhibit ELG1-dependent DNA repair in human embryonic kidney (HEK293T) cells expressing luciferase-tagged ELG1. (Class of assay: confirmatory) [Related pubchem assays (depositor defined):AID493107, AID493125]	ATPase family AAA domain-containing protein 5	Homo sapiens	CHEMBL1201862
CHEMBL233930	CHEMBL1741209	A	assay format	Potency	14575	nM	5898221	CHEMBL1738588	PUBCHEM_BIOASSAY: qHTS screen for small molecules that inhibit ELG1-dependent DNA repair in human embryonic kidney (HEK293T) cells expressing luciferase-tagged ELG1. (Class of assay: confirmatory) [Related pubchem assays (depositor defined):AID493107, AID493125]	ATPase family AAA domain-containing protein 5	Homo sapiens	CHEMBL1201862
CHEMBL309490	CHEMBL1741209	A	assay format	Potency	12990	nM	5888741	CHEMBL1738588	PUBCHEM_BIOASSAY: qHTS screen for small molecules that inhibit ELG1-dependent DNA repair in human embryonic kidney (HEK293T) cells expressing luciferase-tagged ELG1. (Class of assay: confirmatory) [Related pubchem assays (depositor defined):AID493107, AID493125]	ATPase family AAA domain-containing protein 5	Homo sapiens	CHEMBL1201862
CHEMBL69863	CHEMBL1741209	A	assay format	Potency	12589.3	nM	5888176	CHEMBL1738588	PUBCHEM_BIOASSAY: qHTS screen for small molecules that inhibit ELG1-dependent DNA repair in human embryonic kidney (HEK293T) cells expressing luciferase-tagged ELG1. (Class of assay: confirmatory) [Related pubchem assays (depositor defined):AID493107, AID493125]	ATPase family AAA domain-containing protein 5	Homo sapiens	CHEMBL1201862
CHEMBL1235966	CHEMBL1741209	A	assay format	Potency	12589.3	nM	5890358	CHEMBL1738588	PUBCHEM_BIOASSAY: qHTS screen for small molecules that inhibit ELG1-dependent DNA repair in human embryonic kidney (HEK293T) cells expressing luciferase-tagged ELG1. (Class of assay: confirmatory) [Related pubchem assays (depositor defined):AID493107, AID493125]	ATPase family AAA domain-containing protein 5	Homo sapiens	CHEMBL1201862
CHEMBL490355	CHEMBL1741209	A	assay format	Potency	11577.4	nM	5916883	CHEMBL1738588	PUBCHEM_BIOASSAY: qHTS screen for small molecules that inhibit ELG1-dependent DNA repair in human embryonic kidney (HEK293T) cells expressing luciferase-tagged ELG1. (Class of assay: confirmatory) [Related pubchem assays (depositor defined):AID493107, AID493125]	ATPase family AAA domain-containing protein 5	Homo sapiens	CHEMBL1201862
CHEMBL233929	CHEMBL1741209	A	assay format	Potency	11577.4	nM	5913154	CHEMBL1738588	PUBCHEM_BIOASSAY: qHTS screen for small molecules that inhibit ELG1-dependent DNA repair in human embryonic kidney (HEK293T) cells expressing luciferase-tagged ELG1. (Class of assay: confirmatory) [Related pubchem assays (depositor defined):AID493107, AID493125]	ATPase family AAA domain-containing protein 5	Homo sapiens	CHEMBL1201862
CHEMBL486422	CHEMBL1741209	A	assay format	Potency	10322.5	nM	5870795	CHEMBL1738588	PUBCHEM_BIOASSAY: qHTS screen for small molecules that inhibit ELG1-dependent DNA repair in human embryonic kidney (HEK293T) cells expressing luciferase-tagged ELG1. (Class of assay: confirmatory) [Related pubchem assays (depositor defined):AID493107, AID493125]	ATPase family AAA domain-containing protein 5	Homo sapiens	CHEMBL1201862
CHEMBL129795	CHEMBL1741209	A	assay format	Potency	10322.5	nM	5938292	CHEMBL1738588	PUBCHEM_BIOASSAY: qHTS screen for small molecules that inhibit ELG1-dependent DNA repair in human embryonic kidney (HEK293T) cells expressing luciferase-tagged ELG1. (Class of assay: confirmatory) [Related pubchem assays (depositor defined):AID493107, AID493125]	ATPase family AAA domain-containing protein 5	Homo sapiens	CHEMBL1201862
CHEMBL43185	CHEMBL1741209	A	assay format	Potency	10318.3	nM	5890703	CHEMBL1738588	PUBCHEM_BIOASSAY: qHTS screen for small molecules that inhibit ELG1-dependent DNA repair in human embryonic kidney (HEK293T) cells expressing luciferase-tagged ELG1. (Class of assay: confirmatory) [Related pubchem assays (depositor defined):AID493107, AID493125]	ATPase family AAA domain-containing protein 5	Homo sapiens	CHEMBL1201862
CHEMBL241608	CHEMBL1741209	A	assay format	Potency	9196.2	nM	5903343	CHEMBL1738588	PUBCHEM_BIOASSAY: qHTS screen for small molecules that inhibit ELG1-dependent DNA repair in human embryonic kidney (HEK293T) cells expressing luciferase-tagged ELG1. (Class of assay: confirmatory) [Related pubchem assays (depositor defined):AID493107, AID493125]	ATPase family AAA domain-containing protein 5	Homo sapiens	CHEMBL1201862
CHEMBL151	CHEMBL1741209	A	assay format	Potency	9196.2	nM	5898922	CHEMBL1738588	PUBCHEM_BIOASSAY: qHTS screen for small molecules that inhibit ELG1-dependent DNA repair in human embryonic kidney (HEK293T) cells expressing luciferase-tagged ELG1. (Class of assay: confirmatory) [Related pubchem assays (depositor defined):AID493107, AID493125]	ATPase family AAA domain-containing protein 5	Homo sapiens	CHEMBL1201862
CHEMBL131921	CHEMBL1741209	A	assay format	Potency	7307.8	nM	5926933	CHEMBL1738588	PUBCHEM_BIOASSAY: qHTS screen for small molecules that inhibit ELG1-dependent DNA repair in human embryonic kidney (HEK293T) cells expressing luciferase-tagged ELG1. (Class of assay: confirmatory) [Related pubchem assays (depositor defined):AID493107, AID493125]	ATPase family AAA domain-containing protein 5	Homo sapiens	CHEMBL1201862
CHEMBL19032	CHEMBL1741209	A	assay format	Potency	7304.8	nM	5910758	CHEMBL1738588	PUBCHEM_BIOASSAY: qHTS screen for small molecules that inhibit ELG1-dependent DNA repair in human embryonic kidney (HEK293T) cells expressing luciferase-tagged ELG1. (Class of assay: confirmatory) [Related pubchem assays (depositor defined):AID493107, AID493125]	ATPase family AAA domain-containing protein 5	Homo sapiens	CHEMBL1201862
CHEMBL243664	CHEMBL1741209	A	assay format	Potency	5623.4	nM	5931574	CHEMBL1738588	PUBCHEM_BIOASSAY: qHTS screen for small molecules that inhibit ELG1-dependent DNA repair in human embryonic kidney (HEK293T) cells expressing luciferase-tagged ELG1. (Class of assay: confirmatory) [Related pubchem assays (depositor defined):AID493107, AID493125]	ATPase family AAA domain-containing protein 5	Homo sapiens	CHEMBL1201862
CHEMBL470881	CHEMBL1741209	A	assay format	Potency	4109.5	nM	5897185	CHEMBL1738588	PUBCHEM_BIOASSAY: qHTS screen for small molecules that inhibit ELG1-dependent DNA repair in human embryonic kidney (HEK293T) cells expressing luciferase-tagged ELG1. (Class of assay: confirmatory) [Related pubchem assays (depositor defined):AID493107, AID493125]	ATPase family AAA domain-containing protein 5	Homo sapiens	CHEMBL1201862
CHEMBL165	CHEMBL1741209	A	assay format	Potency	4109.5	nM	5872477	CHEMBL1738588	PUBCHEM_BIOASSAY: qHTS screen for small molecules that inhibit ELG1-dependent DNA repair in human embryonic kidney (HEK293T) cells expressing luciferase-tagged ELG1. (Class of assay: confirmatory) [Related pubchem assays (depositor defined):AID493107, AID493125]	ATPase family AAA domain-containing protein 5	Homo sapiens	CHEMBL1201862
CHEMBL8260	CHEMBL1741209	A	assay format	Potency	4107.8	nM	5946564	CHEMBL1738588	PUBCHEM_BIOASSAY: qHTS screen for small molecules that inhibit ELG1-dependent DNA repair in human embryonic kidney (HEK293T) cells expressing luciferase-tagged ELG1. (Class of assay: confirmatory) [Related pubchem assays (depositor defined):AID493107, AID493125]	ATPase family AAA domain-containing protein 5	Homo sapiens	CHEMBL1201862
CHEMBL306946	CHEMBL1741209	A	assay format	Potency	1635.3	nM	5939975	CHEMBL1738588	PUBCHEM_BIOASSAY: qHTS screen for small molecules that inhibit ELG1-dependent DNA repair in human embryonic kidney (HEK293T) cells expressing luciferase-tagged ELG1. (Class of assay: confirmatory) [Related pubchem assays (depositor defined):AID493107, AID493125]	ATPase family AAA domain-containing protein 5	Homo sapiens	CHEMBL1201862
CHEMBL391533	CHEMBL1741209	A	assay format	Potency	32642.7	nM	5677684	CHEMBL1738317	PUBCHEM_BIOASSAY: qHTS screen for small molecules that induce genotoxicity in human embryonic kidney (HEK293T) cells expressing luciferase-tagged ELG1. (Class of assay: confirmatory) [Related pubchem assays (depositor defined):AID493106, AID493143]	ATPase family AAA domain-containing protein 5	Homo sapiens	CHEMBL1201862
CHEMBL163316	CHEMBL1741209	A	assay format	Potency	25918.5	nM	5675037	CHEMBL1738317	PUBCHEM_BIOASSAY: qHTS screen for small molecules that induce genotoxicity in human embryonic kidney (HEK293T) cells expressing luciferase-tagged ELG1. (Class of assay: confirmatory) [Related pubchem assays (depositor defined):AID493106, AID493143]	ATPase family AAA domain-containing protein 5	Homo sapiens	CHEMBL1201862
CHEMBL131921	CHEMBL1741209	A	assay format	Potency	23109.3	nM	5671387	CHEMBL1738317	PUBCHEM_BIOASSAY: qHTS screen for small molecules that induce genotoxicity in human embryonic kidney (HEK293T) cells expressing luciferase-tagged ELG1. (Class of assay: confirmatory) [Related pubchem assays (depositor defined):AID493106, AID493143]	ATPase family AAA domain-containing protein 5	Homo sapiens	CHEMBL1201862
CHEMBL129795	CHEMBL1741209	A	assay format	Potency	23109.3	nM	5668792	CHEMBL1738317	PUBCHEM_BIOASSAY: qHTS screen for small molecules that induce genotoxicity in human embryonic kidney (HEK293T) cells expressing luciferase-tagged ELG1. (Class of assay: confirmatory) [Related pubchem assays (depositor defined):AID493106, AID493143]	ATPase family AAA domain-containing protein 5	Homo sapiens	CHEMBL1201862
CHEMBL303846	CHEMBL1741209	A	assay format	Potency	23099.9	nM	5655585	CHEMBL1738317	PUBCHEM_BIOASSAY: qHTS screen for small molecules that induce genotoxicity in human embryonic kidney (HEK293T) cells expressing luciferase-tagged ELG1. (Class of assay: confirmatory) [Related pubchem assays (depositor defined):AID493106, AID493143]	ATPase family AAA domain-containing protein 5	Homo sapiens	CHEMBL1201862
CHEMBL164841	CHEMBL1741209	A	assay format	Potency	23099.9	nM	5673240	CHEMBL1738317	PUBCHEM_BIOASSAY: qHTS screen for small molecules that induce genotoxicity in human embryonic kidney (HEK293T) cells expressing luciferase-tagged ELG1. (Class of assay: confirmatory) [Related pubchem assays (depositor defined):AID493106, AID493143]	ATPase family AAA domain-containing protein 5	Homo sapiens	CHEMBL1201862
CHEMBL275638	CHEMBL1741209	A	assay format	Potency	20587.8	nM	5672072	CHEMBL1738317	PUBCHEM_BIOASSAY: qHTS screen for small molecules that induce genotoxicity in human embryonic kidney (HEK293T) cells expressing luciferase-tagged ELG1. (Class of assay: confirmatory) [Related pubchem assays (depositor defined):AID493106, AID493143]	ATPase family AAA domain-containing protein 5	Homo sapiens	CHEMBL1201862
CHEMBL486422	CHEMBL1741209	A	assay format	Potency	16360.1	nM	5660282	CHEMBL1738317	PUBCHEM_BIOASSAY: qHTS screen for small molecules that induce genotoxicity in human embryonic kidney (HEK293T) cells expressing luciferase-tagged ELG1. (Class of assay: confirmatory) [Related pubchem assays (depositor defined):AID493106, AID493143]	ATPase family AAA domain-containing protein 5	Homo sapiens	CHEMBL1201862
CHEMBL44	CHEMBL1741209	A	assay format	Potency	16353.5	nM	5675217	CHEMBL1738317	PUBCHEM_BIOASSAY: qHTS screen for small molecules that induce genotoxicity in human embryonic kidney (HEK293T) cells expressing luciferase-tagged ELG1. (Class of assay: confirmatory) [Related pubchem assays (depositor defined):AID493106, AID493143]	ATPase family AAA domain-containing protein 5	Homo sapiens	CHEMBL1201862
CHEMBL214321	CHEMBL1741209	A	assay format	Potency	16353.5	nM	5675630	CHEMBL1738317	PUBCHEM_BIOASSAY: qHTS screen for small molecules that induce genotoxicity in human embryonic kidney (HEK293T) cells expressing luciferase-tagged ELG1. (Class of assay: confirmatory) [Related pubchem assays (depositor defined):AID493106, AID493143]	ATPase family AAA domain-containing protein 5	Homo sapiens	CHEMBL1201862
CHEMBL176045	CHEMBL1741209	A	assay format	Potency	16353.5	nM	5667275	CHEMBL1738317	PUBCHEM_BIOASSAY: qHTS screen for small molecules that induce genotoxicity in human embryonic kidney (HEK293T) cells expressing luciferase-tagged ELG1. (Class of assay: confirmatory) [Related pubchem assays (depositor defined):AID493106, AID493143]	ATPase family AAA domain-containing protein 5	Homo sapiens	CHEMBL1201862
CHEMBL165	CHEMBL1741209	A	assay format	Potency	14581	nM	5659303	CHEMBL1738317	PUBCHEM_BIOASSAY: qHTS screen for small molecules that induce genotoxicity in human embryonic kidney (HEK293T) cells expressing luciferase-tagged ELG1. (Class of assay: confirmatory) [Related pubchem assays (depositor defined):AID493106, AID493143]	ATPase family AAA domain-containing protein 5	Homo sapiens	CHEMBL1201862
CHEMBL490355	CHEMBL1741209	A	assay format	Potency	14575	nM	5666928	CHEMBL1738317	PUBCHEM_BIOASSAY: qHTS screen for small molecules that induce genotoxicity in human embryonic kidney (HEK293T) cells expressing luciferase-tagged ELG1. (Class of assay: confirmatory) [Related pubchem assays (depositor defined):AID493106, AID493143]	ATPase family AAA domain-containing protein 5	Homo sapiens	CHEMBL1201862
CHEMBL241608	CHEMBL1741209	A	assay format	Potency	12990	nM	5670182	CHEMBL1738317	PUBCHEM_BIOASSAY: qHTS screen for small molecules that induce genotoxicity in human embryonic kidney (HEK293T) cells expressing luciferase-tagged ELG1. (Class of assay: confirmatory) [Related pubchem assays (depositor defined):AID493106, AID493143]	ATPase family AAA domain-containing protein 5	Homo sapiens	CHEMBL1201862
CHEMBL43185	CHEMBL1741209	A	assay format	Potency	11577.4	nM	5677703	CHEMBL1738317	PUBCHEM_BIOASSAY: qHTS screen for small molecules that induce genotoxicity in human embryonic kidney (HEK293T) cells expressing luciferase-tagged ELG1. (Class of assay: confirmatory) [Related pubchem assays (depositor defined):AID493106, AID493143]	ATPase family AAA domain-containing protein 5	Homo sapiens	CHEMBL1201862
CHEMBL151	CHEMBL1741209	A	assay format	Potency	7304.8	nM	5676882	CHEMBL1738317	PUBCHEM_BIOASSAY: qHTS screen for small molecules that induce genotoxicity in human embryonic kidney (HEK293T) cells expressing luciferase-tagged ELG1. (Class of assay: confirmatory) [Related pubchem assays (depositor defined):AID493106, AID493143]	ATPase family AAA domain-containing protein 5	Homo sapiens	CHEMBL1201862
CHEMBL12327	CHEMBL1741209	A	assay format	Potency	6513.1	nM	5654263	CHEMBL1738317	PUBCHEM_BIOASSAY: qHTS screen for small molecules that induce genotoxicity in human embryonic kidney (HEK293T) cells expressing luciferase-tagged ELG1. (Class of assay: confirmatory) [Related pubchem assays (depositor defined):AID493106, AID493143]	ATPase family AAA domain-containing protein 5	Homo sapiens	CHEMBL1201862
CHEMBL69863	CHEMBL1741209	A	assay format	Potency	5171.4	nM	5666307	CHEMBL1738317	PUBCHEM_BIOASSAY: qHTS screen for small molecules that induce genotoxicity in human embryonic kidney (HEK293T) cells expressing luciferase-tagged ELG1. (Class of assay: confirmatory) [Related pubchem assays (depositor defined):AID493106, AID493143]	ATPase family AAA domain-containing protein 5	Homo sapiens	CHEMBL1201862
CHEMBL8260	CHEMBL1741209	A	assay format	Potency	3262.9	nM	5683548	CHEMBL1738317	PUBCHEM_BIOASSAY: qHTS screen for small molecules that induce genotoxicity in human embryonic kidney (HEK293T) cells expressing luciferase-tagged ELG1. (Class of assay: confirmatory) [Related pubchem assays (depositor defined):AID493106, AID493143]	ATPase family AAA domain-containing protein 5	Homo sapiens	CHEMBL1201862
CHEMBL243664	CHEMBL1741209	A	assay format	Potency	2908.1	nM	5678479	CHEMBL1738317	PUBCHEM_BIOASSAY: qHTS screen for small molecules that induce genotoxicity in human embryonic kidney (HEK293T) cells expressing luciferase-tagged ELG1. (Class of assay: confirmatory) [Related pubchem assays (depositor defined):AID493106, AID493143]	ATPase family AAA domain-containing protein 5	Homo sapiens	CHEMBL1201862
CHEMBL465843	CHEMBL1741209	A	assay format	Potency	2310	nM	5679155	CHEMBL1738317	PUBCHEM_BIOASSAY: qHTS screen for small molecules that induce genotoxicity in human embryonic kidney (HEK293T) cells expressing luciferase-tagged ELG1. (Class of assay: confirmatory) [Related pubchem assays (depositor defined):AID493106, AID493143]	ATPase family AAA domain-containing protein 5	Homo sapiens	CHEMBL1201862
CHEMBL465843	CHEMBL1741209	A	assay format	Potency	2310	nM	5679155	CHEMBL1738317	PUBCHEM_BIOASSAY: qHTS screen for small molecules that induce genotoxicity in human embryonic kidney (HEK293T) cells expressing luciferase-tagged ELG1. (Class of assay: confirmatory) [Related pubchem assays (depositor defined):AID493106, AID493143]	ATPase family AAA domain-containing protein 5	Homo sapiens	CHEMBL1201862
CHEMBL140	CHEMBL4096	A	assay format	Potency	39810.7	nM	4878434	CHEMBL1613995	PUBCHEM_BIOASSAY: qHTS Screen for Compounds that Selectively Target Cancer Cells with p53 Mutations: Cytotoxicity of p53ts Cells at the Permissive Temperature. (Class of assay: confirmatory) [Related pubchem assays: 902 ]	Cellular tumor antigen p53	Homo sapiens	CHEMBL1201862
CHEMBL573524	CHEMBL4096	A	assay format	Potency	31622.8	nM	4874802	CHEMBL1613995	PUBCHEM_BIOASSAY: qHTS Screen for Compounds that Selectively Target Cancer Cells with p53 Mutations: Cytotoxicity of p53ts Cells at the Permissive Temperature. (Class of assay: confirmatory) [Related pubchem assays: 902 ]	Cellular tumor antigen p53	Homo sapiens	CHEMBL1201862
CHEMBL323197	CHEMBL4096	A	assay format	Potency	31622.8	nM	4858784	CHEMBL1613995	PUBCHEM_BIOASSAY: qHTS Screen for Compounds that Selectively Target Cancer Cells with p53 Mutations: Cytotoxicity of p53ts Cells at the Permissive Temperature. (Class of assay: confirmatory) [Related pubchem assays: 902 ]	Cellular tumor antigen p53	Homo sapiens	CHEMBL1201862
CHEMBL289277	CHEMBL4096	A	assay format	Potency	31622.8	nM	4866583	CHEMBL1613995	PUBCHEM_BIOASSAY: qHTS Screen for Compounds that Selectively Target Cancer Cells with p53 Mutations: Cytotoxicity of p53ts Cells at the Permissive Temperature. (Class of assay: confirmatory) [Related pubchem assays: 902 ]	Cellular tumor antigen p53	Homo sapiens	CHEMBL1201862
CHEMBL117	CHEMBL4096	A	assay format	Potency	31622.8	nM	4850978	CHEMBL1613995	PUBCHEM_BIOASSAY: qHTS Screen for Compounds that Selectively Target Cancer Cells with p53 Mutations: Cytotoxicity of p53ts Cells at the Permissive Temperature. (Class of assay: confirmatory) [Related pubchem assays: 902 ]	Cellular tumor antigen p53	Homo sapiens	CHEMBL1201862
CHEMBL243664	CHEMBL4096	A	assay format	Potency	25118.9	nM	4842703	CHEMBL1613995	PUBCHEM_BIOASSAY: qHTS Screen for Compounds that Selectively Target Cancer Cells with p53 Mutations: Cytotoxicity of p53ts Cells at the Permissive Temperature. (Class of assay: confirmatory) [Related pubchem assays: 902 ]	Cellular tumor antigen p53	Homo sapiens	CHEMBL1201862
CHEMBL117	CHEMBL4096	A	assay format	Potency	25118.9	nM	4846775	CHEMBL1613995	PUBCHEM_BIOASSAY: qHTS Screen for Compounds that Selectively Target Cancer Cells with p53 Mutations: Cytotoxicity of p53ts Cells at the Permissive Temperature. (Class of assay: confirmatory) [Related pubchem assays: 902 ]	Cellular tumor antigen p53	Homo sapiens	CHEMBL1201862
CHEMBL31574	CHEMBL4096	A	assay format	Potency	19952.6	nM	4878801	CHEMBL1613995	PUBCHEM_BIOASSAY: qHTS Screen for Compounds that Selectively Target Cancer Cells with p53 Mutations: Cytotoxicity of p53ts Cells at the Permissive Temperature. (Class of assay: confirmatory) [Related pubchem assays: 902 ]	Cellular tumor antigen p53	Homo sapiens	CHEMBL1201862
CHEMBL294009	CHEMBL4096	A	assay format	Potency	15848.9	nM	4878502	CHEMBL1613995	PUBCHEM_BIOASSAY: qHTS Screen for Compounds that Selectively Target Cancer Cells with p53 Mutations: Cytotoxicity of p53ts Cells at the Permissive Temperature. (Class of assay: confirmatory) [Related pubchem assays: 902 ]	Cellular tumor antigen p53	Homo sapiens	CHEMBL1201862
CHEMBL242341	CHEMBL4096	A	assay format	Potency	15848.9	nM	4854514	CHEMBL1613995	PUBCHEM_BIOASSAY: qHTS Screen for Compounds that Selectively Target Cancer Cells with p53 Mutations: Cytotoxicity of p53ts Cells at the Permissive Temperature. (Class of assay: confirmatory) [Related pubchem assays: 902 ]	Cellular tumor antigen p53	Homo sapiens	CHEMBL1201862
CHEMBL59	CHEMBL4096	A	assay format	Potency	12589.3	nM	4842655	CHEMBL1613995	PUBCHEM_BIOASSAY: qHTS Screen for Compounds that Selectively Target Cancer Cells with p53 Mutations: Cytotoxicity of p53ts Cells at the Permissive Temperature. (Class of assay: confirmatory) [Related pubchem assays: 902 ]	Cellular tumor antigen p53	Homo sapiens	CHEMBL1201862
CHEMBL187266	CHEMBL4096	A	assay format	Potency	12589.3	nM	4834668	CHEMBL1613995	PUBCHEM_BIOASSAY: qHTS Screen for Compounds that Selectively Target Cancer Cells with p53 Mutations: Cytotoxicity of p53ts Cells at the Permissive Temperature. (Class of assay: confirmatory) [Related pubchem assays: 902 ]	Cellular tumor antigen p53	Homo sapiens	CHEMBL1201862
CHEMBL151	CHEMBL4096	A	assay format	Potency	12589.3	nM	4854990	CHEMBL1613995	PUBCHEM_BIOASSAY: qHTS Screen for Compounds that Selectively Target Cancer Cells with p53 Mutations: Cytotoxicity of p53ts Cells at the Permissive Temperature. (Class of assay: confirmatory) [Related pubchem assays: 902 ]	Cellular tumor antigen p53	Homo sapiens	CHEMBL1201862
CHEMBL131921	CHEMBL4096	A	assay format	Potency	12589.3	nM	4878718	CHEMBL1613995	PUBCHEM_BIOASSAY: qHTS Screen for Compounds that Selectively Target Cancer Cells with p53 Mutations: Cytotoxicity of p53ts Cells at the Permissive Temperature. (Class of assay: confirmatory) [Related pubchem assays: 902 ]	Cellular tumor antigen p53	Homo sapiens	CHEMBL1201862
CHEMBL8145	CHEMBL4096	A	assay format	Potency	10000	nM	4862859	CHEMBL1613995	PUBCHEM_BIOASSAY: qHTS Screen for Compounds that Selectively Target Cancer Cells with p53 Mutations: Cytotoxicity of p53ts Cells at the Permissive Temperature. (Class of assay: confirmatory) [Related pubchem assays: 902 ]	Cellular tumor antigen p53	Homo sapiens	CHEMBL1201862
CHEMBL44	CHEMBL4096	A	assay format	Potency	10000	nM	4878808	CHEMBL1613995	PUBCHEM_BIOASSAY: qHTS Screen for Compounds that Selectively Target Cancer Cells with p53 Mutations: Cytotoxicity of p53ts Cells at the Permissive Temperature. (Class of assay: confirmatory) [Related pubchem assays: 902 ]	Cellular tumor antigen p53	Homo sapiens	CHEMBL1201862
CHEMBL323197	CHEMBL4096	A	assay format	Potency	10000	nM	4854671	CHEMBL1613995	PUBCHEM_BIOASSAY: qHTS Screen for Compounds that Selectively Target Cancer Cells with p53 Mutations: Cytotoxicity of p53ts Cells at the Permissive Temperature. (Class of assay: confirmatory) [Related pubchem assays: 902 ]	Cellular tumor antigen p53	Homo sapiens	CHEMBL1201862
CHEMBL303846	CHEMBL4096	A	assay format	Potency	10000	nM	4874721	CHEMBL1613995	PUBCHEM_BIOASSAY: qHTS Screen for Compounds that Selectively Target Cancer Cells with p53 Mutations: Cytotoxicity of p53ts Cells at the Permissive Temperature. (Class of assay: confirmatory) [Related pubchem assays: 902 ]	Cellular tumor antigen p53	Homo sapiens	CHEMBL1201862
CHEMBL186366	CHEMBL4096	A	assay format	Potency	10000	nM	4874866	CHEMBL1613995	PUBCHEM_BIOASSAY: qHTS Screen for Compounds that Selectively Target Cancer Cells with p53 Mutations: Cytotoxicity of p53ts Cells at the Permissive Temperature. (Class of assay: confirmatory) [Related pubchem assays: 902 ]	Cellular tumor antigen p53	Homo sapiens	CHEMBL1201862
CHEMBL165	CHEMBL4096	A	assay format	Potency	10000	nM	4846847	CHEMBL1613995	PUBCHEM_BIOASSAY: qHTS Screen for Compounds that Selectively Target Cancer Cells with p53 Mutations: Cytotoxicity of p53ts Cells at the Permissive Temperature. (Class of assay: confirmatory) [Related pubchem assays: 902 ]	Cellular tumor antigen p53	Homo sapiens	CHEMBL1201862
CHEMBL150	CHEMBL4096	A	assay format	Potency	7943.3	nM	4858960	CHEMBL1613995	PUBCHEM_BIOASSAY: qHTS Screen for Compounds that Selectively Target Cancer Cells with p53 Mutations: Cytotoxicity of p53ts Cells at the Permissive Temperature. (Class of assay: confirmatory) [Related pubchem assays: 902 ]	Cellular tumor antigen p53	Homo sapiens	CHEMBL1201862
CHEMBL417799	CHEMBL4096	A	assay format	Potency	6309.6	nM	4850940	CHEMBL1613995	PUBCHEM_BIOASSAY: qHTS Screen for Compounds that Selectively Target Cancer Cells with p53 Mutations: Cytotoxicity of p53ts Cells at the Permissive Temperature. (Class of assay: confirmatory) [Related pubchem assays: 902 ]	Cellular tumor antigen p53	Homo sapiens	CHEMBL1201862
CHEMBL295316	CHEMBL4096	A	assay format	Potency	6309.6	nM	4838784	CHEMBL1613995	PUBCHEM_BIOASSAY: qHTS Screen for Compounds that Selectively Target Cancer Cells with p53 Mutations: Cytotoxicity of p53ts Cells at the Permissive Temperature. (Class of assay: confirmatory) [Related pubchem assays: 902 ]	Cellular tumor antigen p53	Homo sapiens	CHEMBL1201862
CHEMBL28	CHEMBL4096	A	assay format	Potency	5011.9	nM	4862815	CHEMBL1613995	PUBCHEM_BIOASSAY: qHTS Screen for Compounds that Selectively Target Cancer Cells with p53 Mutations: Cytotoxicity of p53ts Cells at the Permissive Temperature. (Class of assay: confirmatory) [Related pubchem assays: 902 ]	Cellular tumor antigen p53	Homo sapiens	CHEMBL1201862
CHEMBL15192	CHEMBL4096	A	assay format	Potency	5011.9	nM	4874848	CHEMBL1613995	PUBCHEM_BIOASSAY: qHTS Screen for Compounds that Selectively Target Cancer Cells with p53 Mutations: Cytotoxicity of p53ts Cells at the Permissive Temperature. (Class of assay: confirmatory) [Related pubchem assays: 902 ]	Cellular tumor antigen p53	Homo sapiens	CHEMBL1201862
CHEMBL151	CHEMBL4096	A	assay format	Potency	5011.9	nM	4878713	CHEMBL1613995	PUBCHEM_BIOASSAY: qHTS Screen for Compounds that Selectively Target Cancer Cells with p53 Mutations: Cytotoxicity of p53ts Cells at the Permissive Temperature. (Class of assay: confirmatory) [Related pubchem assays: 902 ]	Cellular tumor antigen p53	Homo sapiens	CHEMBL1201862
CHEMBL8260	CHEMBL4096	A	assay format	Potency	3981.1	nM	4866575	CHEMBL1613995	PUBCHEM_BIOASSAY: qHTS Screen for Compounds that Selectively Target Cancer Cells with p53 Mutations: Cytotoxicity of p53ts Cells at the Permissive Temperature. (Class of assay: confirmatory) [Related pubchem assays: 902 ]	Cellular tumor antigen p53	Homo sapiens	CHEMBL1201862
CHEMBL295316	CHEMBL4096	A	assay format	Potency	3981.1	nM	4822773	CHEMBL1613995	PUBCHEM_BIOASSAY: qHTS Screen for Compounds that Selectively Target Cancer Cells with p53 Mutations: Cytotoxicity of p53ts Cells at the Permissive Temperature. (Class of assay: confirmatory) [Related pubchem assays: 902 ]	Cellular tumor antigen p53	Homo sapiens	CHEMBL1201862
CHEMBL150	CHEMBL4096	A	assay format	Potency	3981.1	nM	4846846	CHEMBL1613995	PUBCHEM_BIOASSAY: qHTS Screen for Compounds that Selectively Target Cancer Cells with p53 Mutations: Cytotoxicity of p53ts Cells at the Permissive Temperature. (Class of assay: confirmatory) [Related pubchem assays: 902 ]	Cellular tumor antigen p53	Homo sapiens	CHEMBL1201862
CHEMBL465843	CHEMBL4096	A	assay format	Potency	3162.3	nM	4866762	CHEMBL1613995	PUBCHEM_BIOASSAY: qHTS Screen for Compounds that Selectively Target Cancer Cells with p53 Mutations: Cytotoxicity of p53ts Cells at the Permissive Temperature. (Class of assay: confirmatory) [Related pubchem assays: 902 ]	Cellular tumor antigen p53	Homo sapiens	CHEMBL1201862
CHEMBL465843	CHEMBL4096	A	assay format	Potency	3162.3	nM	4866762	CHEMBL1613995	PUBCHEM_BIOASSAY: qHTS Screen for Compounds that Selectively Target Cancer Cells with p53 Mutations: Cytotoxicity of p53ts Cells at the Permissive Temperature. (Class of assay: confirmatory) [Related pubchem assays: 902 ]	Cellular tumor antigen p53	Homo sapiens	CHEMBL1201862
CHEMBL417799	CHEMBL4096	A	assay format	Potency	2511.9	nM	4878860	CHEMBL1613995	PUBCHEM_BIOASSAY: qHTS Screen for Compounds that Selectively Target Cancer Cells with p53 Mutations: Cytotoxicity of p53ts Cells at the Permissive Temperature. (Class of assay: confirmatory) [Related pubchem assays: 902 ]	Cellular tumor antigen p53	Homo sapiens	CHEMBL1201862
CHEMBL31574	CHEMBL4096	A	assay format	Potency	1995.3	nM	4862749	CHEMBL1613995	PUBCHEM_BIOASSAY: qHTS Screen for Compounds that Selectively Target Cancer Cells with p53 Mutations: Cytotoxicity of p53ts Cells at the Permissive Temperature. (Class of assay: confirmatory) [Related pubchem assays: 902 ]	Cellular tumor antigen p53	Homo sapiens	CHEMBL1201862
CHEMBL242341	CHEMBL4096	A	assay format	Potency	1584.9	nM	4878659	CHEMBL1613995	PUBCHEM_BIOASSAY: qHTS Screen for Compounds that Selectively Target Cancer Cells with p53 Mutations: Cytotoxicity of p53ts Cells at the Permissive Temperature. (Class of assay: confirmatory) [Related pubchem assays: 902 ]	Cellular tumor antigen p53	Homo sapiens	CHEMBL1201862
CHEMBL282731	CHEMBL4096	A	assay format	Potency	6.3	nM	4822741	CHEMBL1613995	PUBCHEM_BIOASSAY: qHTS Screen for Compounds that Selectively Target Cancer Cells with p53 Mutations: Cytotoxicity of p53ts Cells at the Permissive Temperature. (Class of assay: confirmatory) [Related pubchem assays: 902 ]	Cellular tumor antigen p53	Homo sapiens	CHEMBL1201862
CHEMBL275638	CHEMBL4096	A	assay format	Potency	5	nM	4850667	CHEMBL1613995	PUBCHEM_BIOASSAY: qHTS Screen for Compounds that Selectively Target Cancer Cells with p53 Mutations: Cytotoxicity of p53ts Cells at the Permissive Temperature. (Class of assay: confirmatory) [Related pubchem assays: 902 ]	Cellular tumor antigen p53	Homo sapiens	CHEMBL1201862
CHEMBL140	CHEMBL4096	A	assay format	Potency	39810.7	nM	4846166	CHEMBL1613992	PUBCHEM_BIOASSAY: qHTS Screen for Compounds that Selectively Target Cancer Cells with p53 Mutations: Cytotoxicity of p53ts Cells at the Nonpermissive Temperature. (Class of assay: confirmatory)	Cellular tumor antigen p53	Homo sapiens	CHEMBL1201862
CHEMBL45068	CHEMBL4096	A	assay format	Potency	31622.8	nM	4821818	CHEMBL1613992	PUBCHEM_BIOASSAY: qHTS Screen for Compounds that Selectively Target Cancer Cells with p53 Mutations: Cytotoxicity of p53ts Cells at the Nonpermissive Temperature. (Class of assay: confirmatory)	Cellular tumor antigen p53	Homo sapiens	CHEMBL1201862
CHEMBL45068	CHEMBL4096	A	assay format	Potency	31622.8	nM	4821818	CHEMBL1613992	PUBCHEM_BIOASSAY: qHTS Screen for Compounds that Selectively Target Cancer Cells with p53 Mutations: Cytotoxicity of p53ts Cells at the Nonpermissive Temperature. (Class of assay: confirmatory)	Cellular tumor antigen p53	Homo sapiens	CHEMBL1201862
CHEMBL402063	CHEMBL4096	A	assay format	Potency	31622.8	nM	4842391	CHEMBL1613992	PUBCHEM_BIOASSAY: qHTS Screen for Compounds that Selectively Target Cancer Cells with p53 Mutations: Cytotoxicity of p53ts Cells at the Nonpermissive Temperature. (Class of assay: confirmatory)	Cellular tumor antigen p53	Homo sapiens	CHEMBL1201862
CHEMBL323197	CHEMBL4096	A	assay format	Potency	31622.8	nM	4854307	CHEMBL1613992	PUBCHEM_BIOASSAY: qHTS Screen for Compounds that Selectively Target Cancer Cells with p53 Mutations: Cytotoxicity of p53ts Cells at the Nonpermissive Temperature. (Class of assay: confirmatory)	Cellular tumor antigen p53	Homo sapiens	CHEMBL1201862
CHEMBL323197	CHEMBL4096	A	assay format	Potency	31622.8	nM	4865761	CHEMBL1613992	PUBCHEM_BIOASSAY: qHTS Screen for Compounds that Selectively Target Cancer Cells with p53 Mutations: Cytotoxicity of p53ts Cells at the Nonpermissive Temperature. (Class of assay: confirmatory)	Cellular tumor antigen p53	Homo sapiens	CHEMBL1201862
CHEMBL303846	CHEMBL4096	A	assay format	Potency	31622.8	nM	4882162	CHEMBL1613992	PUBCHEM_BIOASSAY: qHTS Screen for Compounds that Selectively Target Cancer Cells with p53 Mutations: Cytotoxicity of p53ts Cells at the Nonpermissive Temperature. (Class of assay: confirmatory)	Cellular tumor antigen p53	Homo sapiens	CHEMBL1201862
CHEMBL289277	CHEMBL4096	A	assay format	Potency	31622.8	nM	4830068	CHEMBL1613992	PUBCHEM_BIOASSAY: qHTS Screen for Compounds that Selectively Target Cancer Cells with p53 Mutations: Cytotoxicity of p53ts Cells at the Nonpermissive Temperature. (Class of assay: confirmatory)	Cellular tumor antigen p53	Homo sapiens	CHEMBL1201862
CHEMBL243664	CHEMBL4096	A	assay format	Potency	31622.8	nM	4830122	CHEMBL1613992	PUBCHEM_BIOASSAY: qHTS Screen for Compounds that Selectively Target Cancer Cells with p53 Mutations: Cytotoxicity of p53ts Cells at the Nonpermissive Temperature. (Class of assay: confirmatory)	Cellular tumor antigen p53	Homo sapiens	CHEMBL1201862
CHEMBL176045	CHEMBL4096	A	assay format	Potency	31622.8	nM	4822420	CHEMBL1613992	PUBCHEM_BIOASSAY: qHTS Screen for Compounds that Selectively Target Cancer Cells with p53 Mutations: Cytotoxicity of p53ts Cells at the Nonpermissive Temperature. (Class of assay: confirmatory)	Cellular tumor antigen p53	Homo sapiens	CHEMBL1201862
CHEMBL465843	CHEMBL4096	A	assay format	Potency	25118.9	nM	4866396	CHEMBL1613992	PUBCHEM_BIOASSAY: qHTS Screen for Compounds that Selectively Target Cancer Cells with p53 Mutations: Cytotoxicity of p53ts Cells at the Nonpermissive Temperature. (Class of assay: confirmatory)	Cellular tumor antigen p53	Homo sapiens	CHEMBL1201862
CHEMBL465843	CHEMBL4096	A	assay format	Potency	25118.9	nM	4866396	CHEMBL1613992	PUBCHEM_BIOASSAY: qHTS Screen for Compounds that Selectively Target Cancer Cells with p53 Mutations: Cytotoxicity of p53ts Cells at the Nonpermissive Temperature. (Class of assay: confirmatory)	Cellular tumor antigen p53	Homo sapiens	CHEMBL1201862
CHEMBL117	CHEMBL4096	A	assay format	Potency	25118.9	nM	4846225	CHEMBL1613992	PUBCHEM_BIOASSAY: qHTS Screen for Compounds that Selectively Target Cancer Cells with p53 Mutations: Cytotoxicity of p53ts Cells at the Nonpermissive Temperature. (Class of assay: confirmatory)	Cellular tumor antigen p53	Homo sapiens	CHEMBL1201862
CHEMBL28	CHEMBL4096	A	assay format	Potency	15848.9	nM	4881867	CHEMBL1613992	PUBCHEM_BIOASSAY: qHTS Screen for Compounds that Selectively Target Cancer Cells with p53 Mutations: Cytotoxicity of p53ts Cells at the Nonpermissive Temperature. (Class of assay: confirmatory)	Cellular tumor antigen p53	Homo sapiens	CHEMBL1201862
CHEMBL242341	CHEMBL4096	A	assay format	Potency	15848.9	nM	4869731	CHEMBL1613992	PUBCHEM_BIOASSAY: qHTS Screen for Compounds that Selectively Target Cancer Cells with p53 Mutations: Cytotoxicity of p53ts Cells at the Nonpermissive Temperature. (Class of assay: confirmatory)	Cellular tumor antigen p53	Homo sapiens	CHEMBL1201862
CHEMBL8145	CHEMBL4096	A	assay format	Potency	12589.3	nM	4862040	CHEMBL1613992	PUBCHEM_BIOASSAY: qHTS Screen for Compounds that Selectively Target Cancer Cells with p53 Mutations: Cytotoxicity of p53ts Cells at the Nonpermissive Temperature. (Class of assay: confirmatory)	Cellular tumor antigen p53	Homo sapiens	CHEMBL1201862
CHEMBL59	CHEMBL4096	A	assay format	Potency	12589.3	nM	4822247	CHEMBL1613992	PUBCHEM_BIOASSAY: qHTS Screen for Compounds that Selectively Target Cancer Cells with p53 Mutations: Cytotoxicity of p53ts Cells at the Nonpermissive Temperature. (Class of assay: confirmatory)	Cellular tumor antigen p53	Homo sapiens	CHEMBL1201862
CHEMBL573524	CHEMBL4096	A	assay format	Potency	12589.3	nM	4882292	CHEMBL1613992	PUBCHEM_BIOASSAY: qHTS Screen for Compounds that Selectively Target Cancer Cells with p53 Mutations: Cytotoxicity of p53ts Cells at the Nonpermissive Temperature. (Class of assay: confirmatory)	Cellular tumor antigen p53	Homo sapiens	CHEMBL1201862
CHEMBL417799	CHEMBL4096	A	assay format	Potency	12589.3	nM	4830599	CHEMBL1613992	PUBCHEM_BIOASSAY: qHTS Screen for Compounds that Selectively Target Cancer Cells with p53 Mutations: Cytotoxicity of p53ts Cells at the Nonpermissive Temperature. (Class of assay: confirmatory)	Cellular tumor antigen p53	Homo sapiens	CHEMBL1201862
CHEMBL294009	CHEMBL4096	A	assay format	Potency	12589.3	nM	4850057	CHEMBL1613992	PUBCHEM_BIOASSAY: qHTS Screen for Compounds that Selectively Target Cancer Cells with p53 Mutations: Cytotoxicity of p53ts Cells at the Nonpermissive Temperature. (Class of assay: confirmatory)	Cellular tumor antigen p53	Homo sapiens	CHEMBL1201862
CHEMBL8145	CHEMBL4096	A	assay format	Potency	10000	nM	4862371	CHEMBL1613992	PUBCHEM_BIOASSAY: qHTS Screen for Compounds that Selectively Target Cancer Cells with p53 Mutations: Cytotoxicity of p53ts Cells at the Nonpermissive Temperature. (Class of assay: confirmatory)	Cellular tumor antigen p53	Homo sapiens	CHEMBL1201862
CHEMBL44	CHEMBL4096	A	assay format	Potency	10000	nM	4830510	CHEMBL1613992	PUBCHEM_BIOASSAY: qHTS Screen for Compounds that Selectively Target Cancer Cells with p53 Mutations: Cytotoxicity of p53ts Cells at the Nonpermissive Temperature. (Class of assay: confirmatory)	Cellular tumor antigen p53	Homo sapiens	CHEMBL1201862
CHEMBL295316	CHEMBL4096	A	assay format	Potency	10000	nM	4822086	CHEMBL1613992	PUBCHEM_BIOASSAY: qHTS Screen for Compounds that Selectively Target Cancer Cells with p53 Mutations: Cytotoxicity of p53ts Cells at the Nonpermissive Temperature. (Class of assay: confirmatory)	Cellular tumor antigen p53	Homo sapiens	CHEMBL1201862
CHEMBL165	CHEMBL4096	A	assay format	Potency	10000	nM	4842297	CHEMBL1613992	PUBCHEM_BIOASSAY: qHTS Screen for Compounds that Selectively Target Cancer Cells with p53 Mutations: Cytotoxicity of p53ts Cells at the Nonpermissive Temperature. (Class of assay: confirmatory)	Cellular tumor antigen p53	Homo sapiens	CHEMBL1201862
CHEMBL150	CHEMBL4096	A	assay format	Potency	10000	nM	4858349	CHEMBL1613992	PUBCHEM_BIOASSAY: qHTS Screen for Compounds that Selectively Target Cancer Cells with p53 Mutations: Cytotoxicity of p53ts Cells at the Nonpermissive Temperature. (Class of assay: confirmatory)	Cellular tumor antigen p53	Homo sapiens	CHEMBL1201862
CHEMBL131921	CHEMBL4096	A	assay format	Potency	10000	nM	4822567	CHEMBL1613992	PUBCHEM_BIOASSAY: qHTS Screen for Compounds that Selectively Target Cancer Cells with p53 Mutations: Cytotoxicity of p53ts Cells at the Nonpermissive Temperature. (Class of assay: confirmatory)	Cellular tumor antigen p53	Homo sapiens	CHEMBL1201862
CHEMBL44	CHEMBL4096	A	assay format	Potency	7943.3	nM	4837839	CHEMBL1613992	PUBCHEM_BIOASSAY: qHTS Screen for Compounds that Selectively Target Cancer Cells with p53 Mutations: Cytotoxicity of p53ts Cells at the Nonpermissive Temperature. (Class of assay: confirmatory)	Cellular tumor antigen p53	Homo sapiens	CHEMBL1201862
CHEMBL186366	CHEMBL4096	A	assay format	Potency	7943.3	nM	4822344	CHEMBL1613992	PUBCHEM_BIOASSAY: qHTS Screen for Compounds that Selectively Target Cancer Cells with p53 Mutations: Cytotoxicity of p53ts Cells at the Nonpermissive Temperature. (Class of assay: confirmatory)	Cellular tumor antigen p53	Homo sapiens	CHEMBL1201862
CHEMBL393417	CHEMBL4096	A	assay format	Potency	6309.6	nM	4822002	CHEMBL1613992	PUBCHEM_BIOASSAY: qHTS Screen for Compounds that Selectively Target Cancer Cells with p53 Mutations: Cytotoxicity of p53ts Cells at the Nonpermissive Temperature. (Class of assay: confirmatory)	Cellular tumor antigen p53	Homo sapiens	CHEMBL1201862
CHEMBL165	CHEMBL4096	A	assay format	Potency	6309.6	nM	4834294	CHEMBL1613992	PUBCHEM_BIOASSAY: qHTS Screen for Compounds that Selectively Target Cancer Cells with p53 Mutations: Cytotoxicity of p53ts Cells at the Nonpermissive Temperature. (Class of assay: confirmatory)	Cellular tumor antigen p53	Homo sapiens	CHEMBL1201862
CHEMBL15192	CHEMBL4096	A	assay format	Potency	5011.9	nM	4882357	CHEMBL1613992	PUBCHEM_BIOASSAY: qHTS Screen for Compounds that Selectively Target Cancer Cells with p53 Mutations: Cytotoxicity of p53ts Cells at the Nonpermissive Temperature. (Class of assay: confirmatory)	Cellular tumor antigen p53	Homo sapiens	CHEMBL1201862
CHEMBL150	CHEMBL4096	A	assay format	Potency	5011.9	nM	4834293	CHEMBL1613992	PUBCHEM_BIOASSAY: qHTS Screen for Compounds that Selectively Target Cancer Cells with p53 Mutations: Cytotoxicity of p53ts Cells at the Nonpermissive Temperature. (Class of assay: confirmatory)	Cellular tumor antigen p53	Homo sapiens	CHEMBL1201862
CHEMBL28626	CHEMBL4096	A	assay format	Potency	3981.1	nM	4854280	CHEMBL1613992	PUBCHEM_BIOASSAY: qHTS Screen for Compounds that Selectively Target Cancer Cells with p53 Mutations: Cytotoxicity of p53ts Cells at the Nonpermissive Temperature. (Class of assay: confirmatory)	Cellular tumor antigen p53	Homo sapiens	CHEMBL1201862
CHEMBL28	CHEMBL4096	A	assay format	Potency	3981.1	nM	4862297	CHEMBL1613992	PUBCHEM_BIOASSAY: qHTS Screen for Compounds that Selectively Target Cancer Cells with p53 Mutations: Cytotoxicity of p53ts Cells at the Nonpermissive Temperature. (Class of assay: confirmatory)	Cellular tumor antigen p53	Homo sapiens	CHEMBL1201862
CHEMBL242341	CHEMBL4096	A	assay format	Potency	3981.1	nM	4822440	CHEMBL1613992	PUBCHEM_BIOASSAY: qHTS Screen for Compounds that Selectively Target Cancer Cells with p53 Mutations: Cytotoxicity of p53ts Cells at the Nonpermissive Temperature. (Class of assay: confirmatory)	Cellular tumor antigen p53	Homo sapiens	CHEMBL1201862
CHEMBL417799	CHEMBL4096	A	assay format	Potency	3162.3	nM	4842312	CHEMBL1613992	PUBCHEM_BIOASSAY: qHTS Screen for Compounds that Selectively Target Cancer Cells with p53 Mutations: Cytotoxicity of p53ts Cells at the Nonpermissive Temperature. (Class of assay: confirmatory)	Cellular tumor antigen p53	Homo sapiens	CHEMBL1201862
CHEMBL323197	CHEMBL4096	A	assay format	Potency	3162.3	nM	4873740	CHEMBL1613992	PUBCHEM_BIOASSAY: qHTS Screen for Compounds that Selectively Target Cancer Cells with p53 Mutations: Cytotoxicity of p53ts Cells at the Nonpermissive Temperature. (Class of assay: confirmatory)	Cellular tumor antigen p53	Homo sapiens	CHEMBL1201862
CHEMBL151	CHEMBL4096	A	assay format	Potency	3162.3	nM	4822558	CHEMBL1613992	PUBCHEM_BIOASSAY: qHTS Screen for Compounds that Selectively Target Cancer Cells with p53 Mutations: Cytotoxicity of p53ts Cells at the Nonpermissive Temperature. (Class of assay: confirmatory)	Cellular tumor antigen p53	Homo sapiens	CHEMBL1201862
CHEMBL295316	CHEMBL4096	A	assay format	Potency	794.3	nM	4865953	CHEMBL1613992	PUBCHEM_BIOASSAY: qHTS Screen for Compounds that Selectively Target Cancer Cells with p53 Mutations: Cytotoxicity of p53ts Cells at the Nonpermissive Temperature. (Class of assay: confirmatory)	Cellular tumor antigen p53	Homo sapiens	CHEMBL1201862
CHEMBL8260	CHEMBL4096	A	assay format	Potency	631	nM	4830052	CHEMBL1613992	PUBCHEM_BIOASSAY: qHTS Screen for Compounds that Selectively Target Cancer Cells with p53 Mutations: Cytotoxicity of p53ts Cells at the Nonpermissive Temperature. (Class of assay: confirmatory)	Cellular tumor antigen p53	Homo sapiens	CHEMBL1201862
CHEMBL45068	CHEMBL5567	A	assay format	Potency	37933	nM	7405009	CHEMBL1794352	PUBCHEM_BIOASSAY: qHTS profiling assay for firefly luciferase inhibitor/activator using purified enzyme and Km concentrations of substrates (counterscreen for miR-21 project). (Class of assay: confirmatory) [Related pubchem assays (depositor defined):AID2288, AID2289, AID2598, AID411]	Luciferin 4-monooxygenase	Photinus pyralis	CHEMBL1201862
CHEMBL45068	CHEMBL5567	A	assay format	Potency	37933	nM	7405009	CHEMBL1794352	PUBCHEM_BIOASSAY: qHTS profiling assay for firefly luciferase inhibitor/activator using purified enzyme and Km concentrations of substrates (counterscreen for miR-21 project). (Class of assay: confirmatory) [Related pubchem assays (depositor defined):AID2288, AID2289, AID2598, AID411]	Luciferin 4-monooxygenase	Photinus pyralis	CHEMBL1201862
CHEMBL164	CHEMBL5567	A	assay format	Potency	37933	nM	7405424	CHEMBL1794352	PUBCHEM_BIOASSAY: qHTS profiling assay for firefly luciferase inhibitor/activator using purified enzyme and Km concentrations of substrates (counterscreen for miR-21 project). (Class of assay: confirmatory) [Related pubchem assays (depositor defined):AID2288, AID2289, AID2598, AID411]	Luciferin 4-monooxygenase	Photinus pyralis	CHEMBL1201862
CHEMBL164	CHEMBL5567	A	assay format	Potency	37933	nM	7405424	CHEMBL1794352	PUBCHEM_BIOASSAY: qHTS profiling assay for firefly luciferase inhibitor/activator using purified enzyme and Km concentrations of substrates (counterscreen for miR-21 project). (Class of assay: confirmatory) [Related pubchem assays (depositor defined):AID2288, AID2289, AID2598, AID411]	Luciferin 4-monooxygenase	Photinus pyralis	CHEMBL1201862
CHEMBL75349	CHEMBL5567	A	assay format	Potency	26854.5	nM	7398182	CHEMBL1794352	PUBCHEM_BIOASSAY: qHTS profiling assay for firefly luciferase inhibitor/activator using purified enzyme and Km concentrations of substrates (counterscreen for miR-21 project). (Class of assay: confirmatory) [Related pubchem assays (depositor defined):AID2288, AID2289, AID2598, AID411]	Luciferin 4-monooxygenase	Photinus pyralis	CHEMBL1201862
CHEMBL486422	CHEMBL5567	A	assay format	Potency	26854.5	nM	7393991	CHEMBL1794352	PUBCHEM_BIOASSAY: qHTS profiling assay for firefly luciferase inhibitor/activator using purified enzyme and Km concentrations of substrates (counterscreen for miR-21 project). (Class of assay: confirmatory) [Related pubchem assays (depositor defined):AID2288, AID2289, AID2598, AID411]	Luciferin 4-monooxygenase	Photinus pyralis	CHEMBL1201862
CHEMBL230006	CHEMBL5567	A	assay format	Potency	23934.1	nM	7414861	CHEMBL1794352	PUBCHEM_BIOASSAY: qHTS profiling assay for firefly luciferase inhibitor/activator using purified enzyme and Km concentrations of substrates (counterscreen for miR-21 project). (Class of assay: confirmatory) [Related pubchem assays (depositor defined):AID2288, AID2289, AID2598, AID411]	Luciferin 4-monooxygenase	Photinus pyralis	CHEMBL1201862
CHEMBL151	CHEMBL5567	A	assay format	Potency	23934.1	nM	7422333	CHEMBL1794352	PUBCHEM_BIOASSAY: qHTS profiling assay for firefly luciferase inhibitor/activator using purified enzyme and Km concentrations of substrates (counterscreen for miR-21 project). (Class of assay: confirmatory) [Related pubchem assays (depositor defined):AID2288, AID2289, AID2598, AID411]	Luciferin 4-monooxygenase	Photinus pyralis	CHEMBL1201862
CHEMBL44	CHEMBL5567	A	assay format	Potency	21331.3	nM	7400199	CHEMBL1794352	PUBCHEM_BIOASSAY: qHTS profiling assay for firefly luciferase inhibitor/activator using purified enzyme and Km concentrations of substrates (counterscreen for miR-21 project). (Class of assay: confirmatory) [Related pubchem assays (depositor defined):AID2288, AID2289, AID2598, AID411]	Luciferin 4-monooxygenase	Photinus pyralis	CHEMBL1201862
CHEMBL378104	CHEMBL5567	A	assay format	Potency	21331.3	nM	7372019	CHEMBL1794352	PUBCHEM_BIOASSAY: qHTS profiling assay for firefly luciferase inhibitor/activator using purified enzyme and Km concentrations of substrates (counterscreen for miR-21 project). (Class of assay: confirmatory) [Related pubchem assays (depositor defined):AID2288, AID2289, AID2598, AID411]	Luciferin 4-monooxygenase	Photinus pyralis	CHEMBL1201862
CHEMBL306946	CHEMBL5567	A	assay format	Potency	21331.3	nM	7411989	CHEMBL1794352	PUBCHEM_BIOASSAY: qHTS profiling assay for firefly luciferase inhibitor/activator using purified enzyme and Km concentrations of substrates (counterscreen for miR-21 project). (Class of assay: confirmatory) [Related pubchem assays (depositor defined):AID2288, AID2289, AID2598, AID411]	Luciferin 4-monooxygenase	Photinus pyralis	CHEMBL1201862
CHEMBL297453	CHEMBL5567	A	assay format	Potency	21331.3	nM	7381636	CHEMBL1794352	PUBCHEM_BIOASSAY: qHTS profiling assay for firefly luciferase inhibitor/activator using purified enzyme and Km concentrations of substrates (counterscreen for miR-21 project). (Class of assay: confirmatory) [Related pubchem assays (depositor defined):AID2288, AID2289, AID2598, AID411]	Luciferin 4-monooxygenase	Photinus pyralis	CHEMBL1201862
CHEMBL275638	CHEMBL5567	A	assay format	Potency	21331.3	nM	7396362	CHEMBL1794352	PUBCHEM_BIOASSAY: qHTS profiling assay for firefly luciferase inhibitor/activator using purified enzyme and Km concentrations of substrates (counterscreen for miR-21 project). (Class of assay: confirmatory) [Related pubchem assays (depositor defined):AID2288, AID2289, AID2598, AID411]	Luciferin 4-monooxygenase	Photinus pyralis	CHEMBL1201862
CHEMBL187460	CHEMBL5567	A	assay format	Potency	21331.3	nM	7377457	CHEMBL1794352	PUBCHEM_BIOASSAY: qHTS profiling assay for firefly luciferase inhibitor/activator using purified enzyme and Km concentrations of substrates (counterscreen for miR-21 project). (Class of assay: confirmatory) [Related pubchem assays (depositor defined):AID2288, AID2289, AID2598, AID411]	Luciferin 4-monooxygenase	Photinus pyralis	CHEMBL1201862
CHEMBL187266	CHEMBL5567	A	assay format	Potency	21331.3	nM	7373530	CHEMBL1794352	PUBCHEM_BIOASSAY: qHTS profiling assay for firefly luciferase inhibitor/activator using purified enzyme and Km concentrations of substrates (counterscreen for miR-21 project). (Class of assay: confirmatory) [Related pubchem assays (depositor defined):AID2288, AID2289, AID2598, AID411]	Luciferin 4-monooxygenase	Photinus pyralis	CHEMBL1201862
CHEMBL140	CHEMBL5567	A	assay format	Potency	21331.3	nM	7427662	CHEMBL1794352	PUBCHEM_BIOASSAY: qHTS profiling assay for firefly luciferase inhibitor/activator using purified enzyme and Km concentrations of substrates (counterscreen for miR-21 project). (Class of assay: confirmatory) [Related pubchem assays (depositor defined):AID2288, AID2289, AID2598, AID411]	Luciferin 4-monooxygenase	Photinus pyralis	CHEMBL1201862
CHEMBL490355	CHEMBL5567	A	assay format	Potency	15101.4	nM	7406049	CHEMBL1794352	PUBCHEM_BIOASSAY: qHTS profiling assay for firefly luciferase inhibitor/activator using purified enzyme and Km concentrations of substrates (counterscreen for miR-21 project). (Class of assay: confirmatory) [Related pubchem assays (depositor defined):AID2288, AID2289, AID2598, AID411]	Luciferin 4-monooxygenase	Photinus pyralis	CHEMBL1201862
CHEMBL214321	CHEMBL5567	A	assay format	Potency	15101.4	nM	7399831	CHEMBL1794352	PUBCHEM_BIOASSAY: qHTS profiling assay for firefly luciferase inhibitor/activator using purified enzyme and Km concentrations of substrates (counterscreen for miR-21 project). (Class of assay: confirmatory) [Related pubchem assays (depositor defined):AID2288, AID2289, AID2598, AID411]	Luciferin 4-monooxygenase	Photinus pyralis	CHEMBL1201862
CHEMBL164841	CHEMBL5567	A	assay format	Potency	15101.4	nM	7390873	CHEMBL1794352	PUBCHEM_BIOASSAY: qHTS profiling assay for firefly luciferase inhibitor/activator using purified enzyme and Km concentrations of substrates (counterscreen for miR-21 project). (Class of assay: confirmatory) [Related pubchem assays (depositor defined):AID2288, AID2289, AID2598, AID411]	Luciferin 4-monooxygenase	Photinus pyralis	CHEMBL1201862
CHEMBL83527	CHEMBL5567	A	assay format	Potency	13459.1	nM	7404390	CHEMBL1794352	PUBCHEM_BIOASSAY: qHTS profiling assay for firefly luciferase inhibitor/activator using purified enzyme and Km concentrations of substrates (counterscreen for miR-21 project). (Class of assay: confirmatory) [Related pubchem assays (depositor defined):AID2288, AID2289, AID2598, AID411]	Luciferin 4-monooxygenase	Photinus pyralis	CHEMBL1201862
CHEMBL363535	CHEMBL5567	A	assay format	Potency	10691	nM	7424962	CHEMBL1794352	PUBCHEM_BIOASSAY: qHTS profiling assay for firefly luciferase inhibitor/activator using purified enzyme and Km concentrations of substrates (counterscreen for miR-21 project). (Class of assay: confirmatory) [Related pubchem assays (depositor defined):AID2288, AID2289, AID2598, AID411]	Luciferin 4-monooxygenase	Photinus pyralis	CHEMBL1201862
CHEMBL303846	CHEMBL5567	A	assay format	Potency	10691	nM	7381030	CHEMBL1794352	PUBCHEM_BIOASSAY: qHTS profiling assay for firefly luciferase inhibitor/activator using purified enzyme and Km concentrations of substrates (counterscreen for miR-21 project). (Class of assay: confirmatory) [Related pubchem assays (depositor defined):AID2288, AID2289, AID2598, AID411]	Luciferin 4-monooxygenase	Photinus pyralis	CHEMBL1201862
CHEMBL129795	CHEMBL5567	A	assay format	Potency	10691	nM	7411688	CHEMBL1794352	PUBCHEM_BIOASSAY: qHTS profiling assay for firefly luciferase inhibitor/activator using purified enzyme and Km concentrations of substrates (counterscreen for miR-21 project). (Class of assay: confirmatory) [Related pubchem assays (depositor defined):AID2288, AID2289, AID2598, AID411]	Luciferin 4-monooxygenase	Photinus pyralis	CHEMBL1201862
CHEMBL69863	CHEMBL5567	A	assay format	Potency	9528.3	nM	7372089	CHEMBL1794352	PUBCHEM_BIOASSAY: qHTS profiling assay for firefly luciferase inhibitor/activator using purified enzyme and Km concentrations of substrates (counterscreen for miR-21 project). (Class of assay: confirmatory) [Related pubchem assays (depositor defined):AID2288, AID2289, AID2598, AID411]	Luciferin 4-monooxygenase	Photinus pyralis	CHEMBL1201862
CHEMBL241608	CHEMBL5567	A	assay format	Potency	9528.3	nM	7394368	CHEMBL1794352	PUBCHEM_BIOASSAY: qHTS profiling assay for firefly luciferase inhibitor/activator using purified enzyme and Km concentrations of substrates (counterscreen for miR-21 project). (Class of assay: confirmatory) [Related pubchem assays (depositor defined):AID2288, AID2289, AID2598, AID411]	Luciferin 4-monooxygenase	Photinus pyralis	CHEMBL1201862
CHEMBL43185	CHEMBL5567	A	assay format	Potency	8492.1	nM	7411113	CHEMBL1794352	PUBCHEM_BIOASSAY: qHTS profiling assay for firefly luciferase inhibitor/activator using purified enzyme and Km concentrations of substrates (counterscreen for miR-21 project). (Class of assay: confirmatory) [Related pubchem assays (depositor defined):AID2288, AID2289, AID2598, AID411]	Luciferin 4-monooxygenase	Photinus pyralis	CHEMBL1201862
CHEMBL131921	CHEMBL5567	A	assay format	Potency	6012	nM	7398604	CHEMBL1794352	PUBCHEM_BIOASSAY: qHTS profiling assay for firefly luciferase inhibitor/activator using purified enzyme and Km concentrations of substrates (counterscreen for miR-21 project). (Class of assay: confirmatory) [Related pubchem assays (depositor defined):AID2288, AID2289, AID2598, AID411]	Luciferin 4-monooxygenase	Photinus pyralis	CHEMBL1201862
CHEMBL243664	CHEMBL5567	A	assay format	Potency	1901.2	nM	7402569	CHEMBL1794352	PUBCHEM_BIOASSAY: qHTS profiling assay for firefly luciferase inhibitor/activator using purified enzyme and Km concentrations of substrates (counterscreen for miR-21 project). (Class of assay: confirmatory) [Related pubchem assays (depositor defined):AID2288, AID2289, AID2598, AID411]	Luciferin 4-monooxygenase	Photinus pyralis	CHEMBL1201862
CHEMBL165	CHEMBL5567	A	assay format	Potency	1901.2	nM	7384617	CHEMBL1794352	PUBCHEM_BIOASSAY: qHTS profiling assay for firefly luciferase inhibitor/activator using purified enzyme and Km concentrations of substrates (counterscreen for miR-21 project). (Class of assay: confirmatory) [Related pubchem assays (depositor defined):AID2288, AID2289, AID2598, AID411]	Luciferin 4-monooxygenase	Photinus pyralis	CHEMBL1201862
CHEMBL391533	CHEMBL5514	A	assay format	Potency	12589.3	nM	3759856	CHEMBL1613918	PUBCHEM_BIOASSAY: qHTS Multiplex Assay to Identify Dual Action Probes in a Cell Model of Huntington: Aggregate Formation (GFP). (Class of assay: confirmatory) [Related pubchem assays: 1482, 1471 ]	Huntingtin	Homo sapiens	CHEMBL1201862
CHEMBL306946	CHEMBL5514	A	assay format	Potency	11220.2	nM	3758654	CHEMBL1613918	PUBCHEM_BIOASSAY: qHTS Multiplex Assay to Identify Dual Action Probes in a Cell Model of Huntington: Aggregate Formation (GFP). (Class of assay: confirmatory) [Related pubchem assays: 1482, 1471 ]	Huntingtin	Homo sapiens	CHEMBL1201862
CHEMBL417799	CHEMBL5514	A	assay format	Potency	6309.6	nM	3758732	CHEMBL1613918	PUBCHEM_BIOASSAY: qHTS Multiplex Assay to Identify Dual Action Probes in a Cell Model of Huntington: Aggregate Formation (GFP). (Class of assay: confirmatory) [Related pubchem assays: 1482, 1471 ]	Huntingtin	Homo sapiens	CHEMBL1201862
CHEMBL163316	CHEMBL5514	A	assay format	Potency	3548.1	nM	3763424	CHEMBL1613918	PUBCHEM_BIOASSAY: qHTS Multiplex Assay to Identify Dual Action Probes in a Cell Model of Huntington: Aggregate Formation (GFP). (Class of assay: confirmatory) [Related pubchem assays: 1482, 1471 ]	Huntingtin	Homo sapiens	CHEMBL1201862
CHEMBL140	CHEMBL5514	A	assay format	Potency	3548.1	nM	3757850	CHEMBL1613918	PUBCHEM_BIOASSAY: qHTS Multiplex Assay to Identify Dual Action Probes in a Cell Model of Huntington: Aggregate Formation (GFP). (Class of assay: confirmatory) [Related pubchem assays: 1482, 1471 ]	Huntingtin	Homo sapiens	CHEMBL1201862
CHEMBL470881	CHEMBL5514	A	assay format	Potency	1778.3	nM	3760388	CHEMBL1613918	PUBCHEM_BIOASSAY: qHTS Multiplex Assay to Identify Dual Action Probes in a Cell Model of Huntington: Aggregate Formation (GFP). (Class of assay: confirmatory) [Related pubchem assays: 1482, 1471 ]	Huntingtin	Homo sapiens	CHEMBL1201862
CHEMBL12327	CHEMBL5514	A	assay format	Potency	1258.9	nM	3756504	CHEMBL1613918	PUBCHEM_BIOASSAY: qHTS Multiplex Assay to Identify Dual Action Probes in a Cell Model of Huntington: Aggregate Formation (GFP). (Class of assay: confirmatory) [Related pubchem assays: 1482, 1471 ]	Huntingtin	Homo sapiens	CHEMBL1201862
CHEMBL511995	CHEMBL2026	I	assay format	Potency	112202	nM	4730573	CHEMBL1614530	PUBCHEM_BIOASSAY: qHTS Inhibitors of AmpC Beta-Lactamase (assay with detergent). (Class of assay: confirmatory) [Related pubchem assays: 1002 (Confirmation Concentration-Response Assay for Inhibitors of AmpC Beta-Lactamase (assay with detergent)), 585 (Promiscuous and Specific Inhibitors of AmpC Beta-Lactamase (assay without detergent) - a screen old NIH MLSMR collection), 584 (Promiscuous and Sp…	Beta-lactamase AmpC	Escherichia coli K-12	CHEMBL1201862
CHEMBL129795	CHEMBL2026	I	assay format	Potency	112202	nM	4676975	CHEMBL1614530	PUBCHEM_BIOASSAY: qHTS Inhibitors of AmpC Beta-Lactamase (assay with detergent). (Class of assay: confirmatory) [Related pubchem assays: 1002 (Confirmation Concentration-Response Assay for Inhibitors of AmpC Beta-Lactamase (assay with detergent)), 585 (Promiscuous and Specific Inhibitors of AmpC Beta-Lactamase (assay without detergent) - a screen old NIH MLSMR collection), 584 (Promiscuous and Sp…	Beta-lactamase AmpC	Escherichia coli K-12	CHEMBL1201862
CHEMBL250872	CHEMBL2026	I	assay format	Potency	89125.1	nM	4680142	CHEMBL1614530	PUBCHEM_BIOASSAY: qHTS Inhibitors of AmpC Beta-Lactamase (assay with detergent). (Class of assay: confirmatory) [Related pubchem assays: 1002 (Confirmation Concentration-Response Assay for Inhibitors of AmpC Beta-Lactamase (assay with detergent)), 585 (Promiscuous and Specific Inhibitors of AmpC Beta-Lactamase (assay without detergent) - a screen old NIH MLSMR collection), 584 (Promiscuous and Sp…	Beta-lactamase AmpC	Escherichia coli K-12	CHEMBL1201862
CHEMBL418068	CHEMBL2026	I	assay format	Potency	79432.8	nM	4702193	CHEMBL1614530	PUBCHEM_BIOASSAY: qHTS Inhibitors of AmpC Beta-Lactamase (assay with detergent). (Class of assay: confirmatory) [Related pubchem assays: 1002 (Confirmation Concentration-Response Assay for Inhibitors of AmpC Beta-Lactamase (assay with detergent)), 585 (Promiscuous and Specific Inhibitors of AmpC Beta-Lactamase (assay without detergent) - a screen old NIH MLSMR collection), 584 (Promiscuous and Sp…	Beta-lactamase AmpC	Escherichia coli K-12	CHEMBL1201862
CHEMBL155625	CHEMBL2026	I	assay format	Potency	70794.6	nM	4680372	CHEMBL1614530	PUBCHEM_BIOASSAY: qHTS Inhibitors of AmpC Beta-Lactamase (assay with detergent). (Class of assay: confirmatory) [Related pubchem assays: 1002 (Confirmation Concentration-Response Assay for Inhibitors of AmpC Beta-Lactamase (assay with detergent)), 585 (Promiscuous and Specific Inhibitors of AmpC Beta-Lactamase (assay without detergent) - a screen old NIH MLSMR collection), 584 (Promiscuous and Sp…	Beta-lactamase AmpC	Escherichia coli K-12	CHEMBL1201862
CHEMBL66	CHEMBL2026	I	assay format	Potency	56234.1	nM	4746921	CHEMBL1614530	PUBCHEM_BIOASSAY: qHTS Inhibitors of AmpC Beta-Lactamase (assay with detergent). (Class of assay: confirmatory) [Related pubchem assays: 1002 (Confirmation Concentration-Response Assay for Inhibitors of AmpC Beta-Lactamase (assay with detergent)), 585 (Promiscuous and Specific Inhibitors of AmpC Beta-Lactamase (assay without detergent) - a screen old NIH MLSMR collection), 584 (Promiscuous and Sp…	Beta-lactamase AmpC	Escherichia coli K-12	CHEMBL1201862
CHEMBL510279	CHEMBL2026	A	assay format	Potency	44668.4	nM	4642091	CHEMBL1614530	PUBCHEM_BIOASSAY: qHTS Inhibitors of AmpC Beta-Lactamase (assay with detergent). (Class of assay: confirmatory) [Related pubchem assays: 1002 (Confirmation Concentration-Response Assay for Inhibitors of AmpC Beta-Lactamase (assay with detergent)), 585 (Promiscuous and Specific Inhibitors of AmpC Beta-Lactamase (assay without detergent) - a screen old NIH MLSMR collection), 584 (Promiscuous and Sp…	Beta-lactamase AmpC	Escherichia coli K-12	CHEMBL1201862
CHEMBL43185	CHEMBL2026	A	assay format	Potency	44668.4	nM	4738428	CHEMBL1614530	PUBCHEM_BIOASSAY: qHTS Inhibitors of AmpC Beta-Lactamase (assay with detergent). (Class of assay: confirmatory) [Related pubchem assays: 1002 (Confirmation Concentration-Response Assay for Inhibitors of AmpC Beta-Lactamase (assay with detergent)), 585 (Promiscuous and Specific Inhibitors of AmpC Beta-Lactamase (assay without detergent) - a screen old NIH MLSMR collection), 584 (Promiscuous and Sp…	Beta-lactamase AmpC	Escherichia coli K-12	CHEMBL1201862
CHEMBL165	CHEMBL2026	A	assay format	Potency	44668.4	nM	4657043	CHEMBL1614530	PUBCHEM_BIOASSAY: qHTS Inhibitors of AmpC Beta-Lactamase (assay with detergent). (Class of assay: confirmatory) [Related pubchem assays: 1002 (Confirmation Concentration-Response Assay for Inhibitors of AmpC Beta-Lactamase (assay with detergent)), 585 (Promiscuous and Specific Inhibitors of AmpC Beta-Lactamase (assay without detergent) - a screen old NIH MLSMR collection), 584 (Promiscuous and Sp…	Beta-lactamase AmpC	Escherichia coli K-12	CHEMBL1201862
CHEMBL164	CHEMBL2026	A	assay format	Potency	44668.4	nM	4683380	CHEMBL1614530	PUBCHEM_BIOASSAY: qHTS Inhibitors of AmpC Beta-Lactamase (assay with detergent). (Class of assay: confirmatory) [Related pubchem assays: 1002 (Confirmation Concentration-Response Assay for Inhibitors of AmpC Beta-Lactamase (assay with detergent)), 585 (Promiscuous and Specific Inhibitors of AmpC Beta-Lactamase (assay without detergent) - a screen old NIH MLSMR collection), 584 (Promiscuous and Sp…	Beta-lactamase AmpC	Escherichia coli K-12	CHEMBL1201862
CHEMBL164	CHEMBL2026	A	assay format	Potency	44668.4	nM	4683380	CHEMBL1614530	PUBCHEM_BIOASSAY: qHTS Inhibitors of AmpC Beta-Lactamase (assay with detergent). (Class of assay: confirmatory) [Related pubchem assays: 1002 (Confirmation Concentration-Response Assay for Inhibitors of AmpC Beta-Lactamase (assay with detergent)), 585 (Promiscuous and Specific Inhibitors of AmpC Beta-Lactamase (assay without detergent) - a screen old NIH MLSMR collection), 584 (Promiscuous and Sp…	Beta-lactamase AmpC	Escherichia coli K-12	CHEMBL1201862
CHEMBL8739	CHEMBL2026	A	assay format	Potency	5011.9	nM	4675429	CHEMBL1614530	PUBCHEM_BIOASSAY: qHTS Inhibitors of AmpC Beta-Lactamase (assay with detergent). (Class of assay: confirmatory) [Related pubchem assays: 1002 (Confirmation Concentration-Response Assay for Inhibitors of AmpC Beta-Lactamase (assay with detergent)), 585 (Promiscuous and Specific Inhibitors of AmpC Beta-Lactamase (assay without detergent) - a screen old NIH MLSMR collection), 584 (Promiscuous and Sp…	Beta-lactamase AmpC	Escherichia coli K-12	CHEMBL1201862
CHEMBL465843	CHEMBL2026	A	assay format	Potency	3981.1	nM	4746575	CHEMBL1614530	PUBCHEM_BIOASSAY: qHTS Inhibitors of AmpC Beta-Lactamase (assay with detergent). (Class of assay: confirmatory) [Related pubchem assays: 1002 (Confirmation Concentration-Response Assay for Inhibitors of AmpC Beta-Lactamase (assay with detergent)), 585 (Promiscuous and Specific Inhibitors of AmpC Beta-Lactamase (assay without detergent) - a screen old NIH MLSMR collection), 584 (Promiscuous and Sp…	Beta-lactamase AmpC	Escherichia coli K-12	CHEMBL1201862
CHEMBL465843	CHEMBL2026	A	assay format	Potency	3981.1	nM	4746575	CHEMBL1614530	PUBCHEM_BIOASSAY: qHTS Inhibitors of AmpC Beta-Lactamase (assay with detergent). (Class of assay: confirmatory) [Related pubchem assays: 1002 (Confirmation Concentration-Response Assay for Inhibitors of AmpC Beta-Lactamase (assay with detergent)), 585 (Promiscuous and Specific Inhibitors of AmpC Beta-Lactamase (assay without detergent) - a screen old NIH MLSMR collection), 584 (Promiscuous and Sp…	Beta-lactamase AmpC	Escherichia coli K-12	CHEMBL1201862
CHEMBL451532	CHEMBL2026	A	assay format	Potency	3548.1	nM	4722577	CHEMBL1614530	PUBCHEM_BIOASSAY: qHTS Inhibitors of AmpC Beta-Lactamase (assay with detergent). (Class of assay: confirmatory) [Related pubchem assays: 1002 (Confirmation Concentration-Response Assay for Inhibitors of AmpC Beta-Lactamase (assay with detergent)), 585 (Promiscuous and Specific Inhibitors of AmpC Beta-Lactamase (assay without detergent) - a screen old NIH MLSMR collection), 584 (Promiscuous and Sp…	Beta-lactamase AmpC	Escherichia coli K-12	CHEMBL1201862
CHEMBL306946	CHEMBL2026	A	assay format	Potency	891.3	nM	4742914	CHEMBL1614530	PUBCHEM_BIOASSAY: qHTS Inhibitors of AmpC Beta-Lactamase (assay with detergent). (Class of assay: confirmatory) [Related pubchem assays: 1002 (Confirmation Concentration-Response Assay for Inhibitors of AmpC Beta-Lactamase (assay with detergent)), 585 (Promiscuous and Specific Inhibitors of AmpC Beta-Lactamase (assay without detergent) - a screen old NIH MLSMR collection), 584 (Promiscuous and Sp…	Beta-lactamase AmpC	Escherichia coli K-12	CHEMBL1201862
CHEMBL208484	CHEMBL2026	A	assay format	Potency	707.9	nM	4651072	CHEMBL1614530	PUBCHEM_BIOASSAY: qHTS Inhibitors of AmpC Beta-Lactamase (assay with detergent). (Class of assay: confirmatory) [Related pubchem assays: 1002 (Confirmation Concentration-Response Assay for Inhibitors of AmpC Beta-Lactamase (assay with detergent)), 585 (Promiscuous and Specific Inhibitors of AmpC Beta-Lactamase (assay without detergent) - a screen old NIH MLSMR collection), 584 (Promiscuous and Sp…	Beta-lactamase AmpC	Escherichia coli K-12	CHEMBL1201862
CHEMBL465423	CHEMBL2026	A	assay format	Potency	316.2	nM	4660931	CHEMBL1614530	PUBCHEM_BIOASSAY: qHTS Inhibitors of AmpC Beta-Lactamase (assay with detergent). (Class of assay: confirmatory) [Related pubchem assays: 1002 (Confirmation Concentration-Response Assay for Inhibitors of AmpC Beta-Lactamase (assay with detergent)), 585 (Promiscuous and Specific Inhibitors of AmpC Beta-Lactamase (assay without detergent) - a screen old NIH MLSMR collection), 584 (Promiscuous and Sp…	Beta-lactamase AmpC	Escherichia coli K-12	CHEMBL1201862
CHEMBL393417	CHEMBL1741217	A	assay format	Potency	33498.3	nM	6558912	CHEMBL1794342	PUBCHEM_BIOASSAY: qHTS for inhibitors of Vif-A3G interactions: Validation. (Class of assay: confirmatory) [Related pubchem assays (depositor defined):AID588444]	DNA dC->dU-editing enzyme APOBEC-3G	Homo sapiens	CHEMBL1201862
CHEMBL8739	CHEMBL1741217	A	assay format	Potency	26608.6	nM	6558892	CHEMBL1794342	PUBCHEM_BIOASSAY: qHTS for inhibitors of Vif-A3G interactions: Validation. (Class of assay: confirmatory) [Related pubchem assays (depositor defined):AID588444]	DNA dC->dU-editing enzyme APOBEC-3G	Homo sapiens	CHEMBL1201862
CHEMBL289277	CHEMBL1741217	A	assay format	Potency	23715	nM	6558885	CHEMBL1794342	PUBCHEM_BIOASSAY: qHTS for inhibitors of Vif-A3G interactions: Validation. (Class of assay: confirmatory) [Related pubchem assays (depositor defined):AID588444]	DNA dC->dU-editing enzyme APOBEC-3G	Homo sapiens	CHEMBL1201862
CHEMBL176045	CHEMBL1741217	A	assay format	Potency	23715	nM	6558888	CHEMBL1794342	PUBCHEM_BIOASSAY: qHTS for inhibitors of Vif-A3G interactions: Validation. (Class of assay: confirmatory) [Related pubchem assays (depositor defined):AID588444]	DNA dC->dU-editing enzyme APOBEC-3G	Homo sapiens	CHEMBL1201862
CHEMBL140	CHEMBL1741217	A	assay format	Potency	21136	nM	6558887	CHEMBL1794342	PUBCHEM_BIOASSAY: qHTS for inhibitors of Vif-A3G interactions: Validation. (Class of assay: confirmatory) [Related pubchem assays (depositor defined):AID588444]	DNA dC->dU-editing enzyme APOBEC-3G	Homo sapiens	CHEMBL1201862
CHEMBL8739	CHEMBL2007626	A	assay format	Potency	22387.2	nM	10598884	CHEMBL1963966	PUBCHEM_BIOASSAY: qHTS for Inhibitors of Vif-A3F Interactions: qHTS. (Class of assay: confirmatory)	DNA dC->dU-editing enzyme APOBEC-3F	Homo sapiens	CHEMBL1201862
CHEMBL140	CHEMBL2007626	A	assay format	Potency	22387.2	nM	10581687	CHEMBL1963966	PUBCHEM_BIOASSAY: qHTS for Inhibitors of Vif-A3F Interactions: qHTS. (Class of assay: confirmatory)	DNA dC->dU-editing enzyme APOBEC-3F	Homo sapiens	CHEMBL1201862
CHEMBL490355	CHEMBL2007626	A	assay format	Potency	14125.4	nM	10555995	CHEMBL1963966	PUBCHEM_BIOASSAY: qHTS for Inhibitors of Vif-A3F Interactions: qHTS. (Class of assay: confirmatory)	DNA dC->dU-editing enzyme APOBEC-3F	Homo sapiens	CHEMBL1201862
CHEMBL269277	CHEMBL2007626	A	assay format	Potency	6309.6	nM	10564713	CHEMBL1963966	PUBCHEM_BIOASSAY: qHTS for Inhibitors of Vif-A3F Interactions: qHTS. (Class of assay: confirmatory)	DNA dC->dU-editing enzyme APOBEC-3F	Homo sapiens	CHEMBL1201862
CHEMBL15192	CHEMBL1977	A	assay format	Potency	39810.7	nM	10431017	CHEMBL1963934	PUBCHEM_BIOASSAY: qHTS for Inhibitors of the vitamin D receptor (VDR): Hit Validation using a Texas Red Assay. (Class of assay: confirmatory)	Vitamin D receptor	Homo sapiens	CHEMBL1201862
CHEMBL187460	CHEMBL1977	A	assay format	Potency	31622.8	nM	10426853	CHEMBL1963934	PUBCHEM_BIOASSAY: qHTS for Inhibitors of the vitamin D receptor (VDR): Hit Validation using a Texas Red Assay. (Class of assay: confirmatory)	Vitamin D receptor	Homo sapiens	CHEMBL1201862
CHEMBL187460	CHEMBL1977	A	assay format	Potency	15848.9	nM	10431048	CHEMBL1963934	PUBCHEM_BIOASSAY: qHTS for Inhibitors of the vitamin D receptor (VDR): Hit Validation using a Texas Red Assay. (Class of assay: confirmatory)	Vitamin D receptor	Homo sapiens	CHEMBL1201862
CHEMBL15192	CHEMBL1977	A	assay format	Potency	14125.4	nM	10430938	CHEMBL1963934	PUBCHEM_BIOASSAY: qHTS for Inhibitors of the vitamin D receptor (VDR): Hit Validation using a Texas Red Assay. (Class of assay: confirmatory)	Vitamin D receptor	Homo sapiens	CHEMBL1201862
CHEMBL15192	CHEMBL1977	A	assay format	Potency	31622.8	nM	10437774	CHEMBL1963947	PUBCHEM_BIOASSAY: qHTS for Inhibitors of the vitamin D receptor (VDR): Hit Validation using a Fluorescein Assay. (Class of assay: confirmatory)	Vitamin D receptor	Homo sapiens	CHEMBL1201862
CHEMBL187460	CHEMBL1977	A	assay format	Potency	28183.8	nM	10437805	CHEMBL1963947	PUBCHEM_BIOASSAY: qHTS for Inhibitors of the vitamin D receptor (VDR): Hit Validation using a Fluorescein Assay. (Class of assay: confirmatory)	Vitamin D receptor	Homo sapiens	CHEMBL1201862
CHEMBL187460	CHEMBL1977	A	assay format	Potency	25118.9	nM	10433610	CHEMBL1963947	PUBCHEM_BIOASSAY: qHTS for Inhibitors of the vitamin D receptor (VDR): Hit Validation using a Fluorescein Assay. (Class of assay: confirmatory)	Vitamin D receptor	Homo sapiens	CHEMBL1201862
CHEMBL15192	CHEMBL1977	A	assay format	Potency	11220.2	nM	10433691	CHEMBL1963947	PUBCHEM_BIOASSAY: qHTS for Inhibitors of the vitamin D receptor (VDR): Hit Validation using a Fluorescein Assay. (Class of assay: confirmatory)	Vitamin D receptor	Homo sapiens	CHEMBL1201862
CHEMBL15192	CHEMBL1977	A	assay format	Potency	20596.2	nM	10263277	CHEMBL1963915	PUBCHEM_BIOASSAY: qHTS for Inhibitors of the vitamin D receptor (VDR): Hit Validation using a Beta-Lactamase Assay. (Class of assay: confirmatory)	Vitamin D receptor	Homo sapiens	CHEMBL1201862
CHEMBL187460	CHEMBL1977	A	assay format	Potency	5804.8	nM	10263345	CHEMBL1963915	PUBCHEM_BIOASSAY: qHTS for Inhibitors of the vitamin D receptor (VDR): Hit Validation using a Beta-Lactamase Assay. (Class of assay: confirmatory)	Vitamin D receptor	Homo sapiens	CHEMBL1201862
CHEMBL187460	CHEMBL1977	A	assay format	Potency	23778.1	nM	9795742	CHEMBL1963865	PUBCHEM_BIOASSAY: qHTS for Inhibitors of the vitamin D receptor (VDR): Hit Validation in Primary Screen. (Class of assay: confirmatory)	Vitamin D receptor	Homo sapiens	CHEMBL1201862
CHEMBL187460	CHEMBL1977	A	assay format	Potency	19952.6	nM	9791515	CHEMBL1963865	PUBCHEM_BIOASSAY: qHTS for Inhibitors of the vitamin D receptor (VDR): Hit Validation in Primary Screen. (Class of assay: confirmatory)	Vitamin D receptor	Homo sapiens	CHEMBL1201862
CHEMBL15192	CHEMBL1977	A	assay format	Potency	14125.4	nM	9791602	CHEMBL1963865	PUBCHEM_BIOASSAY: qHTS for Inhibitors of the vitamin D receptor (VDR): Hit Validation in Primary Screen. (Class of assay: confirmatory)	Vitamin D receptor	Homo sapiens	CHEMBL1201862
CHEMBL15192	CHEMBL1977	A	assay format	Potency	14125.4	nM	9795709	CHEMBL1963865	PUBCHEM_BIOASSAY: qHTS for Inhibitors of the vitamin D receptor (VDR): Hit Validation in Primary Screen. (Class of assay: confirmatory)	Vitamin D receptor	Homo sapiens	CHEMBL1201862
CHEMBL69863	CHEMBL1947	I	assay format	Potency	70794.6	nM	3657769	CHEMBL1614554	PUBCHEM_BIOASSAY: qHTS for Inhibitors of the Interaction of Thyroid Hormone Receptor and Steroid Receptor Coregulator 2. (Class of assay: confirmatory)	Thyroid hormone receptor beta-1	Homo sapiens	CHEMBL1201862
CHEMBL97453	CHEMBL1947	I	assay format	Potency	50118.7	nM	3657747	CHEMBL1614554	PUBCHEM_BIOASSAY: qHTS for Inhibitors of the Interaction of Thyroid Hormone Receptor and Steroid Receptor Coregulator 2. (Class of assay: confirmatory)	Thyroid hormone receptor beta-1	Homo sapiens	CHEMBL1201862
CHEMBL28	CHEMBL1947	I	assay format	Potency	50118.7	nM	3656287	CHEMBL1614554	PUBCHEM_BIOASSAY: qHTS for Inhibitors of the Interaction of Thyroid Hormone Receptor and Steroid Receptor Coregulator 2. (Class of assay: confirmatory)	Thyroid hormone receptor beta-1	Homo sapiens	CHEMBL1201862
CHEMBL187460	CHEMBL1947	I	assay format	Potency	50118.7	nM	3659978	CHEMBL1614554	PUBCHEM_BIOASSAY: qHTS for Inhibitors of the Interaction of Thyroid Hormone Receptor and Steroid Receptor Coregulator 2. (Class of assay: confirmatory)	Thyroid hormone receptor beta-1	Homo sapiens	CHEMBL1201862
CHEMBL140	CHEMBL1947	I	assay format	Potency	50118.7	nM	3659324	CHEMBL1614554	PUBCHEM_BIOASSAY: qHTS for Inhibitors of the Interaction of Thyroid Hormone Receptor and Steroid Receptor Coregulator 2. (Class of assay: confirmatory)	Thyroid hormone receptor beta-1	Homo sapiens	CHEMBL1201862
CHEMBL8260	CHEMBL1947	A	assay format	Potency	44668.4	nM	3658457	CHEMBL1614554	PUBCHEM_BIOASSAY: qHTS for Inhibitors of the Interaction of Thyroid Hormone Receptor and Steroid Receptor Coregulator 2. (Class of assay: confirmatory)	Thyroid hormone receptor beta-1	Homo sapiens	CHEMBL1201862
CHEMBL45068	CHEMBL1947	A	assay format	Potency	44668.4	nM	3656294	CHEMBL1614554	PUBCHEM_BIOASSAY: qHTS for Inhibitors of the Interaction of Thyroid Hormone Receptor and Steroid Receptor Coregulator 2. (Class of assay: confirmatory)	Thyroid hormone receptor beta-1	Homo sapiens	CHEMBL1201862
CHEMBL45068	CHEMBL1947	A	assay format	Potency	44668.4	nM	3656294	CHEMBL1614554	PUBCHEM_BIOASSAY: qHTS for Inhibitors of the Interaction of Thyroid Hormone Receptor and Steroid Receptor Coregulator 2. (Class of assay: confirmatory)	Thyroid hormone receptor beta-1	Homo sapiens	CHEMBL1201862
CHEMBL15192	CHEMBL1947	A	assay format	Potency	35481.3	nM	3658426	CHEMBL1614554	PUBCHEM_BIOASSAY: qHTS for Inhibitors of the Interaction of Thyroid Hormone Receptor and Steroid Receptor Coregulator 2. (Class of assay: confirmatory)	Thyroid hormone receptor beta-1	Homo sapiens	CHEMBL1201862
CHEMBL15192	CHEMBL1947	A	assay format	Potency	5011.9	nM	3659182	CHEMBL1614554	PUBCHEM_BIOASSAY: qHTS for Inhibitors of the Interaction of Thyroid Hormone Receptor and Steroid Receptor Coregulator 2. (Class of assay: confirmatory)	Thyroid hormone receptor beta-1	Homo sapiens	CHEMBL1201862
CHEMBL583912	CHEMBL1293258	A	assay format	Potency	35481.3	nM	7225329	CHEMBL1794584	PUBCHEM_BIOASSAY: qHTS for Inhibitors of TGF-b. (Class of assay: confirmatory) [Related pubchem assays (depositor defined):AID588856, AID588860]	Mothers against decapentaplegic homolog 3	Homo sapiens	CHEMBL1201862
CHEMBL391533	CHEMBL1293258	A	assay format	Potency	35481.3	nM	7307527	CHEMBL1794584	PUBCHEM_BIOASSAY: qHTS for Inhibitors of TGF-b. (Class of assay: confirmatory) [Related pubchem assays (depositor defined):AID588856, AID588860]	Mothers against decapentaplegic homolog 3	Homo sapiens	CHEMBL1201862
CHEMBL309490	CHEMBL1293258	A	assay format	Potency	35481.3	nM	7312798	CHEMBL1794584	PUBCHEM_BIOASSAY: qHTS for Inhibitors of TGF-b. (Class of assay: confirmatory) [Related pubchem assays (depositor defined):AID588856, AID588860]	Mothers against decapentaplegic homolog 3	Homo sapiens	CHEMBL1201862
CHEMBL28	CHEMBL1293258	A	assay format	Potency	35481.3	nM	7266920	CHEMBL1794584	PUBCHEM_BIOASSAY: qHTS for Inhibitors of TGF-b. (Class of assay: confirmatory) [Related pubchem assays (depositor defined):AID588856, AID588860]	Mothers against decapentaplegic homolog 3	Homo sapiens	CHEMBL1201862
CHEMBL269538	CHEMBL1293258	A	assay format	Potency	35481.3	nM	7263279	CHEMBL1794584	PUBCHEM_BIOASSAY: qHTS for Inhibitors of TGF-b. (Class of assay: confirmatory) [Related pubchem assays (depositor defined):AID588856, AID588860]	Mothers against decapentaplegic homolog 3	Homo sapiens	CHEMBL1201862
CHEMBL180920	CHEMBL1293258	A	assay format	Potency	35481.3	nM	7247061	CHEMBL1794584	PUBCHEM_BIOASSAY: qHTS for Inhibitors of TGF-b. (Class of assay: confirmatory) [Related pubchem assays (depositor defined):AID588856, AID588860]	Mothers against decapentaplegic homolog 3	Homo sapiens	CHEMBL1201862
CHEMBL176045	CHEMBL1293258	A	assay format	Potency	35481.3	nM	7299431	CHEMBL1794584	PUBCHEM_BIOASSAY: qHTS for Inhibitors of TGF-b. (Class of assay: confirmatory) [Related pubchem assays (depositor defined):AID588856, AID588860]	Mothers against decapentaplegic homolog 3	Homo sapiens	CHEMBL1201862
CHEMBL140	CHEMBL1293258	A	assay format	Potency	35481.3	nM	7256441	CHEMBL1794584	PUBCHEM_BIOASSAY: qHTS for Inhibitors of TGF-b. (Class of assay: confirmatory) [Related pubchem assays (depositor defined):AID588856, AID588860]	Mothers against decapentaplegic homolog 3	Homo sapiens	CHEMBL1201862
CHEMBL1594741	CHEMBL1293258	A	assay format	Potency	31622.8	nM	7287377	CHEMBL1794584	PUBCHEM_BIOASSAY: qHTS for Inhibitors of TGF-b. (Class of assay: confirmatory) [Related pubchem assays (depositor defined):AID588856, AID588860]	Mothers against decapentaplegic homolog 3	Homo sapiens	CHEMBL1201862
CHEMBL294009	CHEMBL1293258	A	assay format	Potency	28183.8	nM	7199700	CHEMBL1794584	PUBCHEM_BIOASSAY: qHTS for Inhibitors of TGF-b. (Class of assay: confirmatory) [Related pubchem assays (depositor defined):AID588856, AID588860]	Mothers against decapentaplegic homolog 3	Homo sapiens	CHEMBL1201862
CHEMBL117	CHEMBL1293258	A	assay format	Potency	28183.8	nM	7243246	CHEMBL1794584	PUBCHEM_BIOASSAY: qHTS for Inhibitors of TGF-b. (Class of assay: confirmatory) [Related pubchem assays (depositor defined):AID588856, AID588860]	Mothers against decapentaplegic homolog 3	Homo sapiens	CHEMBL1201862
CHEMBL214321	CHEMBL1293258	A	assay format	Potency	25118.9	nM	7301911	CHEMBL1794584	PUBCHEM_BIOASSAY: qHTS for Inhibitors of TGF-b. (Class of assay: confirmatory) [Related pubchem assays (depositor defined):AID588856, AID588860]	Mothers against decapentaplegic homolog 3	Homo sapiens	CHEMBL1201862
CHEMBL16901	CHEMBL1293258	A	assay format	Potency	25118.9	nM	7203349	CHEMBL1794584	PUBCHEM_BIOASSAY: qHTS for Inhibitors of TGF-b. (Class of assay: confirmatory) [Related pubchem assays (depositor defined):AID588856, AID588860]	Mothers against decapentaplegic homolog 3	Homo sapiens	CHEMBL1201862
CHEMBL510279	CHEMBL1293258	A	assay format	Potency	22387.2	nM	7262765	CHEMBL1794584	PUBCHEM_BIOASSAY: qHTS for Inhibitors of TGF-b. (Class of assay: confirmatory) [Related pubchem assays (depositor defined):AID588856, AID588860]	Mothers against decapentaplegic homolog 3	Homo sapiens	CHEMBL1201862
CHEMBL464006	CHEMBL1293258	A	assay format	Potency	22387.2	nM	7308637	CHEMBL1794584	PUBCHEM_BIOASSAY: qHTS for Inhibitors of TGF-b. (Class of assay: confirmatory) [Related pubchem assays (depositor defined):AID588856, AID588860]	Mothers against decapentaplegic homolog 3	Homo sapiens	CHEMBL1201862
CHEMBL140	CHEMBL1293258	A	assay format	Potency	22387.2	nM	7280838	CHEMBL1794584	PUBCHEM_BIOASSAY: qHTS for Inhibitors of TGF-b. (Class of assay: confirmatory) [Related pubchem assays (depositor defined):AID588856, AID588860]	Mothers against decapentaplegic homolog 3	Homo sapiens	CHEMBL1201862
CHEMBL176045	CHEMBL1293258	A	assay format	Potency	19952.6	nM	7243408	CHEMBL1794584	PUBCHEM_BIOASSAY: qHTS for Inhibitors of TGF-b. (Class of assay: confirmatory) [Related pubchem assays (depositor defined):AID588856, AID588860]	Mothers against decapentaplegic homolog 3	Homo sapiens	CHEMBL1201862
CHEMBL129795	CHEMBL1293258	A	assay format	Potency	19952.6	nM	7269889	CHEMBL1794584	PUBCHEM_BIOASSAY: qHTS for Inhibitors of TGF-b. (Class of assay: confirmatory) [Related pubchem assays (depositor defined):AID588856, AID588860]	Mothers against decapentaplegic homolog 3	Homo sapiens	CHEMBL1201862
CHEMBL418068	CHEMBL1293258	A	assay format	Potency	15848.9	nM	7301667	CHEMBL1794584	PUBCHEM_BIOASSAY: qHTS for Inhibitors of TGF-b. (Class of assay: confirmatory) [Related pubchem assays (depositor defined):AID588856, AID588860]	Mothers against decapentaplegic homolog 3	Homo sapiens	CHEMBL1201862
CHEMBL465843	CHEMBL1293258	A	assay format	Potency	14125.4	nM	7277036	CHEMBL1794584	PUBCHEM_BIOASSAY: qHTS for Inhibitors of TGF-b. (Class of assay: confirmatory) [Related pubchem assays (depositor defined):AID588856, AID588860]	Mothers against decapentaplegic homolog 3	Homo sapiens	CHEMBL1201862
CHEMBL465843	CHEMBL1293258	A	assay format	Potency	14125.4	nM	7277036	CHEMBL1794584	PUBCHEM_BIOASSAY: qHTS for Inhibitors of TGF-b. (Class of assay: confirmatory) [Related pubchem assays (depositor defined):AID588856, AID588860]	Mothers against decapentaplegic homolog 3	Homo sapiens	CHEMBL1201862
CHEMBL378104	CHEMBL1293258	A	assay format	Potency	14125.4	nM	7264028	CHEMBL1794584	PUBCHEM_BIOASSAY: qHTS for Inhibitors of TGF-b. (Class of assay: confirmatory) [Related pubchem assays (depositor defined):AID588856, AID588860]	Mothers against decapentaplegic homolog 3	Homo sapiens	CHEMBL1201862
CHEMBL1575074	CHEMBL1293258	A	assay format	Potency	11220.2	nM	7270980	CHEMBL1794584	PUBCHEM_BIOASSAY: qHTS for Inhibitors of TGF-b. (Class of assay: confirmatory) [Related pubchem assays (depositor defined):AID588856, AID588860]	Mothers against decapentaplegic homolog 3	Homo sapiens	CHEMBL1201862
CHEMBL151	CHEMBL1293258	A	assay format	Potency	11220.2	nM	7303118	CHEMBL1794584	PUBCHEM_BIOASSAY: qHTS for Inhibitors of TGF-b. (Class of assay: confirmatory) [Related pubchem assays (depositor defined):AID588856, AID588860]	Mothers against decapentaplegic homolog 3	Homo sapiens	CHEMBL1201862
CHEMBL243664	CHEMBL1293258	A	assay format	Potency	10000	nM	7199657	CHEMBL1794584	PUBCHEM_BIOASSAY: qHTS for Inhibitors of TGF-b. (Class of assay: confirmatory) [Related pubchem assays (depositor defined):AID588856, AID588860]	Mothers against decapentaplegic homolog 3	Homo sapiens	CHEMBL1201862
CHEMBL490355	CHEMBL1293258	A	assay format	Potency	8912.5	nM	7254007	CHEMBL1794584	PUBCHEM_BIOASSAY: qHTS for Inhibitors of TGF-b. (Class of assay: confirmatory) [Related pubchem assays (depositor defined):AID588856, AID588860]	Mothers against decapentaplegic homolog 3	Homo sapiens	CHEMBL1201862
CHEMBL45068	CHEMBL1293258	A	assay format	Potency	5623.4	nM	7269543	CHEMBL1794584	PUBCHEM_BIOASSAY: qHTS for Inhibitors of TGF-b. (Class of assay: confirmatory) [Related pubchem assays (depositor defined):AID588856, AID588860]	Mothers against decapentaplegic homolog 3	Homo sapiens	CHEMBL1201862
CHEMBL45068	CHEMBL1293258	A	assay format	Potency	5623.4	nM	7269543	CHEMBL1794584	PUBCHEM_BIOASSAY: qHTS for Inhibitors of TGF-b. (Class of assay: confirmatory) [Related pubchem assays (depositor defined):AID588856, AID588860]	Mothers against decapentaplegic homolog 3	Homo sapiens	CHEMBL1201862
CHEMBL187266	CHEMBL1293258	A	assay format	Potency	5011.9	nM	7268805	CHEMBL1794584	PUBCHEM_BIOASSAY: qHTS for Inhibitors of TGF-b. (Class of assay: confirmatory) [Related pubchem assays (depositor defined):AID588856, AID588860]	Mothers against decapentaplegic homolog 3	Homo sapiens	CHEMBL1201862
CHEMBL187460	CHEMBL1293258	A	assay format	Potency	4466.8	nM	7279940	CHEMBL1794584	PUBCHEM_BIOASSAY: qHTS for Inhibitors of TGF-b. (Class of assay: confirmatory) [Related pubchem assays (depositor defined):AID588856, AID588860]	Mothers against decapentaplegic homolog 3	Homo sapiens	CHEMBL1201862
CHEMBL470881	CHEMBL1293258	A	assay format	Potency	3548.1	nM	7298072	CHEMBL1794584	PUBCHEM_BIOASSAY: qHTS for Inhibitors of TGF-b. (Class of assay: confirmatory) [Related pubchem assays (depositor defined):AID588856, AID588860]	Mothers against decapentaplegic homolog 3	Homo sapiens	CHEMBL1201862
CHEMBL306946	CHEMBL1293258	A	assay format	Potency	3162.3	nM	7277306	CHEMBL1794584	PUBCHEM_BIOASSAY: qHTS for Inhibitors of TGF-b. (Class of assay: confirmatory) [Related pubchem assays (depositor defined):AID588856, AID588860]	Mothers against decapentaplegic homolog 3	Homo sapiens	CHEMBL1201862
CHEMBL15192	CHEMBL1293258	A	assay format	Potency	3162.3	nM	7291816	CHEMBL1794584	PUBCHEM_BIOASSAY: qHTS for Inhibitors of TGF-b. (Class of assay: confirmatory) [Related pubchem assays (depositor defined):AID588856, AID588860]	Mothers against decapentaplegic homolog 3	Homo sapiens	CHEMBL1201862
CHEMBL417799	CHEMBL1293258	A	assay format	Potency	2511.9	nM	7267885	CHEMBL1794584	PUBCHEM_BIOASSAY: qHTS for Inhibitors of TGF-b. (Class of assay: confirmatory) [Related pubchem assays (depositor defined):AID588856, AID588860]	Mothers against decapentaplegic homolog 3	Homo sapiens	CHEMBL1201862
CHEMBL457644	CHEMBL1293258	A	assay format	Potency	1122	nM	7259135	CHEMBL1794584	PUBCHEM_BIOASSAY: qHTS for Inhibitors of TGF-b. (Class of assay: confirmatory) [Related pubchem assays (depositor defined):AID588856, AID588860]	Mothers against decapentaplegic homolog 3	Homo sapiens	CHEMBL1201862
CHEMBL163316	CHEMBL1293258	A	assay format	Potency	223.9	nM	7265716	CHEMBL1794584	PUBCHEM_BIOASSAY: qHTS for Inhibitors of TGF-b. (Class of assay: confirmatory) [Related pubchem assays (depositor defined):AID588856, AID588860]	Mothers against decapentaplegic homolog 3	Homo sapiens	CHEMBL1201862
CHEMBL232202	CHEMBL1293258	A	assay format	Potency	100	nM	7221868	CHEMBL1794584	PUBCHEM_BIOASSAY: qHTS for Inhibitors of TGF-b. (Class of assay: confirmatory) [Related pubchem assays (depositor defined):AID588856, AID588860]	Mothers against decapentaplegic homolog 3	Homo sapiens	CHEMBL1201862
CHEMBL232202	CHEMBL1293258	A	assay format	Potency	100	nM	7221868	CHEMBL1794584	PUBCHEM_BIOASSAY: qHTS for Inhibitors of TGF-b. (Class of assay: confirmatory) [Related pubchem assays (depositor defined):AID588856, AID588860]	Mothers against decapentaplegic homolog 3	Homo sapiens	CHEMBL1201862
CHEMBL303846	CHEMBL1293224	A	single protein format	Potency	44668.4	nM	4011251	CHEMBL1614421	PUBCHEM_BIOASSAY: qHTS for Inhibitors of Tau Fibril Formation, Thioflavin T Binding. (Class of assay: confirmatory) [Related pubchem assays: 596 ]	Microtubule-associated protein tau	Homo sapiens	CHEMBL1201862
CHEMBL145	CHEMBL1293224	A	single protein format	Potency	44668.4	nM	4042504	CHEMBL1614421	PUBCHEM_BIOASSAY: qHTS for Inhibitors of Tau Fibril Formation, Thioflavin T Binding. (Class of assay: confirmatory) [Related pubchem assays: 596 ]	Microtubule-associated protein tau	Homo sapiens	CHEMBL1201862
CHEMBL8145	CHEMBL1293224	A	single protein format	Potency	39810.7	nM	4035487	CHEMBL1614421	PUBCHEM_BIOASSAY: qHTS for Inhibitors of Tau Fibril Formation, Thioflavin T Binding. (Class of assay: confirmatory) [Related pubchem assays: 596 ]	Microtubule-associated protein tau	Homo sapiens	CHEMBL1201862
CHEMBL393417	CHEMBL1293224	A	single protein format	Potency	39810.7	nM	4036785	CHEMBL1614421	PUBCHEM_BIOASSAY: qHTS for Inhibitors of Tau Fibril Formation, Thioflavin T Binding. (Class of assay: confirmatory) [Related pubchem assays: 596 ]	Microtubule-associated protein tau	Homo sapiens	CHEMBL1201862
CHEMBL230006	CHEMBL1293224	A	single protein format	Potency	39810.7	nM	4041589	CHEMBL1614421	PUBCHEM_BIOASSAY: qHTS for Inhibitors of Tau Fibril Formation, Thioflavin T Binding. (Class of assay: confirmatory) [Related pubchem assays: 596 ]	Microtubule-associated protein tau	Homo sapiens	CHEMBL1201862
CHEMBL103	CHEMBL1293224	A	single protein format	Potency	39810.7	nM	4038412	CHEMBL1614421	PUBCHEM_BIOASSAY: qHTS for Inhibitors of Tau Fibril Formation, Thioflavin T Binding. (Class of assay: confirmatory) [Related pubchem assays: 596 ]	Microtubule-associated protein tau	Homo sapiens	CHEMBL1201862
CHEMBL8739	CHEMBL1293224	A	single protein format	Potency	31622.8	nM	4045981	CHEMBL1614421	PUBCHEM_BIOASSAY: qHTS for Inhibitors of Tau Fibril Formation, Thioflavin T Binding. (Class of assay: confirmatory) [Related pubchem assays: 596 ]	Microtubule-associated protein tau	Homo sapiens	CHEMBL1201862
CHEMBL251254	CHEMBL1293224	A	single protein format	Potency	31622.8	nM	4057607	CHEMBL1614421	PUBCHEM_BIOASSAY: qHTS for Inhibitors of Tau Fibril Formation, Thioflavin T Binding. (Class of assay: confirmatory) [Related pubchem assays: 596 ]	Microtubule-associated protein tau	Homo sapiens	CHEMBL1201862
CHEMBL8739	CHEMBL1293224	A	single protein format	Potency	28183.8	nM	4045655	CHEMBL1614421	PUBCHEM_BIOASSAY: qHTS for Inhibitors of Tau Fibril Formation, Thioflavin T Binding. (Class of assay: confirmatory) [Related pubchem assays: 596 ]	Microtubule-associated protein tau	Homo sapiens	CHEMBL1201862
CHEMBL417799	CHEMBL1293224	A	single protein format	Potency	28183.8	nM	4031222	CHEMBL1614421	PUBCHEM_BIOASSAY: qHTS for Inhibitors of Tau Fibril Formation, Thioflavin T Binding. (Class of assay: confirmatory) [Related pubchem assays: 596 ]	Microtubule-associated protein tau	Homo sapiens	CHEMBL1201862
CHEMBL323197	CHEMBL1293224	A	single protein format	Potency	28183.8	nM	4012281	CHEMBL1614421	PUBCHEM_BIOASSAY: qHTS for Inhibitors of Tau Fibril Formation, Thioflavin T Binding. (Class of assay: confirmatory) [Related pubchem assays: 596 ]	Microtubule-associated protein tau	Homo sapiens	CHEMBL1201862
CHEMBL241608	CHEMBL1293224	A	single protein format	Potency	28183.8	nM	4026893	CHEMBL1614421	PUBCHEM_BIOASSAY: qHTS for Inhibitors of Tau Fibril Formation, Thioflavin T Binding. (Class of assay: confirmatory) [Related pubchem assays: 596 ]	Microtubule-associated protein tau	Homo sapiens	CHEMBL1201862
CHEMBL230006	CHEMBL1293224	A	single protein format	Potency	28183.8	nM	4063256	CHEMBL1614421	PUBCHEM_BIOASSAY: qHTS for Inhibitors of Tau Fibril Formation, Thioflavin T Binding. (Class of assay: confirmatory) [Related pubchem assays: 596 ]	Microtubule-associated protein tau	Homo sapiens	CHEMBL1201862
CHEMBL226335	CHEMBL1293224	A	single protein format	Potency	28183.8	nM	4031150	CHEMBL1614421	PUBCHEM_BIOASSAY: qHTS for Inhibitors of Tau Fibril Formation, Thioflavin T Binding. (Class of assay: confirmatory) [Related pubchem assays: 596 ]	Microtubule-associated protein tau	Homo sapiens	CHEMBL1201862
CHEMBL8260	CHEMBL1293224	A	single protein format	Potency	25118.9	nM	4036215	CHEMBL1614421	PUBCHEM_BIOASSAY: qHTS for Inhibitors of Tau Fibril Formation, Thioflavin T Binding. (Class of assay: confirmatory) [Related pubchem assays: 596 ]	Microtubule-associated protein tau	Homo sapiens	CHEMBL1201862
CHEMBL1575074	CHEMBL1293224	A	single protein format	Potency	25118.9	nM	4067223	CHEMBL1614421	PUBCHEM_BIOASSAY: qHTS for Inhibitors of Tau Fibril Formation, Thioflavin T Binding. (Class of assay: confirmatory) [Related pubchem assays: 596 ]	Microtubule-associated protein tau	Homo sapiens	CHEMBL1201862
CHEMBL44	CHEMBL1293224	A	single protein format	Potency	22387.2	nM	4034672	CHEMBL1614421	PUBCHEM_BIOASSAY: qHTS for Inhibitors of Tau Fibril Formation, Thioflavin T Binding. (Class of assay: confirmatory) [Related pubchem assays: 596 ]	Microtubule-associated protein tau	Homo sapiens	CHEMBL1201862
CHEMBL378104	CHEMBL1293224	A	single protein format	Potency	22387.2	nM	4063549	CHEMBL1614421	PUBCHEM_BIOASSAY: qHTS for Inhibitors of Tau Fibril Formation, Thioflavin T Binding. (Class of assay: confirmatory) [Related pubchem assays: 596 ]	Microtubule-associated protein tau	Homo sapiens	CHEMBL1201862
CHEMBL323197	CHEMBL1293224	A	single protein format	Potency	22387.2	nM	4044349	CHEMBL1614421	PUBCHEM_BIOASSAY: qHTS for Inhibitors of Tau Fibril Formation, Thioflavin T Binding. (Class of assay: confirmatory) [Related pubchem assays: 596 ]	Microtubule-associated protein tau	Homo sapiens	CHEMBL1201862
CHEMBL214321	CHEMBL1293224	A	single protein format	Potency	22387.2	nM	4012722	CHEMBL1614421	PUBCHEM_BIOASSAY: qHTS for Inhibitors of Tau Fibril Formation, Thioflavin T Binding. (Class of assay: confirmatory) [Related pubchem assays: 596 ]	Microtubule-associated protein tau	Homo sapiens	CHEMBL1201862
CHEMBL187266	CHEMBL1293224	A	single protein format	Potency	22387.2	nM	4010264	CHEMBL1614421	PUBCHEM_BIOASSAY: qHTS for Inhibitors of Tau Fibril Formation, Thioflavin T Binding. (Class of assay: confirmatory) [Related pubchem assays: 596 ]	Microtubule-associated protein tau	Homo sapiens	CHEMBL1201862
CHEMBL163316	CHEMBL1293224	A	single protein format	Potency	22387.2	nM	4065848	CHEMBL1614421	PUBCHEM_BIOASSAY: qHTS for Inhibitors of Tau Fibril Formation, Thioflavin T Binding. (Class of assay: confirmatory) [Related pubchem assays: 596 ]	Microtubule-associated protein tau	Homo sapiens	CHEMBL1201862
CHEMBL1437184	CHEMBL1293224	A	single protein format	Potency	19952.6	nM	4041697	CHEMBL1614421	PUBCHEM_BIOASSAY: qHTS for Inhibitors of Tau Fibril Formation, Thioflavin T Binding. (Class of assay: confirmatory) [Related pubchem assays: 596 ]	Microtubule-associated protein tau	Homo sapiens	CHEMBL1201862
CHEMBL522983	CHEMBL1293224	A	single protein format	Potency	17782.8	nM	4060528	CHEMBL1614421	PUBCHEM_BIOASSAY: qHTS for Inhibitors of Tau Fibril Formation, Thioflavin T Binding. (Class of assay: confirmatory) [Related pubchem assays: 596 ]	Microtubule-associated protein tau	Homo sapiens	CHEMBL1201862
CHEMBL45068	CHEMBL1293224	A	single protein format	Potency	17782.8	nM	4012210	CHEMBL1614421	PUBCHEM_BIOASSAY: qHTS for Inhibitors of Tau Fibril Formation, Thioflavin T Binding. (Class of assay: confirmatory) [Related pubchem assays: 596 ]	Microtubule-associated protein tau	Homo sapiens	CHEMBL1201862
CHEMBL45068	CHEMBL1293224	A	single protein format	Potency	17782.8	nM	4012210	CHEMBL1614421	PUBCHEM_BIOASSAY: qHTS for Inhibitors of Tau Fibril Formation, Thioflavin T Binding. (Class of assay: confirmatory) [Related pubchem assays: 596 ]	Microtubule-associated protein tau	Homo sapiens	CHEMBL1201862
CHEMBL418068	CHEMBL1293224	A	single protein format	Potency	17782.8	nM	4064625	CHEMBL1614421	PUBCHEM_BIOASSAY: qHTS for Inhibitors of Tau Fibril Formation, Thioflavin T Binding. (Class of assay: confirmatory) [Related pubchem assays: 596 ]	Microtubule-associated protein tau	Homo sapiens	CHEMBL1201862
CHEMBL306946	CHEMBL1293224	A	single protein format	Potency	17782.8	nM	4057582	CHEMBL1614421	PUBCHEM_BIOASSAY: qHTS for Inhibitors of Tau Fibril Formation, Thioflavin T Binding. (Class of assay: confirmatory) [Related pubchem assays: 596 ]	Microtubule-associated protein tau	Homo sapiens	CHEMBL1201862
CHEMBL222556	CHEMBL1293224	A	single protein format	Potency	17782.8	nM	4013245	CHEMBL1614421	PUBCHEM_BIOASSAY: qHTS for Inhibitors of Tau Fibril Formation, Thioflavin T Binding. (Class of assay: confirmatory) [Related pubchem assays: 596 ]	Microtubule-associated protein tau	Homo sapiens	CHEMBL1201862
CHEMBL165	CHEMBL1293224	A	single protein format	Potency	17782.8	nM	4053074	CHEMBL1614421	PUBCHEM_BIOASSAY: qHTS for Inhibitors of Tau Fibril Formation, Thioflavin T Binding. (Class of assay: confirmatory) [Related pubchem assays: 596 ]	Microtubule-associated protein tau	Homo sapiens	CHEMBL1201862
CHEMBL66	CHEMBL1293224	A	single protein format	Potency	15848.9	nM	4031216	CHEMBL1614421	PUBCHEM_BIOASSAY: qHTS for Inhibitors of Tau Fibril Formation, Thioflavin T Binding. (Class of assay: confirmatory) [Related pubchem assays: 596 ]	Microtubule-associated protein tau	Homo sapiens	CHEMBL1201862
CHEMBL44	CHEMBL1293224	A	single protein format	Potency	15848.9	nM	4033518	CHEMBL1614421	PUBCHEM_BIOASSAY: qHTS for Inhibitors of Tau Fibril Formation, Thioflavin T Binding. (Class of assay: confirmatory) [Related pubchem assays: 596 ]	Microtubule-associated protein tau	Homo sapiens	CHEMBL1201862
CHEMBL44	CHEMBL1293224	A	single protein format	Potency	15848.9	nM	4054776	CHEMBL1614421	PUBCHEM_BIOASSAY: qHTS for Inhibitors of Tau Fibril Formation, Thioflavin T Binding. (Class of assay: confirmatory) [Related pubchem assays: 596 ]	Microtubule-associated protein tau	Homo sapiens	CHEMBL1201862
CHEMBL311498	CHEMBL1293224	A	single protein format	Potency	15848.9	nM	4025229	CHEMBL1614421	PUBCHEM_BIOASSAY: qHTS for Inhibitors of Tau Fibril Formation, Thioflavin T Binding. (Class of assay: confirmatory) [Related pubchem assays: 596 ]	Microtubule-associated protein tau	Homo sapiens	CHEMBL1201862
CHEMBL28626	CHEMBL1293224	A	single protein format	Potency	15848.9	nM	4011082	CHEMBL1614421	PUBCHEM_BIOASSAY: qHTS for Inhibitors of Tau Fibril Formation, Thioflavin T Binding. (Class of assay: confirmatory) [Related pubchem assays: 596 ]	Microtubule-associated protein tau	Homo sapiens	CHEMBL1201862
CHEMBL28626	CHEMBL1293224	A	single protein format	Potency	15848.9	nM	4061726	CHEMBL1614421	PUBCHEM_BIOASSAY: qHTS for Inhibitors of Tau Fibril Formation, Thioflavin T Binding. (Class of assay: confirmatory) [Related pubchem assays: 596 ]	Microtubule-associated protein tau	Homo sapiens	CHEMBL1201862
CHEMBL28	CHEMBL1293224	A	single protein format	Potency	15848.9	nM	4065013	CHEMBL1614421	PUBCHEM_BIOASSAY: qHTS for Inhibitors of Tau Fibril Formation, Thioflavin T Binding. (Class of assay: confirmatory) [Related pubchem assays: 596 ]	Microtubule-associated protein tau	Homo sapiens	CHEMBL1201862
CHEMBL145	CHEMBL1293224	A	single protein format	Potency	15848.9	nM	4027598	CHEMBL1614421	PUBCHEM_BIOASSAY: qHTS for Inhibitors of Tau Fibril Formation, Thioflavin T Binding. (Class of assay: confirmatory) [Related pubchem assays: 596 ]	Microtubule-associated protein tau	Homo sapiens	CHEMBL1201862
CHEMBL129795	CHEMBL1293224	A	single protein format	Potency	15848.9	nM	4043437	CHEMBL1614421	PUBCHEM_BIOASSAY: qHTS for Inhibitors of Tau Fibril Formation, Thioflavin T Binding. (Class of assay: confirmatory) [Related pubchem assays: 596 ]	Microtubule-associated protein tau	Homo sapiens	CHEMBL1201862
CHEMBL490355	CHEMBL1293224	A	single protein format	Potency	14125.4	nM	4028234	CHEMBL1614421	PUBCHEM_BIOASSAY: qHTS for Inhibitors of Tau Fibril Formation, Thioflavin T Binding. (Class of assay: confirmatory) [Related pubchem assays: 596 ]	Microtubule-associated protein tau	Homo sapiens	CHEMBL1201862
CHEMBL465423	CHEMBL1293224	A	single protein format	Potency	14125.4	nM	4050752	CHEMBL1614421	PUBCHEM_BIOASSAY: qHTS for Inhibitors of Tau Fibril Formation, Thioflavin T Binding. (Class of assay: confirmatory) [Related pubchem assays: 596 ]	Microtubule-associated protein tau	Homo sapiens	CHEMBL1201862
CHEMBL187266	CHEMBL1293224	A	single protein format	Potency	14125.4	nM	4047033	CHEMBL1614421	PUBCHEM_BIOASSAY: qHTS for Inhibitors of Tau Fibril Formation, Thioflavin T Binding. (Class of assay: confirmatory) [Related pubchem assays: 596 ]	Microtubule-associated protein tau	Homo sapiens	CHEMBL1201862
CHEMBL163316	CHEMBL1293224	A	single protein format	Potency	14125.4	nM	4038991	CHEMBL1614421	PUBCHEM_BIOASSAY: qHTS for Inhibitors of Tau Fibril Formation, Thioflavin T Binding. (Class of assay: confirmatory) [Related pubchem assays: 596 ]	Microtubule-associated protein tau	Homo sapiens	CHEMBL1201862
CHEMBL131921	CHEMBL1293224	A	single protein format	Potency	14125.4	nM	4053960	CHEMBL1614421	PUBCHEM_BIOASSAY: qHTS for Inhibitors of Tau Fibril Formation, Thioflavin T Binding. (Class of assay: confirmatory) [Related pubchem assays: 596 ]	Microtubule-associated protein tau	Homo sapiens	CHEMBL1201862
CHEMBL297453	CHEMBL1293224	A	single protein format	Potency	12589.3	nM	4039722	CHEMBL1614421	PUBCHEM_BIOASSAY: qHTS for Inhibitors of Tau Fibril Formation, Thioflavin T Binding. (Class of assay: confirmatory) [Related pubchem assays: 596 ]	Microtubule-associated protein tau	Homo sapiens	CHEMBL1201862
CHEMBL295124	CHEMBL1293224	A	single protein format	Potency	12589.3	nM	4055913	CHEMBL1614421	PUBCHEM_BIOASSAY: qHTS for Inhibitors of Tau Fibril Formation, Thioflavin T Binding. (Class of assay: confirmatory) [Related pubchem assays: 596 ]	Microtubule-associated protein tau	Homo sapiens	CHEMBL1201862
CHEMBL28626	CHEMBL1293224	A	single protein format	Potency	12589.3	nM	4033952	CHEMBL1614421	PUBCHEM_BIOASSAY: qHTS for Inhibitors of Tau Fibril Formation, Thioflavin T Binding. (Class of assay: confirmatory) [Related pubchem assays: 596 ]	Microtubule-associated protein tau	Homo sapiens	CHEMBL1201862
CHEMBL28626	CHEMBL1293224	A	single protein format	Potency	12589.3	nM	4044213	CHEMBL1614421	PUBCHEM_BIOASSAY: qHTS for Inhibitors of Tau Fibril Formation, Thioflavin T Binding. (Class of assay: confirmatory) [Related pubchem assays: 596 ]	Microtubule-associated protein tau	Homo sapiens	CHEMBL1201862
CHEMBL187460	CHEMBL1293224	A	single protein format	Potency	12589.3	nM	4047006	CHEMBL1614421	PUBCHEM_BIOASSAY: qHTS for Inhibitors of Tau Fibril Formation, Thioflavin T Binding. (Class of assay: confirmatory) [Related pubchem assays: 596 ]	Microtubule-associated protein tau	Homo sapiens	CHEMBL1201862
CHEMBL15192	CHEMBL1293224	A	single protein format	Potency	12589.3	nM	4034982	CHEMBL1614421	PUBCHEM_BIOASSAY: qHTS for Inhibitors of Tau Fibril Formation, Thioflavin T Binding. (Class of assay: confirmatory) [Related pubchem assays: 596 ]	Microtubule-associated protein tau	Homo sapiens	CHEMBL1201862
CHEMBL151	CHEMBL1293224	A	single protein format	Potency	12589.3	nM	4030723	CHEMBL1614421	PUBCHEM_BIOASSAY: qHTS for Inhibitors of Tau Fibril Formation, Thioflavin T Binding. (Class of assay: confirmatory) [Related pubchem assays: 596 ]	Microtubule-associated protein tau	Homo sapiens	CHEMBL1201862
CHEMBL151	CHEMBL1293224	A	single protein format	Potency	12589.3	nM	4042856	CHEMBL1614421	PUBCHEM_BIOASSAY: qHTS for Inhibitors of Tau Fibril Formation, Thioflavin T Binding. (Class of assay: confirmatory) [Related pubchem assays: 596 ]	Microtubule-associated protein tau	Homo sapiens	CHEMBL1201862
CHEMBL150	CHEMBL1293224	A	single protein format	Potency	12589.3	nM	4057662	CHEMBL1614421	PUBCHEM_BIOASSAY: qHTS for Inhibitors of Tau Fibril Formation, Thioflavin T Binding. (Class of assay: confirmatory) [Related pubchem assays: 596 ]	Microtubule-associated protein tau	Homo sapiens	CHEMBL1201862
CHEMBL83527	CHEMBL1293224	A	single protein format	Potency	11220.2	nM	4032906	CHEMBL1614421	PUBCHEM_BIOASSAY: qHTS for Inhibitors of Tau Fibril Formation, Thioflavin T Binding. (Class of assay: confirmatory) [Related pubchem assays: 596 ]	Microtubule-associated protein tau	Homo sapiens	CHEMBL1201862
CHEMBL44	CHEMBL1293224	A	single protein format	Potency	11220.2	nM	4046445	CHEMBL1614421	PUBCHEM_BIOASSAY: qHTS for Inhibitors of Tau Fibril Formation, Thioflavin T Binding. (Class of assay: confirmatory) [Related pubchem assays: 596 ]	Microtubule-associated protein tau	Homo sapiens	CHEMBL1201862
CHEMBL323197	CHEMBL1293224	A	single protein format	Potency	11220.2	nM	4013315	CHEMBL1614421	PUBCHEM_BIOASSAY: qHTS for Inhibitors of Tau Fibril Formation, Thioflavin T Binding. (Class of assay: confirmatory) [Related pubchem assays: 596 ]	Microtubule-associated protein tau	Homo sapiens	CHEMBL1201862
CHEMBL309490	CHEMBL1293224	A	single protein format	Potency	11220.2	nM	4059644	CHEMBL1614421	PUBCHEM_BIOASSAY: qHTS for Inhibitors of Tau Fibril Formation, Thioflavin T Binding. (Class of assay: confirmatory) [Related pubchem assays: 596 ]	Microtubule-associated protein tau	Homo sapiens	CHEMBL1201862
CHEMBL187266	CHEMBL1293224	A	single protein format	Potency	11220.2	nM	4045635	CHEMBL1614421	PUBCHEM_BIOASSAY: qHTS for Inhibitors of Tau Fibril Formation, Thioflavin T Binding. (Class of assay: confirmatory) [Related pubchem assays: 596 ]	Microtubule-associated protein tau	Homo sapiens	CHEMBL1201862
CHEMBL15192	CHEMBL1293224	A	single protein format	Potency	11220.2	nM	4011152	CHEMBL1614421	PUBCHEM_BIOASSAY: qHTS for Inhibitors of Tau Fibril Formation, Thioflavin T Binding. (Class of assay: confirmatory) [Related pubchem assays: 596 ]	Microtubule-associated protein tau	Homo sapiens	CHEMBL1201862
CHEMBL129795	CHEMBL1293224	A	single protein format	Potency	11220.2	nM	4031316	CHEMBL1614421	PUBCHEM_BIOASSAY: qHTS for Inhibitors of Tau Fibril Formation, Thioflavin T Binding. (Class of assay: confirmatory) [Related pubchem assays: 596 ]	Microtubule-associated protein tau	Homo sapiens	CHEMBL1201862
CHEMBL117	CHEMBL1293224	A	single protein format	Potency	11220.2	nM	4031725	CHEMBL1614421	PUBCHEM_BIOASSAY: qHTS for Inhibitors of Tau Fibril Formation, Thioflavin T Binding. (Class of assay: confirmatory) [Related pubchem assays: 596 ]	Microtubule-associated protein tau	Homo sapiens	CHEMBL1201862
CHEMBL8260	CHEMBL1293224	A	single protein format	Potency	10000	nM	4010902	CHEMBL1614421	PUBCHEM_BIOASSAY: qHTS for Inhibitors of Tau Fibril Formation, Thioflavin T Binding. (Class of assay: confirmatory) [Related pubchem assays: 596 ]	Microtubule-associated protein tau	Homo sapiens	CHEMBL1201862
CHEMBL418068	CHEMBL1293224	A	single protein format	Potency	10000	nM	4012560	CHEMBL1614421	PUBCHEM_BIOASSAY: qHTS for Inhibitors of Tau Fibril Formation, Thioflavin T Binding. (Class of assay: confirmatory) [Related pubchem assays: 596 ]	Microtubule-associated protein tau	Homo sapiens	CHEMBL1201862
CHEMBL289277	CHEMBL1293224	A	single protein format	Potency	10000	nM	4013540	CHEMBL1614421	PUBCHEM_BIOASSAY: qHTS for Inhibitors of Tau Fibril Formation, Thioflavin T Binding. (Class of assay: confirmatory) [Related pubchem assays: 596 ]	Microtubule-associated protein tau	Homo sapiens	CHEMBL1201862
CHEMBL28	CHEMBL1293224	A	single protein format	Potency	10000	nM	4032898	CHEMBL1614421	PUBCHEM_BIOASSAY: qHTS for Inhibitors of Tau Fibril Formation, Thioflavin T Binding. (Class of assay: confirmatory) [Related pubchem assays: 596 ]	Microtubule-associated protein tau	Homo sapiens	CHEMBL1201862
CHEMBL28	CHEMBL1293224	A	single protein format	Potency	10000	nM	4062217	CHEMBL1614421	PUBCHEM_BIOASSAY: qHTS for Inhibitors of Tau Fibril Formation, Thioflavin T Binding. (Class of assay: confirmatory) [Related pubchem assays: 596 ]	Microtubule-associated protein tau	Homo sapiens	CHEMBL1201862
CHEMBL165	CHEMBL1293224	A	single protein format	Potency	10000	nM	4064135	CHEMBL1614421	PUBCHEM_BIOASSAY: qHTS for Inhibitors of Tau Fibril Formation, Thioflavin T Binding. (Class of assay: confirmatory) [Related pubchem assays: 596 ]	Microtubule-associated protein tau	Homo sapiens	CHEMBL1201862
CHEMBL164	CHEMBL1293224	A	single protein format	Potency	10000	nM	4040391	CHEMBL1614421	PUBCHEM_BIOASSAY: qHTS for Inhibitors of Tau Fibril Formation, Thioflavin T Binding. (Class of assay: confirmatory) [Related pubchem assays: 596 ]	Microtubule-associated protein tau	Homo sapiens	CHEMBL1201862
CHEMBL164	CHEMBL1293224	A	single protein format	Potency	10000	nM	4040391	CHEMBL1614421	PUBCHEM_BIOASSAY: qHTS for Inhibitors of Tau Fibril Formation, Thioflavin T Binding. (Class of assay: confirmatory) [Related pubchem assays: 596 ]	Microtubule-associated protein tau	Homo sapiens	CHEMBL1201862
CHEMBL145	CHEMBL1293224	A	single protein format	Potency	10000	nM	4047243	CHEMBL1614421	PUBCHEM_BIOASSAY: qHTS for Inhibitors of Tau Fibril Formation, Thioflavin T Binding. (Class of assay: confirmatory) [Related pubchem assays: 596 ]	Microtubule-associated protein tau	Homo sapiens	CHEMBL1201862
CHEMBL129795	CHEMBL1293224	A	single protein format	Potency	10000	nM	4040823	CHEMBL1614421	PUBCHEM_BIOASSAY: qHTS for Inhibitors of Tau Fibril Formation, Thioflavin T Binding. (Class of assay: confirmatory) [Related pubchem assays: 596 ]	Microtubule-associated protein tau	Homo sapiens	CHEMBL1201862
CHEMBL465843	CHEMBL1293224	A	single protein format	Potency	8912.5	nM	4063327	CHEMBL1614421	PUBCHEM_BIOASSAY: qHTS for Inhibitors of Tau Fibril Formation, Thioflavin T Binding. (Class of assay: confirmatory) [Related pubchem assays: 596 ]	Microtubule-associated protein tau	Homo sapiens	CHEMBL1201862
CHEMBL465843	CHEMBL1293224	A	single protein format	Potency	8912.5	nM	4063327	CHEMBL1614421	PUBCHEM_BIOASSAY: qHTS for Inhibitors of Tau Fibril Formation, Thioflavin T Binding. (Class of assay: confirmatory) [Related pubchem assays: 596 ]	Microtubule-associated protein tau	Homo sapiens	CHEMBL1201862
CHEMBL429023	CHEMBL1293224	A	single protein format	Potency	8912.5	nM	4034372	CHEMBL1614421	PUBCHEM_BIOASSAY: qHTS for Inhibitors of Tau Fibril Formation, Thioflavin T Binding. (Class of assay: confirmatory) [Related pubchem assays: 596 ]	Microtubule-associated protein tau	Homo sapiens	CHEMBL1201862
CHEMBL289277	CHEMBL1293224	A	single protein format	Potency	8912.5	nM	4066543	CHEMBL1614421	PUBCHEM_BIOASSAY: qHTS for Inhibitors of Tau Fibril Formation, Thioflavin T Binding. (Class of assay: confirmatory) [Related pubchem assays: 596 ]	Microtubule-associated protein tau	Homo sapiens	CHEMBL1201862
CHEMBL28	CHEMBL1293224	A	single protein format	Potency	8912.5	nM	4068132	CHEMBL1614421	PUBCHEM_BIOASSAY: qHTS for Inhibitors of Tau Fibril Formation, Thioflavin T Binding. (Class of assay: confirmatory) [Related pubchem assays: 596 ]	Microtubule-associated protein tau	Homo sapiens	CHEMBL1201862
CHEMBL165	CHEMBL1293224	A	single protein format	Potency	8912.5	nM	4038922	CHEMBL1614421	PUBCHEM_BIOASSAY: qHTS for Inhibitors of Tau Fibril Formation, Thioflavin T Binding. (Class of assay: confirmatory) [Related pubchem assays: 596 ]	Microtubule-associated protein tau	Homo sapiens	CHEMBL1201862
CHEMBL8260	CHEMBL1293224	A	single protein format	Potency	7943.3	nM	4032247	CHEMBL1614421	PUBCHEM_BIOASSAY: qHTS for Inhibitors of Tau Fibril Formation, Thioflavin T Binding. (Class of assay: confirmatory) [Related pubchem assays: 596 ]	Microtubule-associated protein tau	Homo sapiens	CHEMBL1201862
CHEMBL31574	CHEMBL1293224	A	single protein format	Potency	7943.3	nM	4062100	CHEMBL1614421	PUBCHEM_BIOASSAY: qHTS for Inhibitors of Tau Fibril Formation, Thioflavin T Binding. (Class of assay: confirmatory) [Related pubchem assays: 596 ]	Microtubule-associated protein tau	Homo sapiens	CHEMBL1201862
CHEMBL129795	CHEMBL1293224	A	single protein format	Potency	7943.3	nM	4042974	CHEMBL1614421	PUBCHEM_BIOASSAY: qHTS for Inhibitors of Tau Fibril Formation, Thioflavin T Binding. (Class of assay: confirmatory) [Related pubchem assays: 596 ]	Microtubule-associated protein tau	Homo sapiens	CHEMBL1201862
CHEMBL8145	CHEMBL1293224	A	single protein format	Potency	7079.5	nM	4030369	CHEMBL1614421	PUBCHEM_BIOASSAY: qHTS for Inhibitors of Tau Fibril Formation, Thioflavin T Binding. (Class of assay: confirmatory) [Related pubchem assays: 596 ]	Microtubule-associated protein tau	Homo sapiens	CHEMBL1201862
CHEMBL69863	CHEMBL1293224	A	single protein format	Potency	7079.5	nM	4053067	CHEMBL1614421	PUBCHEM_BIOASSAY: qHTS for Inhibitors of Tau Fibril Formation, Thioflavin T Binding. (Class of assay: confirmatory) [Related pubchem assays: 596 ]	Microtubule-associated protein tau	Homo sapiens	CHEMBL1201862
CHEMBL573524	CHEMBL1293224	A	single protein format	Potency	7079.5	nM	4062934	CHEMBL1614421	PUBCHEM_BIOASSAY: qHTS for Inhibitors of Tau Fibril Formation, Thioflavin T Binding. (Class of assay: confirmatory) [Related pubchem assays: 596 ]	Microtubule-associated protein tau	Homo sapiens	CHEMBL1201862
CHEMBL470881	CHEMBL1293224	A	single protein format	Potency	7079.5	nM	4034684	CHEMBL1614421	PUBCHEM_BIOASSAY: qHTS for Inhibitors of Tau Fibril Formation, Thioflavin T Binding. (Class of assay: confirmatory) [Related pubchem assays: 596 ]	Microtubule-associated protein tau	Homo sapiens	CHEMBL1201862
CHEMBL165	CHEMBL1293224	A	single protein format	Potency	7079.5	nM	4032075	CHEMBL1614421	PUBCHEM_BIOASSAY: qHTS for Inhibitors of Tau Fibril Formation, Thioflavin T Binding. (Class of assay: confirmatory) [Related pubchem assays: 596 ]	Microtubule-associated protein tau	Homo sapiens	CHEMBL1201862
CHEMBL164	CHEMBL1293224	A	single protein format	Potency	7079.5	nM	4042119	CHEMBL1614421	PUBCHEM_BIOASSAY: qHTS for Inhibitors of Tau Fibril Formation, Thioflavin T Binding. (Class of assay: confirmatory) [Related pubchem assays: 596 ]	Microtubule-associated protein tau	Homo sapiens	CHEMBL1201862
CHEMBL164	CHEMBL1293224	A	single protein format	Potency	7079.5	nM	4042119	CHEMBL1614421	PUBCHEM_BIOASSAY: qHTS for Inhibitors of Tau Fibril Formation, Thioflavin T Binding. (Class of assay: confirmatory) [Related pubchem assays: 596 ]	Microtubule-associated protein tau	Homo sapiens	CHEMBL1201862
CHEMBL69863	CHEMBL1293224	A	single protein format	Potency	6309.6	nM	4011150	CHEMBL1614421	PUBCHEM_BIOASSAY: qHTS for Inhibitors of Tau Fibril Formation, Thioflavin T Binding. (Class of assay: confirmatory) [Related pubchem assays: 596 ]	Microtubule-associated protein tau	Homo sapiens	CHEMBL1201862
CHEMBL470881	CHEMBL1293224	A	single protein format	Potency	6309.6	nM	4048106	CHEMBL1614421	PUBCHEM_BIOASSAY: qHTS for Inhibitors of Tau Fibril Formation, Thioflavin T Binding. (Class of assay: confirmatory) [Related pubchem assays: 596 ]	Microtubule-associated protein tau	Homo sapiens	CHEMBL1201862
CHEMBL165	CHEMBL1293224	A	single protein format	Potency	5623.4	nM	4049798	CHEMBL1614421	PUBCHEM_BIOASSAY: qHTS for Inhibitors of Tau Fibril Formation, Thioflavin T Binding. (Class of assay: confirmatory) [Related pubchem assays: 596 ]	Microtubule-associated protein tau	Homo sapiens	CHEMBL1201862
CHEMBL117	CHEMBL1293224	A	single protein format	Potency	5623.4	nM	4051096	CHEMBL1614421	PUBCHEM_BIOASSAY: qHTS for Inhibitors of Tau Fibril Formation, Thioflavin T Binding. (Class of assay: confirmatory) [Related pubchem assays: 596 ]	Microtubule-associated protein tau	Homo sapiens	CHEMBL1201862
CHEMBL69863	CHEMBL1293224	A	single protein format	Potency	5011.9	nM	4067751	CHEMBL1614421	PUBCHEM_BIOASSAY: qHTS for Inhibitors of Tau Fibril Formation, Thioflavin T Binding. (Class of assay: confirmatory) [Related pubchem assays: 596 ]	Microtubule-associated protein tau	Homo sapiens	CHEMBL1201862
CHEMBL59	CHEMBL1293224	A	single protein format	Potency	5011.9	nM	4029498	CHEMBL1614421	PUBCHEM_BIOASSAY: qHTS for Inhibitors of Tau Fibril Formation, Thioflavin T Binding. (Class of assay: confirmatory) [Related pubchem assays: 596 ]	Microtubule-associated protein tau	Homo sapiens	CHEMBL1201862
CHEMBL31574	CHEMBL1293224	A	single protein format	Potency	5011.9	nM	4054734	CHEMBL1614421	PUBCHEM_BIOASSAY: qHTS for Inhibitors of Tau Fibril Formation, Thioflavin T Binding. (Class of assay: confirmatory) [Related pubchem assays: 596 ]	Microtubule-associated protein tau	Homo sapiens	CHEMBL1201862
CHEMBL312163	CHEMBL1293224	A	single protein format	Potency	5011.9	nM	4062383	CHEMBL1614421	PUBCHEM_BIOASSAY: qHTS for Inhibitors of Tau Fibril Formation, Thioflavin T Binding. (Class of assay: confirmatory) [Related pubchem assays: 596 ]	Microtubule-associated protein tau	Homo sapiens	CHEMBL1201862
CHEMBL242341	CHEMBL1293224	A	single protein format	Potency	5011.9	nM	4066922	CHEMBL1614421	PUBCHEM_BIOASSAY: qHTS for Inhibitors of Tau Fibril Formation, Thioflavin T Binding. (Class of assay: confirmatory) [Related pubchem assays: 596 ]	Microtubule-associated protein tau	Homo sapiens	CHEMBL1201862
CHEMBL15192	CHEMBL1293224	A	single protein format	Potency	5011.9	nM	4027687	CHEMBL1614421	PUBCHEM_BIOASSAY: qHTS for Inhibitors of Tau Fibril Formation, Thioflavin T Binding. (Class of assay: confirmatory) [Related pubchem assays: 596 ]	Microtubule-associated protein tau	Homo sapiens	CHEMBL1201862
CHEMBL187266	CHEMBL1293224	A	single protein format	Potency	4466.8	nM	4049726	CHEMBL1614421	PUBCHEM_BIOASSAY: qHTS for Inhibitors of Tau Fibril Formation, Thioflavin T Binding. (Class of assay: confirmatory) [Related pubchem assays: 596 ]	Microtubule-associated protein tau	Homo sapiens	CHEMBL1201862
CHEMBL164841	CHEMBL1293224	A	single protein format	Potency	4466.8	nM	4036462	CHEMBL1614421	PUBCHEM_BIOASSAY: qHTS for Inhibitors of Tau Fibril Formation, Thioflavin T Binding. (Class of assay: confirmatory) [Related pubchem assays: 596 ]	Microtubule-associated protein tau	Homo sapiens	CHEMBL1201862
CHEMBL42624	CHEMBL1293224	A	single protein format	Potency	3548.1	nM	4031387	CHEMBL1614421	PUBCHEM_BIOASSAY: qHTS for Inhibitors of Tau Fibril Formation, Thioflavin T Binding. (Class of assay: confirmatory) [Related pubchem assays: 596 ]	Microtubule-associated protein tau	Homo sapiens	CHEMBL1201862
CHEMBL243664	CHEMBL1293224	A	single protein format	Potency	3548.1	nM	4052814	CHEMBL1614421	PUBCHEM_BIOASSAY: qHTS for Inhibitors of Tau Fibril Formation, Thioflavin T Binding. (Class of assay: confirmatory) [Related pubchem assays: 596 ]	Microtubule-associated protein tau	Homo sapiens	CHEMBL1201862
CHEMBL243664	CHEMBL1293224	A	single protein format	Potency	3548.1	nM	4054224	CHEMBL1614421	PUBCHEM_BIOASSAY: qHTS for Inhibitors of Tau Fibril Formation, Thioflavin T Binding. (Class of assay: confirmatory) [Related pubchem assays: 596 ]	Microtubule-associated protein tau	Homo sapiens	CHEMBL1201862
CHEMBL140	CHEMBL1293224	A	single protein format	Potency	3548.1	nM	4023704	CHEMBL1614421	PUBCHEM_BIOASSAY: qHTS for Inhibitors of Tau Fibril Formation, Thioflavin T Binding. (Class of assay: confirmatory) [Related pubchem assays: 596 ]	Microtubule-associated protein tau	Homo sapiens	CHEMBL1201862
CHEMBL140	CHEMBL1293224	A	single protein format	Potency	3548.1	nM	4042542	CHEMBL1614421	PUBCHEM_BIOASSAY: qHTS for Inhibitors of Tau Fibril Formation, Thioflavin T Binding. (Class of assay: confirmatory) [Related pubchem assays: 596 ]	Microtubule-associated protein tau	Homo sapiens	CHEMBL1201862
CHEMBL129795	CHEMBL1293224	A	single protein format	Potency	3548.1	nM	4056369	CHEMBL1614421	PUBCHEM_BIOASSAY: qHTS for Inhibitors of Tau Fibril Formation, Thioflavin T Binding. (Class of assay: confirmatory) [Related pubchem assays: 596 ]	Microtubule-associated protein tau	Homo sapiens	CHEMBL1201862
CHEMBL41092	CHEMBL1293224	A	single protein format	Potency	3162.3	nM	4043061	CHEMBL1614421	PUBCHEM_BIOASSAY: qHTS for Inhibitors of Tau Fibril Formation, Thioflavin T Binding. (Class of assay: confirmatory) [Related pubchem assays: 596 ]	Microtubule-associated protein tau	Homo sapiens	CHEMBL1201862
CHEMBL28	CHEMBL1293224	A	single protein format	Potency	3162.3	nM	4051048	CHEMBL1614421	PUBCHEM_BIOASSAY: qHTS for Inhibitors of Tau Fibril Formation, Thioflavin T Binding. (Class of assay: confirmatory) [Related pubchem assays: 596 ]	Microtubule-associated protein tau	Homo sapiens	CHEMBL1201862
CHEMBL41092	CHEMBL1293224	A	single protein format	Potency	2818.4	nM	4038774	CHEMBL1614421	PUBCHEM_BIOASSAY: qHTS for Inhibitors of Tau Fibril Formation, Thioflavin T Binding. (Class of assay: confirmatory) [Related pubchem assays: 596 ]	Microtubule-associated protein tau	Homo sapiens	CHEMBL1201862
CHEMBL131921	CHEMBL1293224	A	single protein format	Potency	2818.4	nM	4047622	CHEMBL1614421	PUBCHEM_BIOASSAY: qHTS for Inhibitors of Tau Fibril Formation, Thioflavin T Binding. (Class of assay: confirmatory) [Related pubchem assays: 596 ]	Microtubule-associated protein tau	Homo sapiens	CHEMBL1201862
CHEMBL295316	CHEMBL1293224	A	single protein format	Potency	2511.9	nM	4048769	CHEMBL1614421	PUBCHEM_BIOASSAY: qHTS for Inhibitors of Tau Fibril Formation, Thioflavin T Binding. (Class of assay: confirmatory) [Related pubchem assays: 596 ]	Microtubule-associated protein tau	Homo sapiens	CHEMBL1201862
CHEMBL41092	CHEMBL1293224	A	single protein format	Potency	2238.7	nM	4025458	CHEMBL1614421	PUBCHEM_BIOASSAY: qHTS for Inhibitors of Tau Fibril Formation, Thioflavin T Binding. (Class of assay: confirmatory) [Related pubchem assays: 596 ]	Microtubule-associated protein tau	Homo sapiens	CHEMBL1201862
CHEMBL131921	CHEMBL1293224	A	single protein format	Potency	2238.7	nM	4049360	CHEMBL1614421	PUBCHEM_BIOASSAY: qHTS for Inhibitors of Tau Fibril Formation, Thioflavin T Binding. (Class of assay: confirmatory) [Related pubchem assays: 596 ]	Microtubule-associated protein tau	Homo sapiens	CHEMBL1201862
CHEMBL363535	CHEMBL1293224	A	single protein format	Potency	1995.3	nM	4052197	CHEMBL1614421	PUBCHEM_BIOASSAY: qHTS for Inhibitors of Tau Fibril Formation, Thioflavin T Binding. (Class of assay: confirmatory) [Related pubchem assays: 596 ]	Microtubule-associated protein tau	Homo sapiens	CHEMBL1201862
CHEMBL69863	CHEMBL1293224	A	single protein format	Potency	1778.3	nM	4042041	CHEMBL1614421	PUBCHEM_BIOASSAY: qHTS for Inhibitors of Tau Fibril Formation, Thioflavin T Binding. (Class of assay: confirmatory) [Related pubchem assays: 596 ]	Microtubule-associated protein tau	Homo sapiens	CHEMBL1201862
CHEMBL59	CHEMBL1293224	A	single protein format	Potency	1584.9	nM	4051718	CHEMBL1614421	PUBCHEM_BIOASSAY: qHTS for Inhibitors of Tau Fibril Formation, Thioflavin T Binding. (Class of assay: confirmatory) [Related pubchem assays: 596 ]	Microtubule-associated protein tau	Homo sapiens	CHEMBL1201862
CHEMBL164841	CHEMBL1293224	A	single protein format	Potency	1122	nM	4027143	CHEMBL1614421	PUBCHEM_BIOASSAY: qHTS for Inhibitors of Tau Fibril Formation, Thioflavin T Binding. (Class of assay: confirmatory) [Related pubchem assays: 596 ]	Microtubule-associated protein tau	Homo sapiens	CHEMBL1201862
CHEMBL295316	CHEMBL1293224	A	single protein format	Potency	562.3	nM	4027511	CHEMBL1614421	PUBCHEM_BIOASSAY: qHTS for Inhibitors of Tau Fibril Formation, Thioflavin T Binding. (Class of assay: confirmatory) [Related pubchem assays: 596 ]	Microtubule-associated protein tau	Homo sapiens	CHEMBL1201862
CHEMBL44	CHEMBL1293224	A	single protein format	Potency	501.2	nM	4024183	CHEMBL1614421	PUBCHEM_BIOASSAY: qHTS for Inhibitors of Tau Fibril Formation, Thioflavin T Binding. (Class of assay: confirmatory) [Related pubchem assays: 596 ]	Microtubule-associated protein tau	Homo sapiens	CHEMBL1201862
CHEMBL453066	CHEMBL1293224	A	single protein format	Potency	63.1	nM	4056706	CHEMBL1614421	PUBCHEM_BIOASSAY: qHTS for Inhibitors of Tau Fibril Formation, Thioflavin T Binding. (Class of assay: confirmatory) [Related pubchem assays: 596 ]	Microtubule-associated protein tau	Homo sapiens	CHEMBL1201862
CHEMBL222556	CHEMBL1293224	A	assay format	Potency	44668.4	nM	4514253	CHEMBL1614250	PUBCHEM_BIOASSAY: qHTS for Inhibitors of Tau Fibril Formation, Fluorescence Polarization. (Class of assay: confirmatory) [Related pubchem assays: 596 ]	Microtubule-associated protein tau	Homo sapiens	CHEMBL1201862
CHEMBL8739	CHEMBL1293224	A	assay format	Potency	39810.7	nM	4506513	CHEMBL1614250	PUBCHEM_BIOASSAY: qHTS for Inhibitors of Tau Fibril Formation, Fluorescence Polarization. (Class of assay: confirmatory) [Related pubchem assays: 596 ]	Microtubule-associated protein tau	Homo sapiens	CHEMBL1201862
CHEMBL243664	CHEMBL1293224	A	assay format	Potency	39810.7	nM	4505864	CHEMBL1614250	PUBCHEM_BIOASSAY: qHTS for Inhibitors of Tau Fibril Formation, Fluorescence Polarization. (Class of assay: confirmatory) [Related pubchem assays: 596 ]	Microtubule-associated protein tau	Homo sapiens	CHEMBL1201862
CHEMBL243664	CHEMBL1293224	A	assay format	Potency	39810.7	nM	4531671	CHEMBL1614250	PUBCHEM_BIOASSAY: qHTS for Inhibitors of Tau Fibril Formation, Fluorescence Polarization. (Class of assay: confirmatory) [Related pubchem assays: 596 ]	Microtubule-associated protein tau	Homo sapiens	CHEMBL1201862
CHEMBL230006	CHEMBL1293224	A	assay format	Potency	39810.7	nM	4529566	CHEMBL1614250	PUBCHEM_BIOASSAY: qHTS for Inhibitors of Tau Fibril Formation, Fluorescence Polarization. (Class of assay: confirmatory) [Related pubchem assays: 596 ]	Microtubule-associated protein tau	Homo sapiens	CHEMBL1201862
CHEMBL131921	CHEMBL1293224	A	assay format	Potency	39810.7	nM	4503267	CHEMBL1614250	PUBCHEM_BIOASSAY: qHTS for Inhibitors of Tau Fibril Formation, Fluorescence Polarization. (Class of assay: confirmatory) [Related pubchem assays: 596 ]	Microtubule-associated protein tau	Homo sapiens	CHEMBL1201862
CHEMBL418068	CHEMBL1293224	A	assay format	Potency	35481.3	nM	4525672	CHEMBL1614250	PUBCHEM_BIOASSAY: qHTS for Inhibitors of Tau Fibril Formation, Fluorescence Polarization. (Class of assay: confirmatory) [Related pubchem assays: 596 ]	Microtubule-associated protein tau	Homo sapiens	CHEMBL1201862
CHEMBL28	CHEMBL1293224	A	assay format	Potency	35481.3	nM	4526640	CHEMBL1614250	PUBCHEM_BIOASSAY: qHTS for Inhibitors of Tau Fibril Formation, Fluorescence Polarization. (Class of assay: confirmatory) [Related pubchem assays: 596 ]	Microtubule-associated protein tau	Homo sapiens	CHEMBL1201862
CHEMBL117	CHEMBL1293224	A	assay format	Potency	35481.3	nM	4508110	CHEMBL1614250	PUBCHEM_BIOASSAY: qHTS for Inhibitors of Tau Fibril Formation, Fluorescence Polarization. (Class of assay: confirmatory) [Related pubchem assays: 596 ]	Microtubule-associated protein tau	Homo sapiens	CHEMBL1201862
CHEMBL117	CHEMBL1293224	A	assay format	Potency	35481.3	nM	4508260	CHEMBL1614250	PUBCHEM_BIOASSAY: qHTS for Inhibitors of Tau Fibril Formation, Fluorescence Polarization. (Class of assay: confirmatory) [Related pubchem assays: 596 ]	Microtubule-associated protein tau	Homo sapiens	CHEMBL1201862
CHEMBL15192	CHEMBL1293224	A	assay format	Potency	31622.8	nM	4516473	CHEMBL1614250	PUBCHEM_BIOASSAY: qHTS for Inhibitors of Tau Fibril Formation, Fluorescence Polarization. (Class of assay: confirmatory) [Related pubchem assays: 596 ]	Microtubule-associated protein tau	Homo sapiens	CHEMBL1201862
CHEMBL8739	CHEMBL1293224	A	assay format	Potency	28183.8	nM	4503746	CHEMBL1614250	PUBCHEM_BIOASSAY: qHTS for Inhibitors of Tau Fibril Formation, Fluorescence Polarization. (Class of assay: confirmatory) [Related pubchem assays: 596 ]	Microtubule-associated protein tau	Homo sapiens	CHEMBL1201862
CHEMBL8260	CHEMBL1293224	A	assay format	Potency	28183.8	nM	4510717	CHEMBL1614250	PUBCHEM_BIOASSAY: qHTS for Inhibitors of Tau Fibril Formation, Fluorescence Polarization. (Class of assay: confirmatory) [Related pubchem assays: 596 ]	Microtubule-associated protein tau	Homo sapiens	CHEMBL1201862
CHEMBL186366	CHEMBL1293224	A	assay format	Potency	28183.8	nM	4528860	CHEMBL1614250	PUBCHEM_BIOASSAY: qHTS for Inhibitors of Tau Fibril Formation, Fluorescence Polarization. (Class of assay: confirmatory) [Related pubchem assays: 596 ]	Microtubule-associated protein tau	Homo sapiens	CHEMBL1201862
CHEMBL297453	CHEMBL1293224	A	assay format	Potency	25118.9	nM	4506752	CHEMBL1614250	PUBCHEM_BIOASSAY: qHTS for Inhibitors of Tau Fibril Formation, Fluorescence Polarization. (Class of assay: confirmatory) [Related pubchem assays: 596 ]	Microtubule-associated protein tau	Homo sapiens	CHEMBL1201862
CHEMBL1575074	CHEMBL1293224	A	assay format	Potency	25118.9	nM	4531462	CHEMBL1614250	PUBCHEM_BIOASSAY: qHTS for Inhibitors of Tau Fibril Formation, Fluorescence Polarization. (Class of assay: confirmatory) [Related pubchem assays: 596 ]	Microtubule-associated protein tau	Homo sapiens	CHEMBL1201862
CHEMBL165	CHEMBL1293224	A	assay format	Potency	22387.2	nM	4509896	CHEMBL1614250	PUBCHEM_BIOASSAY: qHTS for Inhibitors of Tau Fibril Formation, Fluorescence Polarization. (Class of assay: confirmatory) [Related pubchem assays: 596 ]	Microtubule-associated protein tau	Homo sapiens	CHEMBL1201862
CHEMBL8260	CHEMBL1293224	A	assay format	Potency	19952.6	nM	4509468	CHEMBL1614250	PUBCHEM_BIOASSAY: qHTS for Inhibitors of Tau Fibril Formation, Fluorescence Polarization. (Class of assay: confirmatory) [Related pubchem assays: 596 ]	Microtubule-associated protein tau	Homo sapiens	CHEMBL1201862
CHEMBL8260	CHEMBL1293224	A	assay format	Potency	19952.6	nM	4511882	CHEMBL1614250	PUBCHEM_BIOASSAY: qHTS for Inhibitors of Tau Fibril Formation, Fluorescence Polarization. (Class of assay: confirmatory) [Related pubchem assays: 596 ]	Microtubule-associated protein tau	Homo sapiens	CHEMBL1201862
CHEMBL311498	CHEMBL1293224	A	assay format	Potency	19952.6	nM	4512052	CHEMBL1614250	PUBCHEM_BIOASSAY: qHTS for Inhibitors of Tau Fibril Formation, Fluorescence Polarization. (Class of assay: confirmatory) [Related pubchem assays: 596 ]	Microtubule-associated protein tau	Homo sapiens	CHEMBL1201862
CHEMBL131921	CHEMBL1293224	A	assay format	Potency	17782.8	nM	4503938	CHEMBL1614250	PUBCHEM_BIOASSAY: qHTS for Inhibitors of Tau Fibril Formation, Fluorescence Polarization. (Class of assay: confirmatory) [Related pubchem assays: 596 ]	Microtubule-associated protein tau	Homo sapiens	CHEMBL1201862
CHEMBL510279	CHEMBL1293224	A	assay format	Potency	15848.9	nM	4506447	CHEMBL1614250	PUBCHEM_BIOASSAY: qHTS for Inhibitors of Tau Fibril Formation, Fluorescence Polarization. (Class of assay: confirmatory) [Related pubchem assays: 596 ]	Microtubule-associated protein tau	Homo sapiens	CHEMBL1201862
CHEMBL164	CHEMBL1293224	A	assay format	Potency	15848.9	nM	4507536	CHEMBL1614250	PUBCHEM_BIOASSAY: qHTS for Inhibitors of Tau Fibril Formation, Fluorescence Polarization. (Class of assay: confirmatory) [Related pubchem assays: 596 ]	Microtubule-associated protein tau	Homo sapiens	CHEMBL1201862
CHEMBL164	CHEMBL1293224	A	assay format	Potency	15848.9	nM	4507536	CHEMBL1614250	PUBCHEM_BIOASSAY: qHTS for Inhibitors of Tau Fibril Formation, Fluorescence Polarization. (Class of assay: confirmatory) [Related pubchem assays: 596 ]	Microtubule-associated protein tau	Homo sapiens	CHEMBL1201862
CHEMBL15192	CHEMBL1293224	A	assay format	Potency	15848.9	nM	4515260	CHEMBL1614250	PUBCHEM_BIOASSAY: qHTS for Inhibitors of Tau Fibril Formation, Fluorescence Polarization. (Class of assay: confirmatory) [Related pubchem assays: 596 ]	Microtubule-associated protein tau	Homo sapiens	CHEMBL1201862
CHEMBL117	CHEMBL1293224	A	assay format	Potency	15848.9	nM	4511535	CHEMBL1614250	PUBCHEM_BIOASSAY: qHTS for Inhibitors of Tau Fibril Formation, Fluorescence Polarization. (Class of assay: confirmatory) [Related pubchem assays: 596 ]	Microtubule-associated protein tau	Homo sapiens	CHEMBL1201862
CHEMBL363535	CHEMBL1293224	A	assay format	Potency	14125.4	nM	4504230	CHEMBL1614250	PUBCHEM_BIOASSAY: qHTS for Inhibitors of Tau Fibril Formation, Fluorescence Polarization. (Class of assay: confirmatory) [Related pubchem assays: 596 ]	Microtubule-associated protein tau	Homo sapiens	CHEMBL1201862
CHEMBL187266	CHEMBL1293224	A	assay format	Potency	12589.3	nM	4506662	CHEMBL1614250	PUBCHEM_BIOASSAY: qHTS for Inhibitors of Tau Fibril Formation, Fluorescence Polarization. (Class of assay: confirmatory) [Related pubchem assays: 596 ]	Microtubule-associated protein tau	Homo sapiens	CHEMBL1201862
CHEMBL465843	CHEMBL1293224	A	assay format	Potency	10000	nM	4529603	CHEMBL1614250	PUBCHEM_BIOASSAY: qHTS for Inhibitors of Tau Fibril Formation, Fluorescence Polarization. (Class of assay: confirmatory) [Related pubchem assays: 596 ]	Microtubule-associated protein tau	Homo sapiens	CHEMBL1201862
CHEMBL465843	CHEMBL1293224	A	assay format	Potency	10000	nM	4529603	CHEMBL1614250	PUBCHEM_BIOASSAY: qHTS for Inhibitors of Tau Fibril Formation, Fluorescence Polarization. (Class of assay: confirmatory) [Related pubchem assays: 596 ]	Microtubule-associated protein tau	Homo sapiens	CHEMBL1201862
CHEMBL15192	CHEMBL1293224	A	assay format	Potency	10000	nM	4513931	CHEMBL1614250	PUBCHEM_BIOASSAY: qHTS for Inhibitors of Tau Fibril Formation, Fluorescence Polarization. (Class of assay: confirmatory) [Related pubchem assays: 596 ]	Microtubule-associated protein tau	Homo sapiens	CHEMBL1201862
CHEMBL8739	CHEMBL1293224	A	assay format	Potency	8912.5	nM	4530562	CHEMBL1614250	PUBCHEM_BIOASSAY: qHTS for Inhibitors of Tau Fibril Formation, Fluorescence Polarization. (Class of assay: confirmatory) [Related pubchem assays: 596 ]	Microtubule-associated protein tau	Homo sapiens	CHEMBL1201862
CHEMBL208484	CHEMBL1293224	A	assay format	Potency	8912.5	nM	4501938	CHEMBL1614250	PUBCHEM_BIOASSAY: qHTS for Inhibitors of Tau Fibril Formation, Fluorescence Polarization. (Class of assay: confirmatory) [Related pubchem assays: 596 ]	Microtubule-associated protein tau	Homo sapiens	CHEMBL1201862
CHEMBL187266	CHEMBL1293224	A	assay format	Potency	8912.5	nM	4505010	CHEMBL1614250	PUBCHEM_BIOASSAY: qHTS for Inhibitors of Tau Fibril Formation, Fluorescence Polarization. (Class of assay: confirmatory) [Related pubchem assays: 596 ]	Microtubule-associated protein tau	Homo sapiens	CHEMBL1201862
CHEMBL323197	CHEMBL1293224	A	assay format	Potency	7943.3	nM	4514289	CHEMBL1614250	PUBCHEM_BIOASSAY: qHTS for Inhibitors of Tau Fibril Formation, Fluorescence Polarization. (Class of assay: confirmatory) [Related pubchem assays: 596 ]	Microtubule-associated protein tau	Homo sapiens	CHEMBL1201862
CHEMBL164	CHEMBL1293224	A	assay format	Potency	7943.3	nM	4506344	CHEMBL1614250	PUBCHEM_BIOASSAY: qHTS for Inhibitors of Tau Fibril Formation, Fluorescence Polarization. (Class of assay: confirmatory) [Related pubchem assays: 596 ]	Microtubule-associated protein tau	Homo sapiens	CHEMBL1201862
CHEMBL164	CHEMBL1293224	A	assay format	Potency	7943.3	nM	4506344	CHEMBL1614250	PUBCHEM_BIOASSAY: qHTS for Inhibitors of Tau Fibril Formation, Fluorescence Polarization. (Class of assay: confirmatory) [Related pubchem assays: 596 ]	Microtubule-associated protein tau	Homo sapiens	CHEMBL1201862
CHEMBL165	CHEMBL1293224	A	assay format	Potency	7079.5	nM	4505417	CHEMBL1614250	PUBCHEM_BIOASSAY: qHTS for Inhibitors of Tau Fibril Formation, Fluorescence Polarization. (Class of assay: confirmatory) [Related pubchem assays: 596 ]	Microtubule-associated protein tau	Homo sapiens	CHEMBL1201862
CHEMBL187266	CHEMBL1293224	A	assay format	Potency	5623.4	nM	4513153	CHEMBL1614250	PUBCHEM_BIOASSAY: qHTS for Inhibitors of Tau Fibril Formation, Fluorescence Polarization. (Class of assay: confirmatory) [Related pubchem assays: 596 ]	Microtubule-associated protein tau	Homo sapiens	CHEMBL1201862
CHEMBL522983	CHEMBL1293224	A	assay format	Potency	3548.1	nM	4529017	CHEMBL1614250	PUBCHEM_BIOASSAY: qHTS for Inhibitors of Tau Fibril Formation, Fluorescence Polarization. (Class of assay: confirmatory) [Related pubchem assays: 596 ]	Microtubule-associated protein tau	Homo sapiens	CHEMBL1201862
CHEMBL295316	CHEMBL1293224	A	assay format	Potency	3162.3	nM	4504925	CHEMBL1614250	PUBCHEM_BIOASSAY: qHTS for Inhibitors of Tau Fibril Formation, Fluorescence Polarization. (Class of assay: confirmatory) [Related pubchem assays: 596 ]	Microtubule-associated protein tau	Homo sapiens	CHEMBL1201862
CHEMBL323197	CHEMBL1293224	A	assay format	Potency	2818.4	nM	4507118	CHEMBL1614250	PUBCHEM_BIOASSAY: qHTS for Inhibitors of Tau Fibril Formation, Fluorescence Polarization. (Class of assay: confirmatory) [Related pubchem assays: 596 ]	Microtubule-associated protein tau	Homo sapiens	CHEMBL1201862
CHEMBL323197	CHEMBL1293224	A	assay format	Potency	2511.9	nM	4509603	CHEMBL1614250	PUBCHEM_BIOASSAY: qHTS for Inhibitors of Tau Fibril Formation, Fluorescence Polarization. (Class of assay: confirmatory) [Related pubchem assays: 596 ]	Microtubule-associated protein tau	Homo sapiens	CHEMBL1201862
CHEMBL187460	CHEMBL1293224	A	assay format	Potency	891.3	nM	4506649	CHEMBL1614250	PUBCHEM_BIOASSAY: qHTS for Inhibitors of Tau Fibril Formation, Fluorescence Polarization. (Class of assay: confirmatory) [Related pubchem assays: 596 ]	Microtubule-associated protein tau	Homo sapiens	CHEMBL1201862
CHEMBL295316	CHEMBL1293224	A	assay format	Potency	631	nM	4502528	CHEMBL1614250	PUBCHEM_BIOASSAY: qHTS for Inhibitors of Tau Fibril Formation, Fluorescence Polarization. (Class of assay: confirmatory) [Related pubchem assays: 596 ]	Microtubule-associated protein tau	Homo sapiens	CHEMBL1201862
CHEMBL180920	CHEMBL1293224	A	assay format	Potency	562.3	nM	4527005	CHEMBL1614250	PUBCHEM_BIOASSAY: qHTS for Inhibitors of Tau Fibril Formation, Fluorescence Polarization. (Class of assay: confirmatory) [Related pubchem assays: 596 ]	Microtubule-associated protein tau	Homo sapiens	CHEMBL1201862
CHEMBL12014	CHEMBL1293224	A	assay format	Potency	562.3	nM	4527834	CHEMBL1614250	PUBCHEM_BIOASSAY: qHTS for Inhibitors of Tau Fibril Formation, Fluorescence Polarization. (Class of assay: confirmatory) [Related pubchem assays: 596 ]	Microtubule-associated protein tau	Homo sapiens	CHEMBL1201862
CHEMBL28626	CHEMBL1293224	A	assay format	Potency	112.2	nM	4527723	CHEMBL1614250	PUBCHEM_BIOASSAY: qHTS for Inhibitors of Tau Fibril Formation, Fluorescence Polarization. (Class of assay: confirmatory) [Related pubchem assays: 596 ]	Microtubule-associated protein tau	Homo sapiens	CHEMBL1201862
CHEMBL59	CHEMBL5365	I	assay format	Potency	89125.1	nM	7037096	CHEMBL1794536	PUBCHEM_BIOASSAY: qHTS for Inhibitors of Polymerase Kappa. (Class of assay: confirmatory) [Related pubchem assays (depositor defined):AID588638]	DNA polymerase kappa	Homo sapiens	CHEMBL1201862
CHEMBL583912	CHEMBL5365	I	assay format	Potency	89125.1	nM	7022208	CHEMBL1794536	PUBCHEM_BIOASSAY: qHTS for Inhibitors of Polymerase Kappa. (Class of assay: confirmatory) [Related pubchem assays (depositor defined):AID588638]	DNA polymerase kappa	Homo sapiens	CHEMBL1201862
CHEMBL289277	CHEMBL5365	I	assay format	Potency	89125.1	nM	7070577	CHEMBL1794536	PUBCHEM_BIOASSAY: qHTS for Inhibitors of Polymerase Kappa. (Class of assay: confirmatory) [Related pubchem assays (depositor defined):AID588638]	DNA polymerase kappa	Homo sapiens	CHEMBL1201862
CHEMBL140	CHEMBL5365	I	assay format	Potency	89125.1	nM	7040873	CHEMBL1794536	PUBCHEM_BIOASSAY: qHTS for Inhibitors of Polymerase Kappa. (Class of assay: confirmatory) [Related pubchem assays (depositor defined):AID588638]	DNA polymerase kappa	Homo sapiens	CHEMBL1201862
CHEMBL129795	CHEMBL5365	I	assay format	Potency	89125.1	nM	7070574	CHEMBL1794536	PUBCHEM_BIOASSAY: qHTS for Inhibitors of Polymerase Kappa. (Class of assay: confirmatory) [Related pubchem assays (depositor defined):AID588638]	DNA polymerase kappa	Homo sapiens	CHEMBL1201862
CHEMBL69863	CHEMBL5365	I	assay format	Potency	79432.8	nM	7048504	CHEMBL1794536	PUBCHEM_BIOASSAY: qHTS for Inhibitors of Polymerase Kappa. (Class of assay: confirmatory) [Related pubchem assays (depositor defined):AID588638]	DNA polymerase kappa	Homo sapiens	CHEMBL1201862
CHEMBL66	CHEMBL5365	I	assay format	Potency	79432.8	nM	7074473	CHEMBL1794536	PUBCHEM_BIOASSAY: qHTS for Inhibitors of Polymerase Kappa. (Class of assay: confirmatory) [Related pubchem assays (depositor defined):AID588638]	DNA polymerase kappa	Homo sapiens	CHEMBL1201862
CHEMBL363535	CHEMBL5365	I	assay format	Potency	79432.8	nM	7018228	CHEMBL1794536	PUBCHEM_BIOASSAY: qHTS for Inhibitors of Polymerase Kappa. (Class of assay: confirmatory) [Related pubchem assays (depositor defined):AID588638]	DNA polymerase kappa	Homo sapiens	CHEMBL1201862
CHEMBL241608	CHEMBL5365	I	assay format	Potency	79432.8	nM	7052171	CHEMBL1794536	PUBCHEM_BIOASSAY: qHTS for Inhibitors of Polymerase Kappa. (Class of assay: confirmatory) [Related pubchem assays (depositor defined):AID588638]	DNA polymerase kappa	Homo sapiens	CHEMBL1201862
CHEMBL187460	CHEMBL5365	I	assay format	Potency	79432.8	nM	7040648	CHEMBL1794536	PUBCHEM_BIOASSAY: qHTS for Inhibitors of Polymerase Kappa. (Class of assay: confirmatory) [Related pubchem assays (depositor defined):AID588638]	DNA polymerase kappa	Homo sapiens	CHEMBL1201862
CHEMBL418068	CHEMBL5365	I	assay format	Potency	50118.7	nM	7036796	CHEMBL1794536	PUBCHEM_BIOASSAY: qHTS for Inhibitors of Polymerase Kappa. (Class of assay: confirmatory) [Related pubchem assays (depositor defined):AID588638]	DNA polymerase kappa	Homo sapiens	CHEMBL1201862
CHEMBL187266	CHEMBL5365	I	assay format	Potency	50118.7	nM	7033005	CHEMBL1794536	PUBCHEM_BIOASSAY: qHTS for Inhibitors of Polymerase Kappa. (Class of assay: confirmatory) [Related pubchem assays (depositor defined):AID588638]	DNA polymerase kappa	Homo sapiens	CHEMBL1201862
CHEMBL82242	CHEMBL5365	A	assay format	Potency	44668.4	nM	7037121	CHEMBL1794536	PUBCHEM_BIOASSAY: qHTS for Inhibitors of Polymerase Kappa. (Class of assay: confirmatory) [Related pubchem assays (depositor defined):AID588638]	DNA polymerase kappa	Homo sapiens	CHEMBL1201862
CHEMBL82242	CHEMBL5365	A	assay format	Potency	44668.4	nM	7037121	CHEMBL1794536	PUBCHEM_BIOASSAY: qHTS for Inhibitors of Polymerase Kappa. (Class of assay: confirmatory) [Related pubchem assays (depositor defined):AID588638]	DNA polymerase kappa	Homo sapiens	CHEMBL1201862
CHEMBL59	CHEMBL5365	A	assay format	Potency	39810.7	nM	7025984	CHEMBL1794536	PUBCHEM_BIOASSAY: qHTS for Inhibitors of Polymerase Kappa. (Class of assay: confirmatory) [Related pubchem assays (depositor defined):AID588638]	DNA polymerase kappa	Homo sapiens	CHEMBL1201862
CHEMBL42624	CHEMBL5365	A	assay format	Potency	39810.7	nM	7029366	CHEMBL1794536	PUBCHEM_BIOASSAY: qHTS for Inhibitors of Polymerase Kappa. (Class of assay: confirmatory) [Related pubchem assays (depositor defined):AID588638]	DNA polymerase kappa	Homo sapiens	CHEMBL1201862
CHEMBL1437184	CHEMBL5365	A	assay format	Potency	39810.7	nM	7021789	CHEMBL1794536	PUBCHEM_BIOASSAY: qHTS for Inhibitors of Polymerase Kappa. (Class of assay: confirmatory) [Related pubchem assays (depositor defined):AID588638]	DNA polymerase kappa	Homo sapiens	CHEMBL1201862
CHEMBL311498	CHEMBL5365	A	assay format	Potency	37685.8	nM	7025872	CHEMBL1794536	PUBCHEM_BIOASSAY: qHTS for Inhibitors of Polymerase Kappa. (Class of assay: confirmatory) [Related pubchem assays (depositor defined):AID588638]	DNA polymerase kappa	Homo sapiens	CHEMBL1201862
CHEMBL45068	CHEMBL5365	A	assay format	Potency	35481.3	nM	7033306	CHEMBL1794536	PUBCHEM_BIOASSAY: qHTS for Inhibitors of Polymerase Kappa. (Class of assay: confirmatory) [Related pubchem assays (depositor defined):AID588638]	DNA polymerase kappa	Homo sapiens	CHEMBL1201862
CHEMBL45068	CHEMBL5365	A	assay format	Potency	35481.3	nM	7033306	CHEMBL1794536	PUBCHEM_BIOASSAY: qHTS for Inhibitors of Polymerase Kappa. (Class of assay: confirmatory) [Related pubchem assays (depositor defined):AID588638]	DNA polymerase kappa	Homo sapiens	CHEMBL1201862
CHEMBL187266	CHEMBL5365	A	assay format	Potency	35481.3	nM	7018408	CHEMBL1794536	PUBCHEM_BIOASSAY: qHTS for Inhibitors of Polymerase Kappa. (Class of assay: confirmatory) [Related pubchem assays (depositor defined):AID588638]	DNA polymerase kappa	Homo sapiens	CHEMBL1201862
CHEMBL289277	CHEMBL5365	A	assay format	Potency	33587.5	nM	7074486	CHEMBL1794536	PUBCHEM_BIOASSAY: qHTS for Inhibitors of Polymerase Kappa. (Class of assay: confirmatory) [Related pubchem assays (depositor defined):AID588638]	DNA polymerase kappa	Homo sapiens	CHEMBL1201862
CHEMBL230006	CHEMBL5365	A	assay format	Potency	33587.5	nM	7025685	CHEMBL1794536	PUBCHEM_BIOASSAY: qHTS for Inhibitors of Polymerase Kappa. (Class of assay: confirmatory) [Related pubchem assays (depositor defined):AID588638]	DNA polymerase kappa	Homo sapiens	CHEMBL1201862
CHEMBL227075	CHEMBL5365	A	assay format	Potency	33587.5	nM	7040870	CHEMBL1794536	PUBCHEM_BIOASSAY: qHTS for Inhibitors of Polymerase Kappa. (Class of assay: confirmatory) [Related pubchem assays (depositor defined):AID588638]	DNA polymerase kappa	Homo sapiens	CHEMBL1201862
CHEMBL145	CHEMBL5365	A	assay format	Potency	33587.5	nM	7029752	CHEMBL1794536	PUBCHEM_BIOASSAY: qHTS for Inhibitors of Polymerase Kappa. (Class of assay: confirmatory) [Related pubchem assays (depositor defined):AID588638]	DNA polymerase kappa	Homo sapiens	CHEMBL1201862
CHEMBL69863	CHEMBL5365	A	assay format	Potency	31622.8	nM	7036679	CHEMBL1794536	PUBCHEM_BIOASSAY: qHTS for Inhibitors of Polymerase Kappa. (Class of assay: confirmatory) [Related pubchem assays (depositor defined):AID588638]	DNA polymerase kappa	Homo sapiens	CHEMBL1201862
CHEMBL323197	CHEMBL5365	A	assay format	Potency	31622.8	nM	7074699	CHEMBL1794536	PUBCHEM_BIOASSAY: qHTS for Inhibitors of Polymerase Kappa. (Class of assay: confirmatory) [Related pubchem assays (depositor defined):AID588638]	DNA polymerase kappa	Homo sapiens	CHEMBL1201862
CHEMBL379064	CHEMBL5365	A	assay format	Potency	29934.9	nM	7070570	CHEMBL1794536	PUBCHEM_BIOASSAY: qHTS for Inhibitors of Polymerase Kappa. (Class of assay: confirmatory) [Related pubchem assays (depositor defined):AID588638]	DNA polymerase kappa	Homo sapiens	CHEMBL1201862
CHEMBL379064	CHEMBL5365	A	assay format	Potency	29934.9	nM	7070570	CHEMBL1794536	PUBCHEM_BIOASSAY: qHTS for Inhibitors of Polymerase Kappa. (Class of assay: confirmatory) [Related pubchem assays (depositor defined):AID588638]	DNA polymerase kappa	Homo sapiens	CHEMBL1201862
CHEMBL8739	CHEMBL5365	A	assay format	Potency	28183.8	nM	7044619	CHEMBL1794536	PUBCHEM_BIOASSAY: qHTS for Inhibitors of Polymerase Kappa. (Class of assay: confirmatory) [Related pubchem assays (depositor defined):AID588638]	DNA polymerase kappa	Homo sapiens	CHEMBL1201862
CHEMBL490355	CHEMBL5365	A	assay format	Potency	28183.8	nM	7070850	CHEMBL1794536	PUBCHEM_BIOASSAY: qHTS for Inhibitors of Polymerase Kappa. (Class of assay: confirmatory) [Related pubchem assays (depositor defined):AID588638]	DNA polymerase kappa	Homo sapiens	CHEMBL1201862
CHEMBL145	CHEMBL5365	A	assay format	Potency	28183.8	nM	7074463	CHEMBL1794536	PUBCHEM_BIOASSAY: qHTS for Inhibitors of Polymerase Kappa. (Class of assay: confirmatory) [Related pubchem assays (depositor defined):AID588638]	DNA polymerase kappa	Homo sapiens	CHEMBL1201862
CHEMBL140	CHEMBL5365	A	assay format	Potency	26679.5	nM	7055570	CHEMBL1794536	PUBCHEM_BIOASSAY: qHTS for Inhibitors of Polymerase Kappa. (Class of assay: confirmatory) [Related pubchem assays (depositor defined):AID588638]	DNA polymerase kappa	Homo sapiens	CHEMBL1201862
CHEMBL522983	CHEMBL5365	A	assay format	Potency	25118.9	nM	7025885	CHEMBL1794536	PUBCHEM_BIOASSAY: qHTS for Inhibitors of Polymerase Kappa. (Class of assay: confirmatory) [Related pubchem assays (depositor defined):AID588638]	DNA polymerase kappa	Homo sapiens	CHEMBL1201862
CHEMBL41092	CHEMBL5365	A	assay format	Potency	25118.9	nM	7051995	CHEMBL1794536	PUBCHEM_BIOASSAY: qHTS for Inhibitors of Polymerase Kappa. (Class of assay: confirmatory) [Related pubchem assays (depositor defined):AID588638]	DNA polymerase kappa	Homo sapiens	CHEMBL1201862
CHEMBL487417	CHEMBL5365	A	assay format	Potency	23778.1	nM	7063054	CHEMBL1794536	PUBCHEM_BIOASSAY: qHTS for Inhibitors of Polymerase Kappa. (Class of assay: confirmatory) [Related pubchem assays (depositor defined):AID588638]	DNA polymerase kappa	Homo sapiens	CHEMBL1201862
CHEMBL390320	CHEMBL5365	A	assay format	Potency	23778.1	nM	7078483	CHEMBL1794536	PUBCHEM_BIOASSAY: qHTS for Inhibitors of Polymerase Kappa. (Class of assay: confirmatory) [Related pubchem assays (depositor defined):AID588638]	DNA polymerase kappa	Homo sapiens	CHEMBL1201862
CHEMBL226335	CHEMBL5365	A	assay format	Potency	23778.1	nM	7074556	CHEMBL1794536	PUBCHEM_BIOASSAY: qHTS for Inhibitors of Polymerase Kappa. (Class of assay: confirmatory) [Related pubchem assays (depositor defined):AID588638]	DNA polymerase kappa	Homo sapiens	CHEMBL1201862
CHEMBL187460	CHEMBL5365	A	assay format	Potency	23778.1	nM	7063256	CHEMBL1794536	PUBCHEM_BIOASSAY: qHTS for Inhibitors of Polymerase Kappa. (Class of assay: confirmatory) [Related pubchem assays (depositor defined):AID588638]	DNA polymerase kappa	Homo sapiens	CHEMBL1201862
CHEMBL28626	CHEMBL5365	A	assay format	Potency	22387.2	nM	7059645	CHEMBL1794536	PUBCHEM_BIOASSAY: qHTS for Inhibitors of Polymerase Kappa. (Class of assay: confirmatory) [Related pubchem assays (depositor defined):AID588638]	DNA polymerase kappa	Homo sapiens	CHEMBL1201862
CHEMBL69863	CHEMBL5365	A	assay format	Potency	21192.3	nM	7025658	CHEMBL1794536	PUBCHEM_BIOASSAY: qHTS for Inhibitors of Polymerase Kappa. (Class of assay: confirmatory) [Related pubchem assays (depositor defined):AID588638]	DNA polymerase kappa	Homo sapiens	CHEMBL1201862
CHEMBL128000	CHEMBL5365	A	assay format	Potency	21192.3	nM	7037018	CHEMBL1794536	PUBCHEM_BIOASSAY: qHTS for Inhibitors of Polymerase Kappa. (Class of assay: confirmatory) [Related pubchem assays (depositor defined):AID588638]	DNA polymerase kappa	Homo sapiens	CHEMBL1201862
CHEMBL8260	CHEMBL5365	A	assay format	Potency	19952.6	nM	7025780	CHEMBL1794536	PUBCHEM_BIOASSAY: qHTS for Inhibitors of Polymerase Kappa. (Class of assay: confirmatory) [Related pubchem assays (depositor defined):AID588638]	DNA polymerase kappa	Homo sapiens	CHEMBL1201862
CHEMBL28	CHEMBL5365	A	assay format	Potency	19952.6	nM	7055883	CHEMBL1794536	PUBCHEM_BIOASSAY: qHTS for Inhibitors of Polymerase Kappa. (Class of assay: confirmatory) [Related pubchem assays (depositor defined):AID588638]	DNA polymerase kappa	Homo sapiens	CHEMBL1201862
CHEMBL233929	CHEMBL5365	A	assay format	Potency	16833.6	nM	7055593	CHEMBL1794536	PUBCHEM_BIOASSAY: qHTS for Inhibitors of Polymerase Kappa. (Class of assay: confirmatory) [Related pubchem assays (depositor defined):AID588638]	DNA polymerase kappa	Homo sapiens	CHEMBL1201862
CHEMBL222556	CHEMBL5365	A	assay format	Potency	14125.4	nM	7036854	CHEMBL1794536	PUBCHEM_BIOASSAY: qHTS for Inhibitors of Polymerase Kappa. (Class of assay: confirmatory) [Related pubchem assays (depositor defined):AID588638]	DNA polymerase kappa	Homo sapiens	CHEMBL1201862
CHEMBL165	CHEMBL5365	A	assay format	Potency	14125.4	nM	7067205	CHEMBL1794536	PUBCHEM_BIOASSAY: qHTS for Inhibitors of Polymerase Kappa. (Class of assay: confirmatory) [Related pubchem assays (depositor defined):AID588638]	DNA polymerase kappa	Homo sapiens	CHEMBL1201862
CHEMBL163316	CHEMBL5365	A	assay format	Potency	14125.4	nM	7055584	CHEMBL1794536	PUBCHEM_BIOASSAY: qHTS for Inhibitors of Polymerase Kappa. (Class of assay: confirmatory) [Related pubchem assays (depositor defined):AID588638]	DNA polymerase kappa	Homo sapiens	CHEMBL1201862
CHEMBL151	CHEMBL5365	A	assay format	Potency	14125.4	nM	7048376	CHEMBL1794536	PUBCHEM_BIOASSAY: qHTS for Inhibitors of Polymerase Kappa. (Class of assay: confirmatory) [Related pubchem assays (depositor defined):AID588638]	DNA polymerase kappa	Homo sapiens	CHEMBL1201862
CHEMBL8739	CHEMBL5365	A	assay format	Potency	12589.3	nM	7018415	CHEMBL1794536	PUBCHEM_BIOASSAY: qHTS for Inhibitors of Polymerase Kappa. (Class of assay: confirmatory) [Related pubchem assays (depositor defined):AID588638]	DNA polymerase kappa	Homo sapiens	CHEMBL1201862
CHEMBL41092	CHEMBL5365	A	assay format	Potency	12589.3	nM	7052039	CHEMBL1794536	PUBCHEM_BIOASSAY: qHTS for Inhibitors of Polymerase Kappa. (Class of assay: confirmatory) [Related pubchem assays (depositor defined):AID588638]	DNA polymerase kappa	Homo sapiens	CHEMBL1201862
CHEMBL187266	CHEMBL5365	A	assay format	Potency	12589.3	nM	7033065	CHEMBL1794536	PUBCHEM_BIOASSAY: qHTS for Inhibitors of Polymerase Kappa. (Class of assay: confirmatory) [Related pubchem assays (depositor defined):AID588638]	DNA polymerase kappa	Homo sapiens	CHEMBL1201862
CHEMBL163316	CHEMBL5365	A	assay format	Potency	12589.3	nM	7040552	CHEMBL1794536	PUBCHEM_BIOASSAY: qHTS for Inhibitors of Polymerase Kappa. (Class of assay: confirmatory) [Related pubchem assays (depositor defined):AID588638]	DNA polymerase kappa	Homo sapiens	CHEMBL1201862
CHEMBL295316	CHEMBL5365	A	assay format	Potency	10000	nM	7067222	CHEMBL1794536	PUBCHEM_BIOASSAY: qHTS for Inhibitors of Polymerase Kappa. (Class of assay: confirmatory) [Related pubchem assays (depositor defined):AID588638]	DNA polymerase kappa	Homo sapiens	CHEMBL1201862
CHEMBL59	CHEMBL5365	A	assay format	Potency	8912.5	nM	7048411	CHEMBL1794536	PUBCHEM_BIOASSAY: qHTS for Inhibitors of Polymerase Kappa. (Class of assay: confirmatory) [Related pubchem assays (depositor defined):AID588638]	DNA polymerase kappa	Homo sapiens	CHEMBL1201862
CHEMBL269277	CHEMBL5365	A	assay format	Potency	8912.5	nM	7070666	CHEMBL1794536	PUBCHEM_BIOASSAY: qHTS for Inhibitors of Polymerase Kappa. (Class of assay: confirmatory) [Related pubchem assays (depositor defined):AID588638]	DNA polymerase kappa	Homo sapiens	CHEMBL1201862
CHEMBL1417159	CHEMBL5365	A	assay format	Potency	8912.5	nM	7066844	CHEMBL1794536	PUBCHEM_BIOASSAY: qHTS for Inhibitors of Polymerase Kappa. (Class of assay: confirmatory) [Related pubchem assays (depositor defined):AID588638]	DNA polymerase kappa	Homo sapiens	CHEMBL1201862
CHEMBL470881	CHEMBL5365	A	assay format	Potency	7943.3	nM	7059633	CHEMBL1794536	PUBCHEM_BIOASSAY: qHTS for Inhibitors of Polymerase Kappa. (Class of assay: confirmatory) [Related pubchem assays (depositor defined):AID588638]	DNA polymerase kappa	Homo sapiens	CHEMBL1201862
CHEMBL151	CHEMBL5365	A	assay format	Potency	6309.6	nM	7025736	CHEMBL1794536	PUBCHEM_BIOASSAY: qHTS for Inhibitors of Polymerase Kappa. (Class of assay: confirmatory) [Related pubchem assays (depositor defined):AID588638]	DNA polymerase kappa	Homo sapiens	CHEMBL1201862
CHEMBL583912	CHEMBL5365	A	assay format	Potency	4744.4	nM	7074575	CHEMBL1794536	PUBCHEM_BIOASSAY: qHTS for Inhibitors of Polymerase Kappa. (Class of assay: confirmatory) [Related pubchem assays (depositor defined):AID588638]	DNA polymerase kappa	Homo sapiens	CHEMBL1201862
CHEMBL28626	CHEMBL5365	A	assay format	Potency	4466.8	nM	7048462	CHEMBL1794536	PUBCHEM_BIOASSAY: qHTS for Inhibitors of Polymerase Kappa. (Class of assay: confirmatory) [Related pubchem assays (depositor defined):AID588638]	DNA polymerase kappa	Homo sapiens	CHEMBL1201862
CHEMBL28626	CHEMBL5365	A	assay format	Potency	4228.4	nM	7063040	CHEMBL1794536	PUBCHEM_BIOASSAY: qHTS for Inhibitors of Polymerase Kappa. (Class of assay: confirmatory) [Related pubchem assays (depositor defined):AID588638]	DNA polymerase kappa	Homo sapiens	CHEMBL1201862
CHEMBL49732	CHEMBL5365	A	assay format	Potency	3981.1	nM	7055680	CHEMBL1794536	PUBCHEM_BIOASSAY: qHTS for Inhibitors of Polymerase Kappa. (Class of assay: confirmatory) [Related pubchem assays (depositor defined):AID588638]	DNA polymerase kappa	Homo sapiens	CHEMBL1201862
CHEMBL312163	CHEMBL5365	A	assay format	Potency	3981.1	nM	7037082	CHEMBL1794536	PUBCHEM_BIOASSAY: qHTS for Inhibitors of Polymerase Kappa. (Class of assay: confirmatory) [Related pubchem assays (depositor defined):AID588638]	DNA polymerase kappa	Homo sapiens	CHEMBL1201862
CHEMBL8739	CHEMBL5365	A	assay format	Potency	3162.3	nM	7040554	CHEMBL1794536	PUBCHEM_BIOASSAY: qHTS for Inhibitors of Polymerase Kappa. (Class of assay: confirmatory) [Related pubchem assays (depositor defined):AID588638]	DNA polymerase kappa	Homo sapiens	CHEMBL1201862
CHEMBL28626	CHEMBL5365	A	assay format	Potency	3162.3	nM	7044580	CHEMBL1794536	PUBCHEM_BIOASSAY: qHTS for Inhibitors of Polymerase Kappa. (Class of assay: confirmatory) [Related pubchem assays (depositor defined):AID588638]	DNA polymerase kappa	Homo sapiens	CHEMBL1201862
CHEMBL583912	CHEMBL5365	A	assay format	Potency	2993.5	nM	7048442	CHEMBL1794536	PUBCHEM_BIOASSAY: qHTS for Inhibitors of Polymerase Kappa. (Class of assay: confirmatory) [Related pubchem assays (depositor defined):AID588638]	DNA polymerase kappa	Homo sapiens	CHEMBL1201862
CHEMBL69863	CHEMBL5365	A	assay format	Potency	2818.4	nM	7074383	CHEMBL1794536	PUBCHEM_BIOASSAY: qHTS for Inhibitors of Polymerase Kappa. (Class of assay: confirmatory) [Related pubchem assays (depositor defined):AID588638]	DNA polymerase kappa	Homo sapiens	CHEMBL1201862
CHEMBL164	CHEMBL5365	A	assay format	Potency	2818.4	nM	7044725	CHEMBL1794536	PUBCHEM_BIOASSAY: qHTS for Inhibitors of Polymerase Kappa. (Class of assay: confirmatory) [Related pubchem assays (depositor defined):AID588638]	DNA polymerase kappa	Homo sapiens	CHEMBL1201862
CHEMBL164	CHEMBL5365	A	assay format	Potency	2818.4	nM	7044725	CHEMBL1794536	PUBCHEM_BIOASSAY: qHTS for Inhibitors of Polymerase Kappa. (Class of assay: confirmatory) [Related pubchem assays (depositor defined):AID588638]	DNA polymerase kappa	Homo sapiens	CHEMBL1201862
CHEMBL233929	CHEMBL5365	A	assay format	Potency	2511.9	nM	7066929	CHEMBL1794536	PUBCHEM_BIOASSAY: qHTS for Inhibitors of Polymerase Kappa. (Class of assay: confirmatory) [Related pubchem assays (depositor defined):AID588638]	DNA polymerase kappa	Homo sapiens	CHEMBL1201862
CHEMBL8260	CHEMBL5365	A	assay format	Potency	2238.7	nM	7036672	CHEMBL1794536	PUBCHEM_BIOASSAY: qHTS for Inhibitors of Polymerase Kappa. (Class of assay: confirmatory) [Related pubchem assays (depositor defined):AID588638]	DNA polymerase kappa	Homo sapiens	CHEMBL1201862
CHEMBL164	CHEMBL5365	A	assay format	Potency	2238.7	nM	7048108	CHEMBL1794536	PUBCHEM_BIOASSAY: qHTS for Inhibitors of Polymerase Kappa. (Class of assay: confirmatory) [Related pubchem assays (depositor defined):AID588638]	DNA polymerase kappa	Homo sapiens	CHEMBL1201862
CHEMBL164	CHEMBL5365	A	assay format	Potency	2238.7	nM	7048108	CHEMBL1794536	PUBCHEM_BIOASSAY: qHTS for Inhibitors of Polymerase Kappa. (Class of assay: confirmatory) [Related pubchem assays (depositor defined):AID588638]	DNA polymerase kappa	Homo sapiens	CHEMBL1201862
CHEMBL164	CHEMBL5365	A	assay format	Potency	1995.3	nM	7059551	CHEMBL1794536	PUBCHEM_BIOASSAY: qHTS for Inhibitors of Polymerase Kappa. (Class of assay: confirmatory) [Related pubchem assays (depositor defined):AID588638]	DNA polymerase kappa	Homo sapiens	CHEMBL1201862
CHEMBL164	CHEMBL5365	A	assay format	Potency	1995.3	nM	7059551	CHEMBL1794536	PUBCHEM_BIOASSAY: qHTS for Inhibitors of Polymerase Kappa. (Class of assay: confirmatory) [Related pubchem assays (depositor defined):AID588638]	DNA polymerase kappa	Homo sapiens	CHEMBL1201862
CHEMBL8260	CHEMBL5365	A	assay format	Potency	1778.3	nM	7033269	CHEMBL1794536	PUBCHEM_BIOASSAY: qHTS for Inhibitors of Polymerase Kappa. (Class of assay: confirmatory) [Related pubchem assays (depositor defined):AID588638]	DNA polymerase kappa	Homo sapiens	CHEMBL1201862
CHEMBL97453	CHEMBL5365	A	assay format	Potency	1683.4	nM	7040638	CHEMBL1794536	PUBCHEM_BIOASSAY: qHTS for Inhibitors of Polymerase Kappa. (Class of assay: confirmatory) [Related pubchem assays (depositor defined):AID588638]	DNA polymerase kappa	Homo sapiens	CHEMBL1201862
CHEMBL522983	CHEMBL5365	A	assay format	Potency	1683.4	nM	7021864	CHEMBL1794536	PUBCHEM_BIOASSAY: qHTS for Inhibitors of Polymerase Kappa. (Class of assay: confirmatory) [Related pubchem assays (depositor defined):AID588638]	DNA polymerase kappa	Homo sapiens	CHEMBL1201862
CHEMBL151	CHEMBL5365	A	assay format	Potency	1500.3	nM	7059316	CHEMBL1794536	PUBCHEM_BIOASSAY: qHTS for Inhibitors of Polymerase Kappa. (Class of assay: confirmatory) [Related pubchem assays (depositor defined):AID588638]	DNA polymerase kappa	Homo sapiens	CHEMBL1201862
CHEMBL8260	CHEMBL5365	A	assay format	Potency	1412.5	nM	7063279	CHEMBL1794536	PUBCHEM_BIOASSAY: qHTS for Inhibitors of Polymerase Kappa. (Class of assay: confirmatory) [Related pubchem assays (depositor defined):AID588638]	DNA polymerase kappa	Homo sapiens	CHEMBL1201862
CHEMBL164	CHEMBL5365	A	assay format	Potency	1122	nM	7074525	CHEMBL1794536	PUBCHEM_BIOASSAY: qHTS for Inhibitors of Polymerase Kappa. (Class of assay: confirmatory) [Related pubchem assays (depositor defined):AID588638]	DNA polymerase kappa	Homo sapiens	CHEMBL1201862
CHEMBL164	CHEMBL5365	A	assay format	Potency	1122	nM	7074525	CHEMBL1794536	PUBCHEM_BIOASSAY: qHTS for Inhibitors of Polymerase Kappa. (Class of assay: confirmatory) [Related pubchem assays (depositor defined):AID588638]	DNA polymerase kappa	Homo sapiens	CHEMBL1201862
CHEMBL69863	CHEMBL5365	A	assay format	Potency	1000	nM	7067087	CHEMBL1794536	PUBCHEM_BIOASSAY: qHTS for Inhibitors of Polymerase Kappa. (Class of assay: confirmatory) [Related pubchem assays (depositor defined):AID588638]	DNA polymerase kappa	Homo sapiens	CHEMBL1201862
CHEMBL312163	CHEMBL5365	A	assay format	Potency	946.6	nM	7022223	CHEMBL1794536	PUBCHEM_BIOASSAY: qHTS for Inhibitors of Polymerase Kappa. (Class of assay: confirmatory) [Related pubchem assays (depositor defined):AID588638]	DNA polymerase kappa	Homo sapiens	CHEMBL1201862
CHEMBL164	CHEMBL5365	A	assay format	Potency	946.6	nM	7036988	CHEMBL1794536	PUBCHEM_BIOASSAY: qHTS for Inhibitors of Polymerase Kappa. (Class of assay: confirmatory) [Related pubchem assays (depositor defined):AID588638]	DNA polymerase kappa	Homo sapiens	CHEMBL1201862
CHEMBL164	CHEMBL5365	A	assay format	Potency	946.6	nM	7036988	CHEMBL1794536	PUBCHEM_BIOASSAY: qHTS for Inhibitors of Polymerase Kappa. (Class of assay: confirmatory) [Related pubchem assays (depositor defined):AID588638]	DNA polymerase kappa	Homo sapiens	CHEMBL1201862
CHEMBL151	CHEMBL5365	A	assay format	Potency	891.3	nM	7055829	CHEMBL1794536	PUBCHEM_BIOASSAY: qHTS for Inhibitors of Polymerase Kappa. (Class of assay: confirmatory) [Related pubchem assays (depositor defined):AID588638]	DNA polymerase kappa	Homo sapiens	CHEMBL1201862
CHEMBL418068	CHEMBL5365	A	assay format	Potency	794.3	nM	7025834	CHEMBL1794536	PUBCHEM_BIOASSAY: qHTS for Inhibitors of Polymerase Kappa. (Class of assay: confirmatory) [Related pubchem assays (depositor defined):AID588638]	DNA polymerase kappa	Homo sapiens	CHEMBL1201862
CHEMBL97453	CHEMBL5365	A	assay format	Potency	751.9	nM	7032880	CHEMBL1794536	PUBCHEM_BIOASSAY: qHTS for Inhibitors of Polymerase Kappa. (Class of assay: confirmatory) [Related pubchem assays (depositor defined):AID588638]	DNA polymerase kappa	Homo sapiens	CHEMBL1201862
CHEMBL31574	CHEMBL5365	A	assay format	Potency	562.3	nM	7052024	CHEMBL1794536	PUBCHEM_BIOASSAY: qHTS for Inhibitors of Polymerase Kappa. (Class of assay: confirmatory) [Related pubchem assays (depositor defined):AID588638]	DNA polymerase kappa	Homo sapiens	CHEMBL1201862
CHEMBL31574	CHEMBL5365	A	assay format	Potency	398.1	nM	7070620	CHEMBL1794536	PUBCHEM_BIOASSAY: qHTS for Inhibitors of Polymerase Kappa. (Class of assay: confirmatory) [Related pubchem assays (depositor defined):AID588638]	DNA polymerase kappa	Homo sapiens	CHEMBL1201862
CHEMBL208484	CHEMBL5365	A	assay format	Potency	316.2	nM	7026025	CHEMBL1794536	PUBCHEM_BIOASSAY: qHTS for Inhibitors of Polymerase Kappa. (Class of assay: confirmatory) [Related pubchem assays (depositor defined):AID588638]	DNA polymerase kappa	Homo sapiens	CHEMBL1201862
CHEMBL164	CHEMBL5365	A	assay format	Potency	299.3	nM	7026011	CHEMBL1794536	PUBCHEM_BIOASSAY: qHTS for Inhibitors of Polymerase Kappa. (Class of assay: confirmatory) [Related pubchem assays (depositor defined):AID588638]	DNA polymerase kappa	Homo sapiens	CHEMBL1201862
CHEMBL164	CHEMBL5365	A	assay format	Potency	299.3	nM	7026011	CHEMBL1794536	PUBCHEM_BIOASSAY: qHTS for Inhibitors of Polymerase Kappa. (Class of assay: confirmatory) [Related pubchem assays (depositor defined):AID588638]	DNA polymerase kappa	Homo sapiens	CHEMBL1201862
CHEMBL164	CHEMBL5365	A	assay format	Potency	281.8	nM	7025600	CHEMBL1794536	PUBCHEM_BIOASSAY: qHTS for Inhibitors of Polymerase Kappa. (Class of assay: confirmatory) [Related pubchem assays (depositor defined):AID588638]	DNA polymerase kappa	Homo sapiens	CHEMBL1201862
CHEMBL164	CHEMBL5365	A	assay format	Potency	281.8	nM	7025600	CHEMBL1794536	PUBCHEM_BIOASSAY: qHTS for Inhibitors of Polymerase Kappa. (Class of assay: confirmatory) [Related pubchem assays (depositor defined):AID588638]	DNA polymerase kappa	Homo sapiens	CHEMBL1201862
CHEMBL151	CHEMBL5365	A	assay format	Potency	266.8	nM	7067223	CHEMBL1794536	PUBCHEM_BIOASSAY: qHTS for Inhibitors of Polymerase Kappa. (Class of assay: confirmatory) [Related pubchem assays (depositor defined):AID588638]	DNA polymerase kappa	Homo sapiens	CHEMBL1201862
CHEMBL164	CHEMBL5365	A	assay format	Potency	150	nM	7067068	CHEMBL1794536	PUBCHEM_BIOASSAY: qHTS for Inhibitors of Polymerase Kappa. (Class of assay: confirmatory) [Related pubchem assays (depositor defined):AID588638]	DNA polymerase kappa	Homo sapiens	CHEMBL1201862
CHEMBL164	CHEMBL5365	A	assay format	Potency	150	nM	7067068	CHEMBL1794536	PUBCHEM_BIOASSAY: qHTS for Inhibitors of Polymerase Kappa. (Class of assay: confirmatory) [Related pubchem assays (depositor defined):AID588638]	DNA polymerase kappa	Homo sapiens	CHEMBL1201862
CHEMBL243664	CHEMBL5391	I	assay format	Potency	100000	nM	6867228	CHEMBL1794483	PUBCHEM_BIOASSAY: qHTS for Inhibitors of Polymerase Iota. (Class of assay: confirmatory) [Related pubchem assays (depositor defined):AID588623]	DNA polymerase iota	Homo sapiens	CHEMBL1201862
CHEMBL12014	CHEMBL5391	I	assay format	Potency	100000	nM	6932495	CHEMBL1794483	PUBCHEM_BIOASSAY: qHTS for Inhibitors of Polymerase Iota. (Class of assay: confirmatory) [Related pubchem assays (depositor defined):AID588623]	DNA polymerase iota	Homo sapiens	CHEMBL1201862
CHEMBL69863	CHEMBL5391	I	assay format	Potency	89125.1	nM	6954894	CHEMBL1794483	PUBCHEM_BIOASSAY: qHTS for Inhibitors of Polymerase Iota. (Class of assay: confirmatory) [Related pubchem assays (depositor defined):AID588623]	DNA polymerase iota	Homo sapiens	CHEMBL1201862
CHEMBL59	CHEMBL5391	I	assay format	Potency	89125.1	nM	6898167	CHEMBL1794483	PUBCHEM_BIOASSAY: qHTS for Inhibitors of Polymerase Iota. (Class of assay: confirmatory) [Related pubchem assays (depositor defined):AID588623]	DNA polymerase iota	Homo sapiens	CHEMBL1201862
CHEMBL583912	CHEMBL5391	I	assay format	Potency	89125.1	nM	6897300	CHEMBL1794483	PUBCHEM_BIOASSAY: qHTS for Inhibitors of Polymerase Iota. (Class of assay: confirmatory) [Related pubchem assays (depositor defined):AID588623]	DNA polymerase iota	Homo sapiens	CHEMBL1201862
CHEMBL43185	CHEMBL5391	I	assay format	Potency	89125.1	nM	6723043	CHEMBL1794483	PUBCHEM_BIOASSAY: qHTS for Inhibitors of Polymerase Iota. (Class of assay: confirmatory) [Related pubchem assays (depositor defined):AID588623]	DNA polymerase iota	Homo sapiens	CHEMBL1201862
CHEMBL309490	CHEMBL5391	I	assay format	Potency	89125.1	nM	6775650	CHEMBL1794483	PUBCHEM_BIOASSAY: qHTS for Inhibitors of Polymerase Iota. (Class of assay: confirmatory) [Related pubchem assays (depositor defined):AID588623]	DNA polymerase iota	Homo sapiens	CHEMBL1201862
CHEMBL306946	CHEMBL5391	I	assay format	Potency	89125.1	nM	6930581	CHEMBL1794483	PUBCHEM_BIOASSAY: qHTS for Inhibitors of Polymerase Iota. (Class of assay: confirmatory) [Related pubchem assays (depositor defined):AID588623]	DNA polymerase iota	Homo sapiens	CHEMBL1201862
CHEMBL233930	CHEMBL5391	I	assay format	Potency	89125.1	nM	6764953	CHEMBL1794483	PUBCHEM_BIOASSAY: qHTS for Inhibitors of Polymerase Iota. (Class of assay: confirmatory) [Related pubchem assays (depositor defined):AID588623]	DNA polymerase iota	Homo sapiens	CHEMBL1201862
CHEMBL176045	CHEMBL5391	I	assay format	Potency	89125.1	nM	6885834	CHEMBL1794483	PUBCHEM_BIOASSAY: qHTS for Inhibitors of Polymerase Iota. (Class of assay: confirmatory) [Related pubchem assays (depositor defined):AID588623]	DNA polymerase iota	Homo sapiens	CHEMBL1201862
CHEMBL140	CHEMBL5391	I	assay format	Potency	89125.1	nM	6952731	CHEMBL1794483	PUBCHEM_BIOASSAY: qHTS for Inhibitors of Polymerase Iota. (Class of assay: confirmatory) [Related pubchem assays (depositor defined):AID588623]	DNA polymerase iota	Homo sapiens	CHEMBL1201862
CHEMBL129795	CHEMBL5391	I	assay format	Potency	89125.1	nM	6933871	CHEMBL1794483	PUBCHEM_BIOASSAY: qHTS for Inhibitors of Polymerase Iota. (Class of assay: confirmatory) [Related pubchem assays (depositor defined):AID588623]	DNA polymerase iota	Homo sapiens	CHEMBL1201862
CHEMBL66	CHEMBL5391	I	assay format	Potency	79432.8	nM	6904245	CHEMBL1794483	PUBCHEM_BIOASSAY: qHTS for Inhibitors of Polymerase Iota. (Class of assay: confirmatory) [Related pubchem assays (depositor defined):AID588623]	DNA polymerase iota	Homo sapiens	CHEMBL1201862
CHEMBL294009	CHEMBL5391	I	assay format	Potency	79432.8	nM	6845244	CHEMBL1794483	PUBCHEM_BIOASSAY: qHTS for Inhibitors of Polymerase Iota. (Class of assay: confirmatory) [Related pubchem assays (depositor defined):AID588623]	DNA polymerase iota	Homo sapiens	CHEMBL1201862
CHEMBL156127	CHEMBL5391	I	assay format	Potency	79432.8	nM	6753080	CHEMBL1794483	PUBCHEM_BIOASSAY: qHTS for Inhibitors of Polymerase Iota. (Class of assay: confirmatory) [Related pubchem assays (depositor defined):AID588623]	DNA polymerase iota	Homo sapiens	CHEMBL1201862
CHEMBL1506910	CHEMBL5391	I	assay format	Potency	79432.8	nM	6916166	CHEMBL1794483	PUBCHEM_BIOASSAY: qHTS for Inhibitors of Polymerase Iota. (Class of assay: confirmatory) [Related pubchem assays (depositor defined):AID588623]	DNA polymerase iota	Homo sapiens	CHEMBL1201862
CHEMBL150	CHEMBL5391	I	assay format	Potency	79432.8	nM	6775349	CHEMBL1794483	PUBCHEM_BIOASSAY: qHTS for Inhibitors of Polymerase Iota. (Class of assay: confirmatory) [Related pubchem assays (depositor defined):AID588623]	DNA polymerase iota	Homo sapiens	CHEMBL1201862
CHEMBL129795	CHEMBL5391	I	assay format	Potency	79432.8	nM	6945825	CHEMBL1794483	PUBCHEM_BIOASSAY: qHTS for Inhibitors of Polymerase Iota. (Class of assay: confirmatory) [Related pubchem assays (depositor defined):AID588623]	DNA polymerase iota	Homo sapiens	CHEMBL1201862
CHEMBL8260	CHEMBL5391	I	assay format	Potency	70794.6	nM	6912563	CHEMBL1794483	PUBCHEM_BIOASSAY: qHTS for Inhibitors of Polymerase Iota. (Class of assay: confirmatory) [Related pubchem assays (depositor defined):AID588623]	DNA polymerase iota	Homo sapiens	CHEMBL1201862
CHEMBL481044	CHEMBL5391	I	assay format	Potency	70794.6	nM	6927398	CHEMBL1794483	PUBCHEM_BIOASSAY: qHTS for Inhibitors of Polymerase Iota. (Class of assay: confirmatory) [Related pubchem assays (depositor defined):AID588623]	DNA polymerase iota	Homo sapiens	CHEMBL1201862
CHEMBL75349	CHEMBL5391	I	assay format	Potency	63095.7	nM	6940113	CHEMBL1794483	PUBCHEM_BIOASSAY: qHTS for Inhibitors of Polymerase Iota. (Class of assay: confirmatory) [Related pubchem assays (depositor defined):AID588623]	DNA polymerase iota	Homo sapiens	CHEMBL1201862
CHEMBL151	CHEMBL5391	I	assay format	Potency	56234.1	nM	6924910	CHEMBL1794483	PUBCHEM_BIOASSAY: qHTS for Inhibitors of Polymerase Iota. (Class of assay: confirmatory) [Related pubchem assays (depositor defined):AID588623]	DNA polymerase iota	Homo sapiens	CHEMBL1201862
CHEMBL522983	CHEMBL5391	I	assay format	Potency	50118.7	nM	6864045	CHEMBL1794483	PUBCHEM_BIOASSAY: qHTS for Inhibitors of Polymerase Iota. (Class of assay: confirmatory) [Related pubchem assays (depositor defined):AID588623]	DNA polymerase iota	Homo sapiens	CHEMBL1201862
CHEMBL28626	CHEMBL5391	I	assay format	Potency	50118.7	nM	6914278	CHEMBL1794483	PUBCHEM_BIOASSAY: qHTS for Inhibitors of Polymerase Iota. (Class of assay: confirmatory) [Related pubchem assays (depositor defined):AID588623]	DNA polymerase iota	Homo sapiens	CHEMBL1201862
CHEMBL241608	CHEMBL5391	I	assay format	Potency	50118.7	nM	6929030	CHEMBL1794483	PUBCHEM_BIOASSAY: qHTS for Inhibitors of Polymerase Iota. (Class of assay: confirmatory) [Related pubchem assays (depositor defined):AID588623]	DNA polymerase iota	Homo sapiens	CHEMBL1201862
CHEMBL165	CHEMBL5391	A	assay format	Potency	44668.4	nM	6953187	CHEMBL1794483	PUBCHEM_BIOASSAY: qHTS for Inhibitors of Polymerase Iota. (Class of assay: confirmatory) [Related pubchem assays (depositor defined):AID588623]	DNA polymerase iota	Homo sapiens	CHEMBL1201862
CHEMBL511995	CHEMBL5391	A	assay format	Potency	39810.7	nM	6727565	CHEMBL1794483	PUBCHEM_BIOASSAY: qHTS for Inhibitors of Polymerase Iota. (Class of assay: confirmatory) [Related pubchem assays (depositor defined):AID588623]	DNA polymerase iota	Homo sapiens	CHEMBL1201862
CHEMBL465843	CHEMBL5391	A	assay format	Potency	39810.7	nM	6720412	CHEMBL1794483	PUBCHEM_BIOASSAY: qHTS for Inhibitors of Polymerase Iota. (Class of assay: confirmatory) [Related pubchem assays (depositor defined):AID588623]	DNA polymerase iota	Homo sapiens	CHEMBL1201862
CHEMBL465843	CHEMBL5391	A	assay format	Potency	39810.7	nM	6720412	CHEMBL1794483	PUBCHEM_BIOASSAY: qHTS for Inhibitors of Polymerase Iota. (Class of assay: confirmatory) [Related pubchem assays (depositor defined):AID588623]	DNA polymerase iota	Homo sapiens	CHEMBL1201862
CHEMBL418068	CHEMBL5391	A	assay format	Potency	39810.7	nM	6771353	CHEMBL1794483	PUBCHEM_BIOASSAY: qHTS for Inhibitors of Polymerase Iota. (Class of assay: confirmatory) [Related pubchem assays (depositor defined):AID588623]	DNA polymerase iota	Homo sapiens	CHEMBL1201862
CHEMBL164	CHEMBL5391	A	assay format	Potency	39810.7	nM	6738068	CHEMBL1794483	PUBCHEM_BIOASSAY: qHTS for Inhibitors of Polymerase Iota. (Class of assay: confirmatory) [Related pubchem assays (depositor defined):AID588623]	DNA polymerase iota	Homo sapiens	CHEMBL1201862
CHEMBL164	CHEMBL5391	A	assay format	Potency	39810.7	nM	6738068	CHEMBL1794483	PUBCHEM_BIOASSAY: qHTS for Inhibitors of Polymerase Iota. (Class of assay: confirmatory) [Related pubchem assays (depositor defined):AID588623]	DNA polymerase iota	Homo sapiens	CHEMBL1201862
CHEMBL1594741	CHEMBL5391	A	assay format	Potency	39810.7	nM	6768272	CHEMBL1794483	PUBCHEM_BIOASSAY: qHTS for Inhibitors of Polymerase Iota. (Class of assay: confirmatory) [Related pubchem assays (depositor defined):AID588623]	DNA polymerase iota	Homo sapiens	CHEMBL1201862
CHEMBL82242	CHEMBL5391	A	assay format	Potency	35481.3	nM	6909447	CHEMBL1794483	PUBCHEM_BIOASSAY: qHTS for Inhibitors of Polymerase Iota. (Class of assay: confirmatory) [Related pubchem assays (depositor defined):AID588623]	DNA polymerase iota	Homo sapiens	CHEMBL1201862
CHEMBL82242	CHEMBL5391	A	assay format	Potency	35481.3	nM	6909447	CHEMBL1794483	PUBCHEM_BIOASSAY: qHTS for Inhibitors of Polymerase Iota. (Class of assay: confirmatory) [Related pubchem assays (depositor defined):AID588623]	DNA polymerase iota	Homo sapiens	CHEMBL1201862
CHEMBL163316	CHEMBL5391	A	assay format	Potency	35481.3	nM	6776122	CHEMBL1794483	PUBCHEM_BIOASSAY: qHTS for Inhibitors of Polymerase Iota. (Class of assay: confirmatory) [Related pubchem assays (depositor defined):AID588623]	DNA polymerase iota	Homo sapiens	CHEMBL1201862
CHEMBL140	CHEMBL5391	A	assay format	Potency	35481.3	nM	6950845	CHEMBL1794483	PUBCHEM_BIOASSAY: qHTS for Inhibitors of Polymerase Iota. (Class of assay: confirmatory) [Related pubchem assays (depositor defined):AID588623]	DNA polymerase iota	Homo sapiens	CHEMBL1201862
CHEMBL289277	CHEMBL5391	A	assay format	Potency	28183.8	nM	6947634	CHEMBL1794483	PUBCHEM_BIOASSAY: qHTS for Inhibitors of Polymerase Iota. (Class of assay: confirmatory) [Related pubchem assays (depositor defined):AID588623]	DNA polymerase iota	Homo sapiens	CHEMBL1201862
CHEMBL8260	CHEMBL5391	A	assay format	Potency	25118.9	nM	6957784	CHEMBL1794483	PUBCHEM_BIOASSAY: qHTS for Inhibitors of Polymerase Iota. (Class of assay: confirmatory) [Related pubchem assays (depositor defined):AID588623]	DNA polymerase iota	Homo sapiens	CHEMBL1201862
CHEMBL429023	CHEMBL5391	A	assay format	Potency	22387.2	nM	6923955	CHEMBL1794483	PUBCHEM_BIOASSAY: qHTS for Inhibitors of Polymerase Iota. (Class of assay: confirmatory) [Related pubchem assays (depositor defined):AID588623]	DNA polymerase iota	Homo sapiens	CHEMBL1201862
CHEMBL187460	CHEMBL5391	A	assay format	Potency	22387.2	nM	6719061	CHEMBL1794483	PUBCHEM_BIOASSAY: qHTS for Inhibitors of Polymerase Iota. (Class of assay: confirmatory) [Related pubchem assays (depositor defined):AID588623]	DNA polymerase iota	Homo sapiens	CHEMBL1201862
CHEMBL187266	CHEMBL5391	A	assay format	Potency	22387.2	nM	6774970	CHEMBL1794483	PUBCHEM_BIOASSAY: qHTS for Inhibitors of Polymerase Iota. (Class of assay: confirmatory) [Related pubchem assays (depositor defined):AID588623]	DNA polymerase iota	Homo sapiens	CHEMBL1201862
CHEMBL40275	CHEMBL5391	A	assay format	Potency	19952.6	nM	6885657	CHEMBL1794483	PUBCHEM_BIOASSAY: qHTS for Inhibitors of Polymerase Iota. (Class of assay: confirmatory) [Related pubchem assays (depositor defined):AID588623]	DNA polymerase iota	Homo sapiens	CHEMBL1201862
CHEMBL417799	CHEMBL5391	A	assay format	Potency	17782.8	nM	6932816	CHEMBL1794483	PUBCHEM_BIOASSAY: qHTS for Inhibitors of Polymerase Iota. (Class of assay: confirmatory) [Related pubchem assays (depositor defined):AID588623]	DNA polymerase iota	Homo sapiens	CHEMBL1201862
CHEMBL69863	CHEMBL5391	A	assay format	Potency	15848.9	nM	6772071	CHEMBL1794483	PUBCHEM_BIOASSAY: qHTS for Inhibitors of Polymerase Iota. (Class of assay: confirmatory) [Related pubchem assays (depositor defined):AID588623]	DNA polymerase iota	Homo sapiens	CHEMBL1201862
CHEMBL490355	CHEMBL5391	A	assay format	Potency	14125.4	nM	6877771	CHEMBL1794483	PUBCHEM_BIOASSAY: qHTS for Inhibitors of Polymerase Iota. (Class of assay: confirmatory) [Related pubchem assays (depositor defined):AID588623]	DNA polymerase iota	Homo sapiens	CHEMBL1201862
CHEMBL378104	CHEMBL5391	A	assay format	Potency	14125.4	nM	6951233	CHEMBL1794483	PUBCHEM_BIOASSAY: qHTS for Inhibitors of Polymerase Iota. (Class of assay: confirmatory) [Related pubchem assays (depositor defined):AID588623]	DNA polymerase iota	Homo sapiens	CHEMBL1201862
CHEMBL311498	CHEMBL5391	A	assay format	Potency	14125.4	nM	6940039	CHEMBL1794483	PUBCHEM_BIOASSAY: qHTS for Inhibitors of Polymerase Iota. (Class of assay: confirmatory) [Related pubchem assays (depositor defined):AID588623]	DNA polymerase iota	Homo sapiens	CHEMBL1201862
CHEMBL8739	CHEMBL5391	A	assay format	Potency	12589.3	nM	6935894	CHEMBL1794483	PUBCHEM_BIOASSAY: qHTS for Inhibitors of Polymerase Iota. (Class of assay: confirmatory) [Related pubchem assays (depositor defined):AID588623]	DNA polymerase iota	Homo sapiens	CHEMBL1201862
CHEMBL28	CHEMBL5391	A	assay format	Potency	12589.3	nM	6946393	CHEMBL1794483	PUBCHEM_BIOASSAY: qHTS for Inhibitors of Polymerase Iota. (Class of assay: confirmatory) [Related pubchem assays (depositor defined):AID588623]	DNA polymerase iota	Homo sapiens	CHEMBL1201862
CHEMBL1235966	CHEMBL5391	A	assay format	Potency	10000	nM	6909701	CHEMBL1794483	PUBCHEM_BIOASSAY: qHTS for Inhibitors of Polymerase Iota. (Class of assay: confirmatory) [Related pubchem assays (depositor defined):AID588623]	DNA polymerase iota	Homo sapiens	CHEMBL1201862
CHEMBL15192	CHEMBL5391	A	assay format	Potency	8912.5	nM	6915239	CHEMBL1794483	PUBCHEM_BIOASSAY: qHTS for Inhibitors of Polymerase Iota. (Class of assay: confirmatory) [Related pubchem assays (depositor defined):AID588623]	DNA polymerase iota	Homo sapiens	CHEMBL1201862
CHEMBL15192	CHEMBL5391	A	assay format	Potency	7943.3	nM	6771649	CHEMBL1794483	PUBCHEM_BIOASSAY: qHTS for Inhibitors of Polymerase Iota. (Class of assay: confirmatory) [Related pubchem assays (depositor defined):AID588623]	DNA polymerase iota	Homo sapiens	CHEMBL1201862
CHEMBL363535	CHEMBL5391	A	assay format	Potency	6309.6	nM	6852392	CHEMBL1794483	PUBCHEM_BIOASSAY: qHTS for Inhibitors of Polymerase Iota. (Class of assay: confirmatory) [Related pubchem assays (depositor defined):AID588623]	DNA polymerase iota	Homo sapiens	CHEMBL1201862
CHEMBL233929	CHEMBL5391	A	assay format	Potency	6309.6	nM	6911200	CHEMBL1794483	PUBCHEM_BIOASSAY: qHTS for Inhibitors of Polymerase Iota. (Class of assay: confirmatory) [Related pubchem assays (depositor defined):AID588623]	DNA polymerase iota	Homo sapiens	CHEMBL1201862
CHEMBL1417159	CHEMBL5391	A	assay format	Potency	5011.9	nM	6952337	CHEMBL1794483	PUBCHEM_BIOASSAY: qHTS for Inhibitors of Polymerase Iota. (Class of assay: confirmatory) [Related pubchem assays (depositor defined):AID588623]	DNA polymerase iota	Homo sapiens	CHEMBL1201862
CHEMBL289277	CHEMBL5391	A	assay format	Potency	3981.1	nM	6933925	CHEMBL1794483	PUBCHEM_BIOASSAY: qHTS for Inhibitors of Polymerase Iota. (Class of assay: confirmatory) [Related pubchem assays (depositor defined):AID588623]	DNA polymerase iota	Homo sapiens	CHEMBL1201862
CHEMBL28626	CHEMBL5391	A	assay format	Potency	3981.1	nM	6948858	CHEMBL1794483	PUBCHEM_BIOASSAY: qHTS for Inhibitors of Polymerase Iota. (Class of assay: confirmatory) [Related pubchem assays (depositor defined):AID588623]	DNA polymerase iota	Homo sapiens	CHEMBL1201862
CHEMBL151	CHEMBL5391	A	assay format	Potency	3981.1	nM	6904915	CHEMBL1794483	PUBCHEM_BIOASSAY: qHTS for Inhibitors of Polymerase Iota. (Class of assay: confirmatory) [Related pubchem assays (depositor defined):AID588623]	DNA polymerase iota	Homo sapiens	CHEMBL1201862
CHEMBL164	CHEMBL5391	A	assay format	Potency	3162.3	nM	6955462	CHEMBL1794483	PUBCHEM_BIOASSAY: qHTS for Inhibitors of Polymerase Iota. (Class of assay: confirmatory) [Related pubchem assays (depositor defined):AID588623]	DNA polymerase iota	Homo sapiens	CHEMBL1201862
CHEMBL164	CHEMBL5391	A	assay format	Potency	3162.3	nM	6955462	CHEMBL1794483	PUBCHEM_BIOASSAY: qHTS for Inhibitors of Polymerase Iota. (Class of assay: confirmatory) [Related pubchem assays (depositor defined):AID588623]	DNA polymerase iota	Homo sapiens	CHEMBL1201862
CHEMBL164	CHEMBL5391	A	assay format	Potency	1122	nM	6902259	CHEMBL1794483	PUBCHEM_BIOASSAY: qHTS for Inhibitors of Polymerase Iota. (Class of assay: confirmatory) [Related pubchem assays (depositor defined):AID588623]	DNA polymerase iota	Homo sapiens	CHEMBL1201862
CHEMBL164	CHEMBL5391	A	assay format	Potency	1122	nM	6915588	CHEMBL1794483	PUBCHEM_BIOASSAY: qHTS for Inhibitors of Polymerase Iota. (Class of assay: confirmatory) [Related pubchem assays (depositor defined):AID588623]	DNA polymerase iota	Homo sapiens	CHEMBL1201862
CHEMBL164	CHEMBL5391	A	assay format	Potency	1122	nM	6902259	CHEMBL1794483	PUBCHEM_BIOASSAY: qHTS for Inhibitors of Polymerase Iota. (Class of assay: confirmatory) [Related pubchem assays (depositor defined):AID588623]	DNA polymerase iota	Homo sapiens	CHEMBL1201862
CHEMBL164	CHEMBL5391	A	assay format	Potency	1122	nM	6915588	CHEMBL1794483	PUBCHEM_BIOASSAY: qHTS for Inhibitors of Polymerase Iota. (Class of assay: confirmatory) [Related pubchem assays (depositor defined):AID588623]	DNA polymerase iota	Homo sapiens	CHEMBL1201862
CHEMBL164	CHEMBL5391	A	assay format	Potency	398.1	nM	6945395	CHEMBL1794483	PUBCHEM_BIOASSAY: qHTS for Inhibitors of Polymerase Iota. (Class of assay: confirmatory) [Related pubchem assays (depositor defined):AID588623]	DNA polymerase iota	Homo sapiens	CHEMBL1201862
CHEMBL164	CHEMBL5391	A	assay format	Potency	398.1	nM	6945395	CHEMBL1794483	PUBCHEM_BIOASSAY: qHTS for Inhibitors of Polymerase Iota. (Class of assay: confirmatory) [Related pubchem assays (depositor defined):AID588623]	DNA polymerase iota	Homo sapiens	CHEMBL1201862
CHEMBL294009	CHEMBL5542	I	assay format	Potency	89125.1	nM	6967255	CHEMBL1794569	PUBCHEM_BIOASSAY: qHTS for Inhibitors of Polymerase Eta. (Class of assay: confirmatory) [Related pubchem assays (depositor defined):AID588636]	DNA polymerase eta	Homo sapiens	CHEMBL1201862
CHEMBL187266	CHEMBL5542	I	assay format	Potency	89125.1	nM	6988875	CHEMBL1794569	PUBCHEM_BIOASSAY: qHTS for Inhibitors of Polymerase Eta. (Class of assay: confirmatory) [Related pubchem assays (depositor defined):AID588636]	DNA polymerase eta	Homo sapiens	CHEMBL1201862
CHEMBL1235966	CHEMBL5542	I	assay format	Potency	89125.1	nM	6985642	CHEMBL1794569	PUBCHEM_BIOASSAY: qHTS for Inhibitors of Polymerase Eta. (Class of assay: confirmatory) [Related pubchem assays (depositor defined):AID588636]	DNA polymerase eta	Homo sapiens	CHEMBL1201862
CHEMBL418068	CHEMBL5542	I	assay format	Potency	50118.7	nM	7000084	CHEMBL1794569	PUBCHEM_BIOASSAY: qHTS for Inhibitors of Polymerase Eta. (Class of assay: confirmatory) [Related pubchem assays (depositor defined):AID588636]	DNA polymerase eta	Homo sapiens	CHEMBL1201862
CHEMBL82242	CHEMBL5542	A	assay format	Potency	39810.7	nM	6974447	CHEMBL1794569	PUBCHEM_BIOASSAY: qHTS for Inhibitors of Polymerase Eta. (Class of assay: confirmatory) [Related pubchem assays (depositor defined):AID588636]	DNA polymerase eta	Homo sapiens	CHEMBL1201862
CHEMBL82242	CHEMBL5542	A	assay format	Potency	39810.7	nM	6974447	CHEMBL1794569	PUBCHEM_BIOASSAY: qHTS for Inhibitors of Polymerase Eta. (Class of assay: confirmatory) [Related pubchem assays (depositor defined):AID588636]	DNA polymerase eta	Homo sapiens	CHEMBL1201862
CHEMBL522983	CHEMBL5542	A	assay format	Potency	39810.7	nM	6978709	CHEMBL1794569	PUBCHEM_BIOASSAY: qHTS for Inhibitors of Polymerase Eta. (Class of assay: confirmatory) [Related pubchem assays (depositor defined):AID588636]	DNA polymerase eta	Homo sapiens	CHEMBL1201862
CHEMBL187460	CHEMBL5542	A	assay format	Potency	35481.3	nM	7011454	CHEMBL1794569	PUBCHEM_BIOASSAY: qHTS for Inhibitors of Polymerase Eta. (Class of assay: confirmatory) [Related pubchem assays (depositor defined):AID588636]	DNA polymerase eta	Homo sapiens	CHEMBL1201862
CHEMBL28	CHEMBL5542	A	assay format	Potency	31622.8	nM	7015564	CHEMBL1794569	PUBCHEM_BIOASSAY: qHTS for Inhibitors of Polymerase Eta. (Class of assay: confirmatory) [Related pubchem assays (depositor defined):AID588636]	DNA polymerase eta	Homo sapiens	CHEMBL1201862
CHEMBL363535	CHEMBL5542	A	assay format	Potency	28183.8	nM	7016229	CHEMBL1794569	PUBCHEM_BIOASSAY: qHTS for Inhibitors of Polymerase Eta. (Class of assay: confirmatory) [Related pubchem assays (depositor defined):AID588636]	DNA polymerase eta	Homo sapiens	CHEMBL1201862
CHEMBL311498	CHEMBL5542	A	assay format	Potency	28183.8	nM	7000719	CHEMBL1794569	PUBCHEM_BIOASSAY: qHTS for Inhibitors of Polymerase Eta. (Class of assay: confirmatory) [Related pubchem assays (depositor defined):AID588636]	DNA polymerase eta	Homo sapiens	CHEMBL1201862
CHEMBL150	CHEMBL5542	A	assay format	Potency	25118.9	nM	7011418	CHEMBL1794569	PUBCHEM_BIOASSAY: qHTS for Inhibitors of Polymerase Eta. (Class of assay: confirmatory) [Related pubchem assays (depositor defined):AID588636]	DNA polymerase eta	Homo sapiens	CHEMBL1201862
CHEMBL15192	CHEMBL5542	A	assay format	Potency	22387.2	nM	7011395	CHEMBL1794569	PUBCHEM_BIOASSAY: qHTS for Inhibitors of Polymerase Eta. (Class of assay: confirmatory) [Related pubchem assays (depositor defined):AID588636]	DNA polymerase eta	Homo sapiens	CHEMBL1201862
CHEMBL490355	CHEMBL5542	A	assay format	Potency	19952.6	nM	6989771	CHEMBL1794569	PUBCHEM_BIOASSAY: qHTS for Inhibitors of Polymerase Eta. (Class of assay: confirmatory) [Related pubchem assays (depositor defined):AID588636]	DNA polymerase eta	Homo sapiens	CHEMBL1201862
CHEMBL69863	CHEMBL5542	A	assay format	Potency	17782.8	nM	6970210	CHEMBL1794569	PUBCHEM_BIOASSAY: qHTS for Inhibitors of Polymerase Eta. (Class of assay: confirmatory) [Related pubchem assays (depositor defined):AID588636]	DNA polymerase eta	Homo sapiens	CHEMBL1201862
CHEMBL289277	CHEMBL5542	A	assay format	Potency	15848.9	nM	7012114	CHEMBL1794569	PUBCHEM_BIOASSAY: qHTS for Inhibitors of Polymerase Eta. (Class of assay: confirmatory) [Related pubchem assays (depositor defined):AID588636]	DNA polymerase eta	Homo sapiens	CHEMBL1201862
CHEMBL233929	CHEMBL5542	A	assay format	Potency	8912.5	nM	7015423	CHEMBL1794569	PUBCHEM_BIOASSAY: qHTS for Inhibitors of Polymerase Eta. (Class of assay: confirmatory) [Related pubchem assays (depositor defined):AID588636]	DNA polymerase eta	Homo sapiens	CHEMBL1201862
CHEMBL163316	CHEMBL5542	A	assay format	Potency	8912.5	nM	6981475	CHEMBL1794569	PUBCHEM_BIOASSAY: qHTS for Inhibitors of Polymerase Eta. (Class of assay: confirmatory) [Related pubchem assays (depositor defined):AID588636]	DNA polymerase eta	Homo sapiens	CHEMBL1201862
CHEMBL8739	CHEMBL5542	A	assay format	Potency	7943.3	nM	6989410	CHEMBL1794569	PUBCHEM_BIOASSAY: qHTS for Inhibitors of Polymerase Eta. (Class of assay: confirmatory) [Related pubchem assays (depositor defined):AID588636]	DNA polymerase eta	Homo sapiens	CHEMBL1201862
CHEMBL28626	CHEMBL5542	A	assay format	Potency	7943.3	nM	6959092	CHEMBL1794569	PUBCHEM_BIOASSAY: qHTS for Inhibitors of Polymerase Eta. (Class of assay: confirmatory) [Related pubchem assays (depositor defined):AID588636]	DNA polymerase eta	Homo sapiens	CHEMBL1201862
CHEMBL470881	CHEMBL5542	A	assay format	Potency	7079.5	nM	7015275	CHEMBL1794569	PUBCHEM_BIOASSAY: qHTS for Inhibitors of Polymerase Eta. (Class of assay: confirmatory) [Related pubchem assays (depositor defined):AID588636]	DNA polymerase eta	Homo sapiens	CHEMBL1201862
CHEMBL269277	CHEMBL5542	A	assay format	Potency	3981.1	nM	6992989	CHEMBL1794569	PUBCHEM_BIOASSAY: qHTS for Inhibitors of Polymerase Eta. (Class of assay: confirmatory) [Related pubchem assays (depositor defined):AID588636]	DNA polymerase eta	Homo sapiens	CHEMBL1201862
CHEMBL1417159	CHEMBL5542	A	assay format	Potency	3548.1	nM	7011728	CHEMBL1794569	PUBCHEM_BIOASSAY: qHTS for Inhibitors of Polymerase Eta. (Class of assay: confirmatory) [Related pubchem assays (depositor defined):AID588636]	DNA polymerase eta	Homo sapiens	CHEMBL1201862
CHEMBL8260	CHEMBL5542	A	assay format	Potency	3162.3	nM	7004427	CHEMBL1794569	PUBCHEM_BIOASSAY: qHTS for Inhibitors of Polymerase Eta. (Class of assay: confirmatory) [Related pubchem assays (depositor defined):AID588636]	DNA polymerase eta	Homo sapiens	CHEMBL1201862
CHEMBL151	CHEMBL5542	A	assay format	Potency	3162.3	nM	7004320	CHEMBL1794569	PUBCHEM_BIOASSAY: qHTS for Inhibitors of Polymerase Eta. (Class of assay: confirmatory) [Related pubchem assays (depositor defined):AID588636]	DNA polymerase eta	Homo sapiens	CHEMBL1201862
CHEMBL164	CHEMBL5542	A	assay format	Potency	1258.9	nM	6993189	CHEMBL1794569	PUBCHEM_BIOASSAY: qHTS for Inhibitors of Polymerase Eta. (Class of assay: confirmatory) [Related pubchem assays (depositor defined):AID588636]	DNA polymerase eta	Homo sapiens	CHEMBL1201862
CHEMBL164	CHEMBL5542	A	assay format	Potency	1258.9	nM	6993189	CHEMBL1794569	PUBCHEM_BIOASSAY: qHTS for Inhibitors of Polymerase Eta. (Class of assay: confirmatory) [Related pubchem assays (depositor defined):AID588636]	DNA polymerase eta	Homo sapiens	CHEMBL1201862
CHEMBL164	CHEMBL5542	A	assay format	Potency	707.9	nM	6970411	CHEMBL1794569	PUBCHEM_BIOASSAY: qHTS for Inhibitors of Polymerase Eta. (Class of assay: confirmatory) [Related pubchem assays (depositor defined):AID588636]	DNA polymerase eta	Homo sapiens	CHEMBL1201862
CHEMBL164	CHEMBL5542	A	assay format	Potency	707.9	nM	6970411	CHEMBL1794569	PUBCHEM_BIOASSAY: qHTS for Inhibitors of Polymerase Eta. (Class of assay: confirmatory) [Related pubchem assays (depositor defined):AID588636]	DNA polymerase eta	Homo sapiens	CHEMBL1201862
CHEMBL233929	CHEMBL2007625	I	assay format	Potency	50118.7	nM	10647079	CHEMBL1964002	PUBCHEM_BIOASSAY: qHTS for Inhibitors of mutant isocitrate dehydrogenase 1 (IDH1): qHTS. (Class of assay: confirmatory)	Isocitrate dehydrogenase [NADP] cytoplasmic	Homo sapiens	CHEMBL1201862
CHEMBL187460	CHEMBL2007625	I	assay format	Potency	50118.7	nM	10659983	CHEMBL1964002	PUBCHEM_BIOASSAY: qHTS for Inhibitors of mutant isocitrate dehydrogenase 1 (IDH1): qHTS. (Class of assay: confirmatory)	Isocitrate dehydrogenase [NADP] cytoplasmic	Homo sapiens	CHEMBL1201862
CHEMBL1235966	CHEMBL2007625	I	assay format	Potency	50118.7	nM	10655826	CHEMBL1964002	PUBCHEM_BIOASSAY: qHTS for Inhibitors of mutant isocitrate dehydrogenase 1 (IDH1): qHTS. (Class of assay: confirmatory)	Isocitrate dehydrogenase [NADP] cytoplasmic	Homo sapiens	CHEMBL1201862
CHEMBL165	CHEMBL3885619	A	assay format	Potency	20749.1	nM	5565018	CHEMBL1738083	PUBCHEM_BIOASSAY: qHTS for Inhibitors of Cell Surface uPA Generation: Validation Assay. (Class of assay: confirmatory) [Related pubchem assays (depositor defined):AID493178]	Plasminogen/Urokinase plasminogen activator surface receptor/Urokinase-type plasminogen activator	Mus musculus	CHEMBL1201862
CHEMBL97453	CHEMBL1781865	I	assay format	Potency	50118.7	nM	10050439	CHEMBL1963893	PUBCHEM_BIOASSAY: qHTS for Inducers of the Endoplasmic Reticulum Stress Response (ERSR) in Human Glioma: qHTS. (Class of assay: confirmatory)	78 kDa glucose-regulated protein	Homo sapiens	CHEMBL1201862
CHEMBL129795	CHEMBL1781865	A	assay format	Potency	44668.4	nM	10110756	CHEMBL1963893	PUBCHEM_BIOASSAY: qHTS for Inducers of the Endoplasmic Reticulum Stress Response (ERSR) in Human Glioma: qHTS. (Class of assay: confirmatory)	78 kDa glucose-regulated protein	Homo sapiens	CHEMBL1201862
CHEMBL128000	CHEMBL1781865	A	assay format	Potency	44668.4	nM	10106390	CHEMBL1963893	PUBCHEM_BIOASSAY: qHTS for Inducers of the Endoplasmic Reticulum Stress Response (ERSR) in Human Glioma: qHTS. (Class of assay: confirmatory)	78 kDa glucose-regulated protein	Homo sapiens	CHEMBL1201862
CHEMBL28	CHEMBL1781865	A	assay format	Potency	32885.1	nM	10097668	CHEMBL1963893	PUBCHEM_BIOASSAY: qHTS for Inducers of the Endoplasmic Reticulum Stress Response (ERSR) in Human Glioma: qHTS. (Class of assay: confirmatory)	78 kDa glucose-regulated protein	Homo sapiens	CHEMBL1201862
CHEMBL16901	CHEMBL1781865	A	assay format	Potency	17782.8	nM	10071911	CHEMBL1963893	PUBCHEM_BIOASSAY: qHTS for Inducers of the Endoplasmic Reticulum Stress Response (ERSR) in Human Glioma: qHTS. (Class of assay: confirmatory)	78 kDa glucose-regulated protein	Homo sapiens	CHEMBL1201862
CHEMBL140	CHEMBL1781865	A	assay format	Potency	17782.8	nM	10076170	CHEMBL1963893	PUBCHEM_BIOASSAY: qHTS for Inducers of the Endoplasmic Reticulum Stress Response (ERSR) in Human Glioma: qHTS. (Class of assay: confirmatory)	78 kDa glucose-regulated protein	Homo sapiens	CHEMBL1201862
CHEMBL15192	CHEMBL1781865	A	assay format	Potency	14689.2	nM	10110681	CHEMBL1963893	PUBCHEM_BIOASSAY: qHTS for Inducers of the Endoplasmic Reticulum Stress Response (ERSR) in Human Glioma: qHTS. (Class of assay: confirmatory)	78 kDa glucose-regulated protein	Homo sapiens	CHEMBL1201862
CHEMBL573524	CHEMBL1781865	A	assay format	Potency	14125.4	nM	10084867	CHEMBL1963893	PUBCHEM_BIOASSAY: qHTS for Inducers of the Endoplasmic Reticulum Stress Response (ERSR) in Human Glioma: qHTS. (Class of assay: confirmatory)	78 kDa glucose-regulated protein	Homo sapiens	CHEMBL1201862
CHEMBL242341	CHEMBL1781865	A	assay format	Potency	12589.3	nM	10054570	CHEMBL1963893	PUBCHEM_BIOASSAY: qHTS for Inducers of the Endoplasmic Reticulum Stress Response (ERSR) in Human Glioma: qHTS. (Class of assay: confirmatory)	78 kDa glucose-regulated protein	Homo sapiens	CHEMBL1201862
CHEMBL151	CHEMBL1781865	A	assay format	Potency	12589.3	nM	10076114	CHEMBL1963893	PUBCHEM_BIOASSAY: qHTS for Inducers of the Endoplasmic Reticulum Stress Response (ERSR) in Human Glioma: qHTS. (Class of assay: confirmatory)	78 kDa glucose-regulated protein	Homo sapiens	CHEMBL1201862
CHEMBL131921	CHEMBL1781865	A	assay format	Potency	12589.3	nM	10084853	CHEMBL1963893	PUBCHEM_BIOASSAY: qHTS for Inducers of the Endoplasmic Reticulum Stress Response (ERSR) in Human Glioma: qHTS. (Class of assay: confirmatory)	78 kDa glucose-regulated protein	Homo sapiens	CHEMBL1201862
CHEMBL163316	CHEMBL1781865	A	assay format	Potency	11220.2	nM	10076192	CHEMBL1963893	PUBCHEM_BIOASSAY: qHTS for Inducers of the Endoplasmic Reticulum Stress Response (ERSR) in Human Glioma: qHTS. (Class of assay: confirmatory)	78 kDa glucose-regulated protein	Homo sapiens	CHEMBL1201862
CHEMBL295316	CHEMBL1781865	A	assay format	Potency	7943.3	nM	10102080	CHEMBL1963893	PUBCHEM_BIOASSAY: qHTS for Inducers of the Endoplasmic Reticulum Stress Response (ERSR) in Human Glioma: qHTS. (Class of assay: confirmatory)	78 kDa glucose-regulated protein	Homo sapiens	CHEMBL1201862
CHEMBL417799	CHEMBL1781865	A	assay format	Potency	7079.5	nM	10080376	CHEMBL1963893	PUBCHEM_BIOASSAY: qHTS for Inducers of the Endoplasmic Reticulum Stress Response (ERSR) in Human Glioma: qHTS. (Class of assay: confirmatory)	78 kDa glucose-regulated protein	Homo sapiens	CHEMBL1201862
CHEMBL44	CHEMBL1781865	A	assay format	Potency	4645.1	nM	10110676	CHEMBL1963893	PUBCHEM_BIOASSAY: qHTS for Inducers of the Endoplasmic Reticulum Stress Response (ERSR) in Human Glioma: qHTS. (Class of assay: confirmatory)	78 kDa glucose-regulated protein	Homo sapiens	CHEMBL1201862
CHEMBL417799	CHEMBL1781865	A	assay format	Potency	4140	nM	10106405	CHEMBL1963893	PUBCHEM_BIOASSAY: qHTS for Inducers of the Endoplasmic Reticulum Stress Response (ERSR) in Human Glioma: qHTS. (Class of assay: confirmatory)	78 kDa glucose-regulated protein	Homo sapiens	CHEMBL1201862
CHEMBL129795	CHEMBL1781865	A	assay format	Potency	2930.9	nM	10115147	CHEMBL1963893	PUBCHEM_BIOASSAY: qHTS for Inducers of the Endoplasmic Reticulum Stress Response (ERSR) in Human Glioma: qHTS. (Class of assay: confirmatory)	78 kDa glucose-regulated protein	Homo sapiens	CHEMBL1201862
CHEMBL295316	CHEMBL1781865	A	assay format	Potency	2511.9	nM	10106402	CHEMBL1963893	PUBCHEM_BIOASSAY: qHTS for Inducers of the Endoplasmic Reticulum Stress Response (ERSR) in Human Glioma: qHTS. (Class of assay: confirmatory)	78 kDa glucose-regulated protein	Homo sapiens	CHEMBL1201862
CHEMBL8145	CHEMBL1781865	A	assay format	Potency	2074.9	nM	10054682	CHEMBL1963893	PUBCHEM_BIOASSAY: qHTS for Inducers of the Endoplasmic Reticulum Stress Response (ERSR) in Human Glioma: qHTS. (Class of assay: confirmatory)	78 kDa glucose-regulated protein	Homo sapiens	CHEMBL1201862
CHEMBL97453	CHEMBL1781865	A	assay format	Potency	1995.3	nM	10101892	CHEMBL1963893	PUBCHEM_BIOASSAY: qHTS for Inducers of the Endoplasmic Reticulum Stress Response (ERSR) in Human Glioma: qHTS. (Class of assay: confirmatory)	78 kDa glucose-regulated protein	Homo sapiens	CHEMBL1201862
CHEMBL165	CHEMBL1781865	A	assay format	Potency	1166.8	nM	10054634	CHEMBL1963893	PUBCHEM_BIOASSAY: qHTS for Inducers of the Endoplasmic Reticulum Stress Response (ERSR) in Human Glioma: qHTS. (Class of assay: confirmatory)	78 kDa glucose-regulated protein	Homo sapiens	CHEMBL1201862
CHEMBL69863	CHEMBL1781865	A	assay format	Potency	116.7	nM	10076223	CHEMBL1963893	PUBCHEM_BIOASSAY: qHTS for Inducers of the Endoplasmic Reticulum Stress Response (ERSR) in Human Glioma: qHTS. (Class of assay: confirmatory)	78 kDa glucose-regulated protein	Homo sapiens	CHEMBL1201862
CHEMBL490355	CHEMBL1293299	I	assay format	Potency	89125.1	nM	3792247	CHEMBL1614410	PUBCHEM_BIOASSAY: qHTS Fluorescence Polarization Assay for Inhibitors of MLL CXXC domain - DNA interaction. (Class of assay: confirmatory) [Related pubchem assays: 2698 (Summary assay.)]	Histone-lysine N-methyltransferase MLL	Homo sapiens	CHEMBL1201862
CHEMBL28626	CHEMBL1293299	A	assay format	Potency	35481.3	nM	3793974	CHEMBL1614410	PUBCHEM_BIOASSAY: qHTS Fluorescence Polarization Assay for Inhibitors of MLL CXXC domain - DNA interaction. (Class of assay: confirmatory) [Related pubchem assays: 2698 (Summary assay.)]	Histone-lysine N-methyltransferase MLL	Homo sapiens	CHEMBL1201862
CHEMBL45068	CHEMBL1293299	A	assay format	Potency	31622.8	nM	3769707	CHEMBL1614410	PUBCHEM_BIOASSAY: qHTS Fluorescence Polarization Assay for Inhibitors of MLL CXXC domain - DNA interaction. (Class of assay: confirmatory) [Related pubchem assays: 2698 (Summary assay.)]	Histone-lysine N-methyltransferase MLL	Homo sapiens	CHEMBL1201862
CHEMBL45068	CHEMBL1293299	A	assay format	Potency	31622.8	nM	3769707	CHEMBL1614410	PUBCHEM_BIOASSAY: qHTS Fluorescence Polarization Assay for Inhibitors of MLL CXXC domain - DNA interaction. (Class of assay: confirmatory) [Related pubchem assays: 2698 (Summary assay.)]	Histone-lysine N-methyltransferase MLL	Homo sapiens	CHEMBL1201862
CHEMBL306946	CHEMBL1293299	A	assay format	Potency	31622.8	nM	3794928	CHEMBL1614410	PUBCHEM_BIOASSAY: qHTS Fluorescence Polarization Assay for Inhibitors of MLL CXXC domain - DNA interaction. (Class of assay: confirmatory) [Related pubchem assays: 2698 (Summary assay.)]	Histone-lysine N-methyltransferase MLL	Homo sapiens	CHEMBL1201862
CHEMBL187460	CHEMBL1293299	A	assay format	Potency	31622.8	nM	3793419	CHEMBL1614410	PUBCHEM_BIOASSAY: qHTS Fluorescence Polarization Assay for Inhibitors of MLL CXXC domain - DNA interaction. (Class of assay: confirmatory) [Related pubchem assays: 2698 (Summary assay.)]	Histone-lysine N-methyltransferase MLL	Homo sapiens	CHEMBL1201862
CHEMBL164	CHEMBL1293299	A	assay format	Potency	31622.8	nM	3789474	CHEMBL1614410	PUBCHEM_BIOASSAY: qHTS Fluorescence Polarization Assay for Inhibitors of MLL CXXC domain - DNA interaction. (Class of assay: confirmatory) [Related pubchem assays: 2698 (Summary assay.)]	Histone-lysine N-methyltransferase MLL	Homo sapiens	CHEMBL1201862
CHEMBL164	CHEMBL1293299	A	assay format	Potency	31622.8	nM	3789474	CHEMBL1614410	PUBCHEM_BIOASSAY: qHTS Fluorescence Polarization Assay for Inhibitors of MLL CXXC domain - DNA interaction. (Class of assay: confirmatory) [Related pubchem assays: 2698 (Summary assay.)]	Histone-lysine N-methyltransferase MLL	Homo sapiens	CHEMBL1201862
CHEMBL129795	CHEMBL1293299	A	assay format	Potency	31622.8	nM	3783262	CHEMBL1614410	PUBCHEM_BIOASSAY: qHTS Fluorescence Polarization Assay for Inhibitors of MLL CXXC domain - DNA interaction. (Class of assay: confirmatory) [Related pubchem assays: 2698 (Summary assay.)]	Histone-lysine N-methyltransferase MLL	Homo sapiens	CHEMBL1201862
CHEMBL214321	CHEMBL1293299	A	assay format	Potency	17782.8	nM	3770630	CHEMBL1614410	PUBCHEM_BIOASSAY: qHTS Fluorescence Polarization Assay for Inhibitors of MLL CXXC domain - DNA interaction. (Class of assay: confirmatory) [Related pubchem assays: 2698 (Summary assay.)]	Histone-lysine N-methyltransferase MLL	Homo sapiens	CHEMBL1201862
CHEMBL470881	CHEMBL1293299	A	assay format	Potency	15848.9	nM	3793568	CHEMBL1614410	PUBCHEM_BIOASSAY: qHTS Fluorescence Polarization Assay for Inhibitors of MLL CXXC domain - DNA interaction. (Class of assay: confirmatory) [Related pubchem assays: 2698 (Summary assay.)]	Histone-lysine N-methyltransferase MLL	Homo sapiens	CHEMBL1201862
CHEMBL140	CHEMBL1293299	A	assay format	Potency	14125.4	nM	3793967	CHEMBL1614410	PUBCHEM_BIOASSAY: qHTS Fluorescence Polarization Assay for Inhibitors of MLL CXXC domain - DNA interaction. (Class of assay: confirmatory) [Related pubchem assays: 2698 (Summary assay.)]	Histone-lysine N-methyltransferase MLL	Homo sapiens	CHEMBL1201862
CHEMBL214321	CHEMBL5686	A	assay format	Potency	26854.5	nM	5537079	CHEMBL1614292	PUBCHEM_BIOASSAY: qHTS Assay to Find Inhibitors of T. brucei phosphofructokinase. (Class of assay: confirmatory) [Related pubchem assays (depositor defined):AID488768, AID492961]	6-phospho-1-fructokinase	Trypanosoma brucei	CHEMBL1201862
CHEMBL1417159	CHEMBL5686	A	assay format	Potency	26854.5	nM	5544082	CHEMBL1614292	PUBCHEM_BIOASSAY: qHTS Assay to Find Inhibitors of T. brucei phosphofructokinase. (Class of assay: confirmatory) [Related pubchem assays (depositor defined):AID488768, AID492961]	6-phospho-1-fructokinase	Trypanosoma brucei	CHEMBL1201862
CHEMBL28626	CHEMBL5686	A	assay format	Potency	23934.1	nM	5531085	CHEMBL1614292	PUBCHEM_BIOASSAY: qHTS Assay to Find Inhibitors of T. brucei phosphofructokinase. (Class of assay: confirmatory) [Related pubchem assays (depositor defined):AID488768, AID492961]	6-phospho-1-fructokinase	Trypanosoma brucei	CHEMBL1201862
CHEMBL490355	CHEMBL5686	A	assay format	Potency	13459.1	nM	5529183	CHEMBL1614292	PUBCHEM_BIOASSAY: qHTS Assay to Find Inhibitors of T. brucei phosphofructokinase. (Class of assay: confirmatory) [Related pubchem assays (depositor defined):AID488768, AID492961]	6-phospho-1-fructokinase	Trypanosoma brucei	CHEMBL1201862
CHEMBL163316	CHEMBL5686	A	assay format	Potency	11995.5	nM	5540227	CHEMBL1614292	PUBCHEM_BIOASSAY: qHTS Assay to Find Inhibitors of T. brucei phosphofructokinase. (Class of assay: confirmatory) [Related pubchem assays (depositor defined):AID488768, AID492961]	6-phospho-1-fructokinase	Trypanosoma brucei	CHEMBL1201862
CHEMBL151	CHEMBL5686	A	assay format	Potency	10691	nM	5540307	CHEMBL1614292	PUBCHEM_BIOASSAY: qHTS Assay to Find Inhibitors of T. brucei phosphofructokinase. (Class of assay: confirmatory) [Related pubchem assays (depositor defined):AID488768, AID492961]	6-phospho-1-fructokinase	Trypanosoma brucei	CHEMBL1201862
CHEMBL233929	CHEMBL5686	A	assay format	Potency	9528.3	nM	5544186	CHEMBL1614292	PUBCHEM_BIOASSAY: qHTS Assay to Find Inhibitors of T. brucei phosphofructokinase. (Class of assay: confirmatory) [Related pubchem assays (depositor defined):AID488768, AID492961]	6-phospho-1-fructokinase	Trypanosoma brucei	CHEMBL1201862
CHEMBL69863	CHEMBL5686	A	assay format	Potency	8492.1	nM	5538165	CHEMBL1614292	PUBCHEM_BIOASSAY: qHTS Assay to Find Inhibitors of T. brucei phosphofructokinase. (Class of assay: confirmatory) [Related pubchem assays (depositor defined):AID488768, AID492961]	6-phospho-1-fructokinase	Trypanosoma brucei	CHEMBL1201862
CHEMBL164	CHEMBL5686	A	assay format	Potency	8492.1	nM	5537084	CHEMBL1614292	PUBCHEM_BIOASSAY: qHTS Assay to Find Inhibitors of T. brucei phosphofructokinase. (Class of assay: confirmatory) [Related pubchem assays (depositor defined):AID488768, AID492961]	6-phospho-1-fructokinase	Trypanosoma brucei	CHEMBL1201862
CHEMBL164	CHEMBL5686	A	assay format	Potency	8492.1	nM	5537084	CHEMBL1614292	PUBCHEM_BIOASSAY: qHTS Assay to Find Inhibitors of T. brucei phosphofructokinase. (Class of assay: confirmatory) [Related pubchem assays (depositor defined):AID488768, AID492961]	6-phospho-1-fructokinase	Trypanosoma brucei	CHEMBL1201862
CHEMBL8260	CHEMBL5686	A	assay format	Potency	7568.6	nM	5535199	CHEMBL1614292	PUBCHEM_BIOASSAY: qHTS Assay to Find Inhibitors of T. brucei phosphofructokinase. (Class of assay: confirmatory) [Related pubchem assays (depositor defined):AID488768, AID492961]	6-phospho-1-fructokinase	Trypanosoma brucei	CHEMBL1201862
CHEMBL251254	CHEMBL5686	A	assay format	Potency	6745.6	nM	5533157	CHEMBL1614292	PUBCHEM_BIOASSAY: qHTS Assay to Find Inhibitors of T. brucei phosphofructokinase. (Class of assay: confirmatory) [Related pubchem assays (depositor defined):AID488768, AID492961]	6-phospho-1-fructokinase	Trypanosoma brucei	CHEMBL1201862
CHEMBL573	CHEMBL5686	A	assay format	Potency	756.9	nM	5544014	CHEMBL1614292	PUBCHEM_BIOASSAY: qHTS Assay to Find Inhibitors of T. brucei phosphofructokinase. (Class of assay: confirmatory) [Related pubchem assays (depositor defined):AID488768, AID492961]	6-phospho-1-fructokinase	Trypanosoma brucei	CHEMBL1201862
CHEMBL145	CHEMBL5686	A	assay format	Potency	601.2	nM	5544150	CHEMBL1614292	PUBCHEM_BIOASSAY: qHTS Assay to Find Inhibitors of T. brucei phosphofructokinase. (Class of assay: confirmatory) [Related pubchem assays (depositor defined):AID488768, AID492961]	6-phospho-1-fructokinase	Trypanosoma brucei	CHEMBL1201862
CHEMBL8739	CHEMBL5686	A	assay format	Potency	31622.8	nM	5566992	CHEMBL1738397	PUBCHEM_BIOASSAY: qHTS Assay to Find Inhibitors of T. brucei phosphofructokinase: hit validation. (Class of assay: confirmatory) [Related pubchem assays (depositor defined):AID485367, AID485368, AID488768]	6-phospho-1-fructokinase	Trypanosoma brucei	CHEMBL1201862
CHEMBL226335	CHEMBL5686	A	assay format	Potency	11220.2	nM	5567865	CHEMBL1738397	PUBCHEM_BIOASSAY: qHTS Assay to Find Inhibitors of T. brucei phosphofructokinase: hit validation. (Class of assay: confirmatory) [Related pubchem assays (depositor defined):AID485367, AID485368, AID488768]	6-phospho-1-fructokinase	Trypanosoma brucei	CHEMBL1201862
CHEMBL151	CHEMBL1741167	A	assay format	Potency	28183.8	nM	10448769	CHEMBL1963937	PUBCHEM_BIOASSAY: qHTS Assay to Find Inhibitors of Phosphoglycerate Kinase. (Class of assay: confirmatory)	Phosphoglycerate kinase, glycosomal	Trypanosoma brucei brucei	CHEMBL1201862
CHEMBL163316	CHEMBL1741167	A	assay format	Potency	25118.9	nM	10444590	CHEMBL1963937	PUBCHEM_BIOASSAY: qHTS Assay to Find Inhibitors of Phosphoglycerate Kinase. (Class of assay: confirmatory)	Phosphoglycerate kinase, glycosomal	Trypanosoma brucei brucei	CHEMBL1201862
CHEMBL69863	CHEMBL1741167	A	assay format	Potency	22387.2	nM	10436091	CHEMBL1963937	PUBCHEM_BIOASSAY: qHTS Assay to Find Inhibitors of Phosphoglycerate Kinase. (Class of assay: confirmatory)	Phosphoglycerate kinase, glycosomal	Trypanosoma brucei brucei	CHEMBL1201862
CHEMBL1417159	CHEMBL1741167	A	assay format	Potency	8912.5	nM	10419105	CHEMBL1963937	PUBCHEM_BIOASSAY: qHTS Assay to Find Inhibitors of Phosphoglycerate Kinase. (Class of assay: confirmatory)	Phosphoglycerate kinase, glycosomal	Trypanosoma brucei brucei	CHEMBL1201862
CHEMBL164	CHEMBL1741167	A	assay format	Potency	2511.9	nM	10431862	CHEMBL1963937	PUBCHEM_BIOASSAY: qHTS Assay to Find Inhibitors of Phosphoglycerate Kinase. (Class of assay: confirmatory)	Phosphoglycerate kinase, glycosomal	Trypanosoma brucei brucei	CHEMBL1201862
CHEMBL164	CHEMBL1741167	A	assay format	Potency	2511.9	nM	10431862	CHEMBL1963937	PUBCHEM_BIOASSAY: qHTS Assay to Find Inhibitors of Phosphoglycerate Kinase. (Class of assay: confirmatory)	Phosphoglycerate kinase, glycosomal	Trypanosoma brucei brucei	CHEMBL1201862
CHEMBL163316	CHEMBL210	A	assay format	Potency	35481.3	nM	5410020	CHEMBL1738166	PUBCHEM_BIOASSAY: qHTS assay of beta-arrestin-biased ligands of beta2-adrenergic receptor. (Class of assay: confirmatory) [Related pubchem assays (depositor defined):AID485366, AID485386, AID504448, AID504454, AID504459]	Beta-2 adrenergic receptor	Homo sapiens	CHEMBL1201862
CHEMBL1575074	CHEMBL210	A	assay format	Potency	28183.8	nM	5413612	CHEMBL1738166	PUBCHEM_BIOASSAY: qHTS assay of beta-arrestin-biased ligands of beta2-adrenergic receptor. (Class of assay: confirmatory) [Related pubchem assays (depositor defined):AID485366, AID485386, AID504448, AID504454, AID504459]	Beta-2 adrenergic receptor	Homo sapiens	CHEMBL1201862
CHEMBL511995	CHEMBL210	A	assay format	Potency	6513.1	nM	5410967	CHEMBL1738166	PUBCHEM_BIOASSAY: qHTS assay of beta-arrestin-biased ligands of beta2-adrenergic receptor. (Class of assay: confirmatory) [Related pubchem assays (depositor defined):AID485366, AID485386, AID504448, AID504454, AID504459]	Beta-2 adrenergic receptor	Homo sapiens	CHEMBL1201862
CHEMBL163316	CHEMBL210	A	assay format	Potency	23109.3	nM	7461152	CHEMBL1794335	PUBCHEM_BIOASSAY: qHTS assay of beta-arrestin-biased ligands of beta2-adrenergic receptor: Hit Validation. (Class of assay: confirmatory) [Related pubchem assays (depositor defined):AID485366, AID485386, AID492947]	Beta-2 adrenergic receptor	Homo sapiens	CHEMBL1201862
CHEMBL163316	CHEMBL210	A	assay format	Potency	20596.2	nM	7021631	CHEMBL1794530	PUBCHEM_BIOASSAY: qHTS assay of beta-arrestin-biased ligands of beta2-adrenergic receptor: Hit Validation with GloSensor. (Class of assay: confirmatory) [Related pubchem assays (depositor defined):AID485386]	Beta-2 adrenergic receptor	Homo sapiens	CHEMBL1201862
CHEMBL165	CHEMBL5514	A	assay format	Potency	2238.7	nM	4835360	CHEMBL1614147	PUBCHEM_BIOASSAY: qHTS Assay Multiplex Screening to Identify Dual Action Probes in a Cell Model of Huntington: Cytoprotection (Protease release). (Class of assay: confirmatory) [Related pubchem assays: 1482, 1471, 1688 ]	Huntingtin	Homo sapiens	CHEMBL1201862
CHEMBL180920	CHEMBL6110	I	assay format	Potency	56234.1	nM	4323939	CHEMBL1614161	PUBCHEM_BIOASSAY: qHTS Assay for the Inhibitors of Schistosoma Mansoni Peroxiredoxins. (Class of assay: confirmatory) [Related pubchem assays: 1011 (Confirmation Concentration-Response Assay for Inhibitors of the Schistosoma mansoni Redox Cascade ), 448 (Schistosoma Mansoni Peroxiredoxins (Prx2) and thioredoxin glutathione reductase (TGR) coupled assay)]	Thioredoxin glutathione reductase	Schistosoma mansoni	CHEMBL1201862
CHEMBL490355	CHEMBL6110	I	assay format	Potency	50118.7	nM	4308076	CHEMBL1614161	PUBCHEM_BIOASSAY: qHTS Assay for the Inhibitors of Schistosoma Mansoni Peroxiredoxins. (Class of assay: confirmatory) [Related pubchem assays: 1011 (Confirmation Concentration-Response Assay for Inhibitors of the Schistosoma mansoni Redox Cascade ), 448 (Schistosoma Mansoni Peroxiredoxins (Prx2) and thioredoxin glutathione reductase (TGR) coupled assay)]	Thioredoxin glutathione reductase	Schistosoma mansoni	CHEMBL1201862
CHEMBL378104	CHEMBL6110	I	assay format	Potency	50118.7	nM	4314857	CHEMBL1614161	PUBCHEM_BIOASSAY: qHTS Assay for the Inhibitors of Schistosoma Mansoni Peroxiredoxins. (Class of assay: confirmatory) [Related pubchem assays: 1011 (Confirmation Concentration-Response Assay for Inhibitors of the Schistosoma mansoni Redox Cascade ), 448 (Schistosoma Mansoni Peroxiredoxins (Prx2) and thioredoxin glutathione reductase (TGR) coupled assay)]	Thioredoxin glutathione reductase	Schistosoma mansoni	CHEMBL1201862
CHEMBL155625	CHEMBL6110	I	assay format	Potency	50118.7	nM	4322505	CHEMBL1614161	PUBCHEM_BIOASSAY: qHTS Assay for the Inhibitors of Schistosoma Mansoni Peroxiredoxins. (Class of assay: confirmatory) [Related pubchem assays: 1011 (Confirmation Concentration-Response Assay for Inhibitors of the Schistosoma mansoni Redox Cascade ), 448 (Schistosoma Mansoni Peroxiredoxins (Prx2) and thioredoxin glutathione reductase (TGR) coupled assay)]	Thioredoxin glutathione reductase	Schistosoma mansoni	CHEMBL1201862
CHEMBL16901	CHEMBL6110	A	assay format	Potency	44668.4	nM	4297630	CHEMBL1614161	PUBCHEM_BIOASSAY: qHTS Assay for the Inhibitors of Schistosoma Mansoni Peroxiredoxins. (Class of assay: confirmatory) [Related pubchem assays: 1011 (Confirmation Concentration-Response Assay for Inhibitors of the Schistosoma mansoni Redox Cascade ), 448 (Schistosoma Mansoni Peroxiredoxins (Prx2) and thioredoxin glutathione reductase (TGR) coupled assay)]	Thioredoxin glutathione reductase	Schistosoma mansoni	CHEMBL1201862
CHEMBL145	CHEMBL6110	A	assay format	Potency	44668.4	nM	4309147	CHEMBL1614161	PUBCHEM_BIOASSAY: qHTS Assay for the Inhibitors of Schistosoma Mansoni Peroxiredoxins. (Class of assay: confirmatory) [Related pubchem assays: 1011 (Confirmation Concentration-Response Assay for Inhibitors of the Schistosoma mansoni Redox Cascade ), 448 (Schistosoma Mansoni Peroxiredoxins (Prx2) and thioredoxin glutathione reductase (TGR) coupled assay)]	Thioredoxin glutathione reductase	Schistosoma mansoni	CHEMBL1201862
CHEMBL43185	CHEMBL6110	A	assay format	Potency	39810.7	nM	4307704	CHEMBL1614161	PUBCHEM_BIOASSAY: qHTS Assay for the Inhibitors of Schistosoma Mansoni Peroxiredoxins. (Class of assay: confirmatory) [Related pubchem assays: 1011 (Confirmation Concentration-Response Assay for Inhibitors of the Schistosoma mansoni Redox Cascade ), 448 (Schistosoma Mansoni Peroxiredoxins (Prx2) and thioredoxin glutathione reductase (TGR) coupled assay)]	Thioredoxin glutathione reductase	Schistosoma mansoni	CHEMBL1201862
CHEMBL140	CHEMBL6110	A	assay format	Potency	39810.7	nM	4296017	CHEMBL1614161	PUBCHEM_BIOASSAY: qHTS Assay for the Inhibitors of Schistosoma Mansoni Peroxiredoxins. (Class of assay: confirmatory) [Related pubchem assays: 1011 (Confirmation Concentration-Response Assay for Inhibitors of the Schistosoma mansoni Redox Cascade ), 448 (Schistosoma Mansoni Peroxiredoxins (Prx2) and thioredoxin glutathione reductase (TGR) coupled assay)]	Thioredoxin glutathione reductase	Schistosoma mansoni	CHEMBL1201862
CHEMBL1317348	CHEMBL6110	A	assay format	Potency	39810.7	nM	4320887	CHEMBL1614161	PUBCHEM_BIOASSAY: qHTS Assay for the Inhibitors of Schistosoma Mansoni Peroxiredoxins. (Class of assay: confirmatory) [Related pubchem assays: 1011 (Confirmation Concentration-Response Assay for Inhibitors of the Schistosoma mansoni Redox Cascade ), 448 (Schistosoma Mansoni Peroxiredoxins (Prx2) and thioredoxin glutathione reductase (TGR) coupled assay)]	Thioredoxin glutathione reductase	Schistosoma mansoni	CHEMBL1201862
CHEMBL8739	CHEMBL6110	A	assay format	Potency	35481.3	nM	4296818	CHEMBL1614161	PUBCHEM_BIOASSAY: qHTS Assay for the Inhibitors of Schistosoma Mansoni Peroxiredoxins. (Class of assay: confirmatory) [Related pubchem assays: 1011 (Confirmation Concentration-Response Assay for Inhibitors of the Schistosoma mansoni Redox Cascade ), 448 (Schistosoma Mansoni Peroxiredoxins (Prx2) and thioredoxin glutathione reductase (TGR) coupled assay)]	Thioredoxin glutathione reductase	Schistosoma mansoni	CHEMBL1201862
CHEMBL66	CHEMBL6110	A	assay format	Potency	35481.3	nM	4296214	CHEMBL1614161	PUBCHEM_BIOASSAY: qHTS Assay for the Inhibitors of Schistosoma Mansoni Peroxiredoxins. (Class of assay: confirmatory) [Related pubchem assays: 1011 (Confirmation Concentration-Response Assay for Inhibitors of the Schistosoma mansoni Redox Cascade ), 448 (Schistosoma Mansoni Peroxiredoxins (Prx2) and thioredoxin glutathione reductase (TGR) coupled assay)]	Thioredoxin glutathione reductase	Schistosoma mansoni	CHEMBL1201862
CHEMBL163316	CHEMBL6110	A	assay format	Potency	28183.8	nM	4320561	CHEMBL1614161	PUBCHEM_BIOASSAY: qHTS Assay for the Inhibitors of Schistosoma Mansoni Peroxiredoxins. (Class of assay: confirmatory) [Related pubchem assays: 1011 (Confirmation Concentration-Response Assay for Inhibitors of the Schistosoma mansoni Redox Cascade ), 448 (Schistosoma Mansoni Peroxiredoxins (Prx2) and thioredoxin glutathione reductase (TGR) coupled assay)]	Thioredoxin glutathione reductase	Schistosoma mansoni	CHEMBL1201862
CHEMBL226335	CHEMBL6110	A	assay format	Potency	25118.9	nM	4296163	CHEMBL1614161	PUBCHEM_BIOASSAY: qHTS Assay for the Inhibitors of Schistosoma Mansoni Peroxiredoxins. (Class of assay: confirmatory) [Related pubchem assays: 1011 (Confirmation Concentration-Response Assay for Inhibitors of the Schistosoma mansoni Redox Cascade ), 448 (Schistosoma Mansoni Peroxiredoxins (Prx2) and thioredoxin glutathione reductase (TGR) coupled assay)]	Thioredoxin glutathione reductase	Schistosoma mansoni	CHEMBL1201862
CHEMBL69863	CHEMBL6110	A	assay format	Potency	22387.2	nM	4314870	CHEMBL1614161	PUBCHEM_BIOASSAY: qHTS Assay for the Inhibitors of Schistosoma Mansoni Peroxiredoxins. (Class of assay: confirmatory) [Related pubchem assays: 1011 (Confirmation Concentration-Response Assay for Inhibitors of the Schistosoma mansoni Redox Cascade ), 448 (Schistosoma Mansoni Peroxiredoxins (Prx2) and thioredoxin glutathione reductase (TGR) coupled assay)]	Thioredoxin glutathione reductase	Schistosoma mansoni	CHEMBL1201862
CHEMBL1417159	CHEMBL6110	A	assay format	Potency	17782.8	nM	4309055	CHEMBL1614161	PUBCHEM_BIOASSAY: qHTS Assay for the Inhibitors of Schistosoma Mansoni Peroxiredoxins. (Class of assay: confirmatory) [Related pubchem assays: 1011 (Confirmation Concentration-Response Assay for Inhibitors of the Schistosoma mansoni Redox Cascade ), 448 (Schistosoma Mansoni Peroxiredoxins (Prx2) and thioredoxin glutathione reductase (TGR) coupled assay)]	Thioredoxin glutathione reductase	Schistosoma mansoni	CHEMBL1201862
CHEMBL297453	CHEMBL6110	A	assay format	Potency	11220.2	nM	4321738	CHEMBL1614161	PUBCHEM_BIOASSAY: qHTS Assay for the Inhibitors of Schistosoma Mansoni Peroxiredoxins. (Class of assay: confirmatory) [Related pubchem assays: 1011 (Confirmation Concentration-Response Assay for Inhibitors of the Schistosoma mansoni Redox Cascade ), 448 (Schistosoma Mansoni Peroxiredoxins (Prx2) and thioredoxin glutathione reductase (TGR) coupled assay)]	Thioredoxin glutathione reductase	Schistosoma mansoni	CHEMBL1201862
CHEMBL187266	CHEMBL6110	A	assay format	Potency	10000	nM	4301064	CHEMBL1614161	PUBCHEM_BIOASSAY: qHTS Assay for the Inhibitors of Schistosoma Mansoni Peroxiredoxins. (Class of assay: confirmatory) [Related pubchem assays: 1011 (Confirmation Concentration-Response Assay for Inhibitors of the Schistosoma mansoni Redox Cascade ), 448 (Schistosoma Mansoni Peroxiredoxins (Prx2) and thioredoxin glutathione reductase (TGR) coupled assay)]	Thioredoxin glutathione reductase	Schistosoma mansoni	CHEMBL1201862
CHEMBL363535	CHEMBL6110	A	assay format	Potency	8912.5	nM	4320117	CHEMBL1614161	PUBCHEM_BIOASSAY: qHTS Assay for the Inhibitors of Schistosoma Mansoni Peroxiredoxins. (Class of assay: confirmatory) [Related pubchem assays: 1011 (Confirmation Concentration-Response Assay for Inhibitors of the Schistosoma mansoni Redox Cascade ), 448 (Schistosoma Mansoni Peroxiredoxins (Prx2) and thioredoxin glutathione reductase (TGR) coupled assay)]	Thioredoxin glutathione reductase	Schistosoma mansoni	CHEMBL1201862
CHEMBL583912	CHEMBL6110	A	assay format	Potency	7079.5	nM	4332964	CHEMBL1614161	PUBCHEM_BIOASSAY: qHTS Assay for the Inhibitors of Schistosoma Mansoni Peroxiredoxins. (Class of assay: confirmatory) [Related pubchem assays: 1011 (Confirmation Concentration-Response Assay for Inhibitors of the Schistosoma mansoni Redox Cascade ), 448 (Schistosoma Mansoni Peroxiredoxins (Prx2) and thioredoxin glutathione reductase (TGR) coupled assay)]	Thioredoxin glutathione reductase	Schistosoma mansoni	CHEMBL1201862
CHEMBL187460	CHEMBL6110	A	assay format	Potency	3981.1	nM	4323450	CHEMBL1614161	PUBCHEM_BIOASSAY: qHTS Assay for the Inhibitors of Schistosoma Mansoni Peroxiredoxins. (Class of assay: confirmatory) [Related pubchem assays: 1011 (Confirmation Concentration-Response Assay for Inhibitors of the Schistosoma mansoni Redox Cascade ), 448 (Schistosoma Mansoni Peroxiredoxins (Prx2) and thioredoxin glutathione reductase (TGR) coupled assay)]	Thioredoxin glutathione reductase	Schistosoma mansoni	CHEMBL1201862
CHEMBL1594741	CHEMBL6110	A	assay format	Potency	3981.1	nM	4292011	CHEMBL1614161	PUBCHEM_BIOASSAY: qHTS Assay for the Inhibitors of Schistosoma Mansoni Peroxiredoxins. (Class of assay: confirmatory) [Related pubchem assays: 1011 (Confirmation Concentration-Response Assay for Inhibitors of the Schistosoma mansoni Redox Cascade ), 448 (Schistosoma Mansoni Peroxiredoxins (Prx2) and thioredoxin glutathione reductase (TGR) coupled assay)]	Thioredoxin glutathione reductase	Schistosoma mansoni	CHEMBL1201862
CHEMBL164	CHEMBL6110	A	assay format	Potency	3548.1	nM	4297526	CHEMBL1614161	PUBCHEM_BIOASSAY: qHTS Assay for the Inhibitors of Schistosoma Mansoni Peroxiredoxins. (Class of assay: confirmatory) [Related pubchem assays: 1011 (Confirmation Concentration-Response Assay for Inhibitors of the Schistosoma mansoni Redox Cascade ), 448 (Schistosoma Mansoni Peroxiredoxins (Prx2) and thioredoxin glutathione reductase (TGR) coupled assay)]	Thioredoxin glutathione reductase	Schistosoma mansoni	CHEMBL1201862
CHEMBL164	CHEMBL6110	A	assay format	Potency	3548.1	nM	4297526	CHEMBL1614161	PUBCHEM_BIOASSAY: qHTS Assay for the Inhibitors of Schistosoma Mansoni Peroxiredoxins. (Class of assay: confirmatory) [Related pubchem assays: 1011 (Confirmation Concentration-Response Assay for Inhibitors of the Schistosoma mansoni Redox Cascade ), 448 (Schistosoma Mansoni Peroxiredoxins (Prx2) and thioredoxin glutathione reductase (TGR) coupled assay)]	Thioredoxin glutathione reductase	Schistosoma mansoni	CHEMBL1201862
CHEMBL1575074	CHEMBL6110	A	assay format	Potency	3162.3	nM	4312587	CHEMBL1614161	PUBCHEM_BIOASSAY: qHTS Assay for the Inhibitors of Schistosoma Mansoni Peroxiredoxins. (Class of assay: confirmatory) [Related pubchem assays: 1011 (Confirmation Concentration-Response Assay for Inhibitors of the Schistosoma mansoni Redox Cascade ), 448 (Schistosoma Mansoni Peroxiredoxins (Prx2) and thioredoxin glutathione reductase (TGR) coupled assay)]	Thioredoxin glutathione reductase	Schistosoma mansoni	CHEMBL1201862
CHEMBL65675	CHEMBL1287622	A	assay format	Potency	39810.7	nM	4626590	CHEMBL1614280	PUBCHEM_BIOASSAY: qHTS Assay for the Inhibitors of L3MBTL1. (Class of assay: confirmatory) [Related pubchem assays: 485292 (Probe Development Summary for Inhibitors of L3MBTL1)]	Lethal(3)malignant brain tumor-like protein 1	Homo sapiens	CHEMBL1201862
CHEMBL65675	CHEMBL1287622	A	assay format	Potency	39810.7	nM	4626590	CHEMBL1614280	PUBCHEM_BIOASSAY: qHTS Assay for the Inhibitors of L3MBTL1. (Class of assay: confirmatory) [Related pubchem assays: 485292 (Probe Development Summary for Inhibitors of L3MBTL1)]	Lethal(3)malignant brain tumor-like protein 1	Homo sapiens	CHEMBL1201862
CHEMBL8739	CHEMBL1287622	A	assay format	Potency	31622.8	nM	4620976	CHEMBL1614280	PUBCHEM_BIOASSAY: qHTS Assay for the Inhibitors of L3MBTL1. (Class of assay: confirmatory) [Related pubchem assays: 485292 (Probe Development Summary for Inhibitors of L3MBTL1)]	Lethal(3)malignant brain tumor-like protein 1	Homo sapiens	CHEMBL1201862
CHEMBL69863	CHEMBL1287622	A	assay format	Potency	31622.8	nM	4614516	CHEMBL1614280	PUBCHEM_BIOASSAY: qHTS Assay for the Inhibitors of L3MBTL1. (Class of assay: confirmatory) [Related pubchem assays: 485292 (Probe Development Summary for Inhibitors of L3MBTL1)]	Lethal(3)malignant brain tumor-like protein 1	Homo sapiens	CHEMBL1201862
CHEMBL82242	CHEMBL1287622	A	assay format	Potency	19952.6	nM	4613923	CHEMBL1614280	PUBCHEM_BIOASSAY: qHTS Assay for the Inhibitors of L3MBTL1. (Class of assay: confirmatory) [Related pubchem assays: 485292 (Probe Development Summary for Inhibitors of L3MBTL1)]	Lethal(3)malignant brain tumor-like protein 1	Homo sapiens	CHEMBL1201862
CHEMBL82242	CHEMBL1287622	A	assay format	Potency	19952.6	nM	4613923	CHEMBL1614280	PUBCHEM_BIOASSAY: qHTS Assay for the Inhibitors of L3MBTL1. (Class of assay: confirmatory) [Related pubchem assays: 485292 (Probe Development Summary for Inhibitors of L3MBTL1)]	Lethal(3)malignant brain tumor-like protein 1	Homo sapiens	CHEMBL1201862
CHEMBL187460	CHEMBL1287622	A	assay format	Potency	17782.8	nM	4626124	CHEMBL1614280	PUBCHEM_BIOASSAY: qHTS Assay for the Inhibitors of L3MBTL1. (Class of assay: confirmatory) [Related pubchem assays: 485292 (Probe Development Summary for Inhibitors of L3MBTL1)]	Lethal(3)malignant brain tumor-like protein 1	Homo sapiens	CHEMBL1201862
CHEMBL187266	CHEMBL1287622	A	assay format	Potency	17782.8	nM	4604036	CHEMBL1614280	PUBCHEM_BIOASSAY: qHTS Assay for the Inhibitors of L3MBTL1. (Class of assay: confirmatory) [Related pubchem assays: 485292 (Probe Development Summary for Inhibitors of L3MBTL1)]	Lethal(3)malignant brain tumor-like protein 1	Homo sapiens	CHEMBL1201862
CHEMBL8260	CHEMBL1287622	A	assay format	Potency	15848.9	nM	4625701	CHEMBL1614280	PUBCHEM_BIOASSAY: qHTS Assay for the Inhibitors of L3MBTL1. (Class of assay: confirmatory) [Related pubchem assays: 485292 (Probe Development Summary for Inhibitors of L3MBTL1)]	Lethal(3)malignant brain tumor-like protein 1	Homo sapiens	CHEMBL1201862
CHEMBL1235966	CHEMBL1287622	A	assay format	Potency	15848.9	nM	4620893	CHEMBL1614280	PUBCHEM_BIOASSAY: qHTS Assay for the Inhibitors of L3MBTL1. (Class of assay: confirmatory) [Related pubchem assays: 485292 (Probe Development Summary for Inhibitors of L3MBTL1)]	Lethal(3)malignant brain tumor-like protein 1	Homo sapiens	CHEMBL1201862
CHEMBL233929	CHEMBL1287622	A	assay format	Potency	3981.1	nM	4623339	CHEMBL1614280	PUBCHEM_BIOASSAY: qHTS Assay for the Inhibitors of L3MBTL1. (Class of assay: confirmatory) [Related pubchem assays: 485292 (Probe Development Summary for Inhibitors of L3MBTL1)]	Lethal(3)malignant brain tumor-like protein 1	Homo sapiens	CHEMBL1201862
CHEMBL1417159	CHEMBL1287622	A	assay format	Potency	3548.1	nM	4622505	CHEMBL1614280	PUBCHEM_BIOASSAY: qHTS Assay for the Inhibitors of L3MBTL1. (Class of assay: confirmatory) [Related pubchem assays: 485292 (Probe Development Summary for Inhibitors of L3MBTL1)]	Lethal(3)malignant brain tumor-like protein 1	Homo sapiens	CHEMBL1201862
CHEMBL164	CHEMBL1287622	A	assay format	Potency	446.7	nM	4621819	CHEMBL1614280	PUBCHEM_BIOASSAY: qHTS Assay for the Inhibitors of L3MBTL1. (Class of assay: confirmatory) [Related pubchem assays: 485292 (Probe Development Summary for Inhibitors of L3MBTL1)]	Lethal(3)malignant brain tumor-like protein 1	Homo sapiens	CHEMBL1201862
CHEMBL164	CHEMBL1287622	A	assay format	Potency	446.7	nM	4621819	CHEMBL1614280	PUBCHEM_BIOASSAY: qHTS Assay for the Inhibitors of L3MBTL1. (Class of assay: confirmatory) [Related pubchem assays: 485292 (Probe Development Summary for Inhibitors of L3MBTL1)]	Lethal(3)malignant brain tumor-like protein 1	Homo sapiens	CHEMBL1201862
CHEMBL164	CHEMBL1287622	A	assay format	Potency	150	nM	7077991	CHEMBL1794529	PUBCHEM_BIOASSAY: qHTS Assay for the Inhibitors of L3MBTL1: Hit Validation. (Class of assay: confirmatory) [Related pubchem assays (depositor defined):AID485292]	Lethal(3)malignant brain tumor-like protein 1	Homo sapiens	CHEMBL1201862
CHEMBL164	CHEMBL1287622	A	assay format	Potency	150	nM	7077991	CHEMBL1794529	PUBCHEM_BIOASSAY: qHTS Assay for the Inhibitors of L3MBTL1: Hit Validation. (Class of assay: confirmatory) [Related pubchem assays (depositor defined):AID485292]	Lethal(3)malignant brain tumor-like protein 1	Homo sapiens	CHEMBL1201862
CHEMBL59	CHEMBL5027	I	assay format	Potency	89125.1	nM	6879642	CHEMBL1794486	PUBCHEM_BIOASSAY: qHTS Assay for the Inhibitors of Human Flap endonuclease 1 (FEN1). (Class of assay: confirmatory) [Related pubchem assays (depositor defined):AID488813]	Flap endonuclease 1	Homo sapiens	CHEMBL1201862
CHEMBL176045	CHEMBL5027	I	assay format	Potency	89125.1	nM	6861106	CHEMBL1794486	PUBCHEM_BIOASSAY: qHTS Assay for the Inhibitors of Human Flap endonuclease 1 (FEN1). (Class of assay: confirmatory) [Related pubchem assays (depositor defined):AID488813]	Flap endonuclease 1	Homo sapiens	CHEMBL1201862
CHEMBL19032	CHEMBL5027	I	assay format	Potency	79432.8	nM	6842522	CHEMBL1794486	PUBCHEM_BIOASSAY: qHTS Assay for the Inhibitors of Human Flap endonuclease 1 (FEN1). (Class of assay: confirmatory) [Related pubchem assays (depositor defined):AID488813]	Flap endonuclease 1	Homo sapiens	CHEMBL1201862
CHEMBL156127	CHEMBL5027	I	assay format	Potency	79432.8	nM	6860971	CHEMBL1794486	PUBCHEM_BIOASSAY: qHTS Assay for the Inhibitors of Human Flap endonuclease 1 (FEN1). (Class of assay: confirmatory) [Related pubchem assays (depositor defined):AID488813]	Flap endonuclease 1	Homo sapiens	CHEMBL1201862
CHEMBL16901	CHEMBL5027	I	assay format	Potency	70794.6	nM	6876121	CHEMBL1794486	PUBCHEM_BIOASSAY: qHTS Assay for the Inhibitors of Human Flap endonuclease 1 (FEN1). (Class of assay: confirmatory) [Related pubchem assays (depositor defined):AID488813]	Flap endonuclease 1	Homo sapiens	CHEMBL1201862
CHEMBL140	CHEMBL5027	I	assay format	Potency	70794.6	nM	6883462	CHEMBL1794486	PUBCHEM_BIOASSAY: qHTS Assay for the Inhibitors of Human Flap endonuclease 1 (FEN1). (Class of assay: confirmatory) [Related pubchem assays (depositor defined):AID488813]	Flap endonuclease 1	Homo sapiens	CHEMBL1201862
CHEMBL379064	CHEMBL5027	I	assay format	Potency	56234.1	nM	6838835	CHEMBL1794486	PUBCHEM_BIOASSAY: qHTS Assay for the Inhibitors of Human Flap endonuclease 1 (FEN1). (Class of assay: confirmatory) [Related pubchem assays (depositor defined):AID488813]	Flap endonuclease 1	Homo sapiens	CHEMBL1201862
CHEMBL379064	CHEMBL5027	I	assay format	Potency	56234.1	nM	6838835	CHEMBL1794486	PUBCHEM_BIOASSAY: qHTS Assay for the Inhibitors of Human Flap endonuclease 1 (FEN1). (Class of assay: confirmatory) [Related pubchem assays (depositor defined):AID488813]	Flap endonuclease 1	Homo sapiens	CHEMBL1201862
CHEMBL65675	CHEMBL5027	I	assay format	Potency	50118.7	nM	6864901	CHEMBL1794486	PUBCHEM_BIOASSAY: qHTS Assay for the Inhibitors of Human Flap endonuclease 1 (FEN1). (Class of assay: confirmatory) [Related pubchem assays (depositor defined):AID488813]	Flap endonuclease 1	Homo sapiens	CHEMBL1201862
CHEMBL65675	CHEMBL5027	I	assay format	Potency	50118.7	nM	6864901	CHEMBL1794486	PUBCHEM_BIOASSAY: qHTS Assay for the Inhibitors of Human Flap endonuclease 1 (FEN1). (Class of assay: confirmatory) [Related pubchem assays (depositor defined):AID488813]	Flap endonuclease 1	Homo sapiens	CHEMBL1201862
CHEMBL418068	CHEMBL5027	I	assay format	Potency	50118.7	nM	6845899	CHEMBL1794486	PUBCHEM_BIOASSAY: qHTS Assay for the Inhibitors of Human Flap endonuclease 1 (FEN1). (Class of assay: confirmatory) [Related pubchem assays (depositor defined):AID488813]	Flap endonuclease 1	Homo sapiens	CHEMBL1201862
CHEMBL40275	CHEMBL5027	I	assay format	Potency	50118.7	nM	6876165	CHEMBL1794486	PUBCHEM_BIOASSAY: qHTS Assay for the Inhibitors of Human Flap endonuclease 1 (FEN1). (Class of assay: confirmatory) [Related pubchem assays (depositor defined):AID488813]	Flap endonuclease 1	Homo sapiens	CHEMBL1201862
CHEMBL269538	CHEMBL5027	I	assay format	Potency	50118.7	nM	6864848	CHEMBL1794486	PUBCHEM_BIOASSAY: qHTS Assay for the Inhibitors of Human Flap endonuclease 1 (FEN1). (Class of assay: confirmatory) [Related pubchem assays (depositor defined):AID488813]	Flap endonuclease 1	Homo sapiens	CHEMBL1201862
CHEMBL150	CHEMBL5027	I	assay format	Potency	50118.7	nM	6853305	CHEMBL1794486	PUBCHEM_BIOASSAY: qHTS Assay for the Inhibitors of Human Flap endonuclease 1 (FEN1). (Class of assay: confirmatory) [Related pubchem assays (depositor defined):AID488813]	Flap endonuclease 1	Homo sapiens	CHEMBL1201862
CHEMBL140	CHEMBL5027	I	assay format	Potency	50118.7	nM	6894266	CHEMBL1794486	PUBCHEM_BIOASSAY: qHTS Assay for the Inhibitors of Human Flap endonuclease 1 (FEN1). (Class of assay: confirmatory) [Related pubchem assays (depositor defined):AID488813]	Flap endonuclease 1	Homo sapiens	CHEMBL1201862
CHEMBL82242	CHEMBL5027	A	assay format	Potency	39810.7	nM	6879702	CHEMBL1794486	PUBCHEM_BIOASSAY: qHTS Assay for the Inhibitors of Human Flap endonuclease 1 (FEN1). (Class of assay: confirmatory) [Related pubchem assays (depositor defined):AID488813]	Flap endonuclease 1	Homo sapiens	CHEMBL1201862
CHEMBL82242	CHEMBL5027	A	assay format	Potency	39810.7	nM	6879702	CHEMBL1794486	PUBCHEM_BIOASSAY: qHTS Assay for the Inhibitors of Human Flap endonuclease 1 (FEN1). (Class of assay: confirmatory) [Related pubchem assays (depositor defined):AID488813]	Flap endonuclease 1	Homo sapiens	CHEMBL1201862
CHEMBL289277	CHEMBL5027	A	assay format	Potency	39810.7	nM	6890624	CHEMBL1794486	PUBCHEM_BIOASSAY: qHTS Assay for the Inhibitors of Human Flap endonuclease 1 (FEN1). (Class of assay: confirmatory) [Related pubchem assays (depositor defined):AID488813]	Flap endonuclease 1	Homo sapiens	CHEMBL1201862
CHEMBL187266	CHEMBL5027	A	assay format	Potency	39810.7	nM	6842031	CHEMBL1794486	PUBCHEM_BIOASSAY: qHTS Assay for the Inhibitors of Human Flap endonuclease 1 (FEN1). (Class of assay: confirmatory) [Related pubchem assays (depositor defined):AID488813]	Flap endonuclease 1	Homo sapiens	CHEMBL1201862
CHEMBL8260	CHEMBL5027	A	assay format	Potency	35481.3	nM	6861192	CHEMBL1794486	PUBCHEM_BIOASSAY: qHTS Assay for the Inhibitors of Human Flap endonuclease 1 (FEN1). (Class of assay: confirmatory) [Related pubchem assays (depositor defined):AID488813]	Flap endonuclease 1	Homo sapiens	CHEMBL1201862
CHEMBL490355	CHEMBL5027	A	assay format	Potency	35481.3	nM	6865013	CHEMBL1794486	PUBCHEM_BIOASSAY: qHTS Assay for the Inhibitors of Human Flap endonuclease 1 (FEN1). (Class of assay: confirmatory) [Related pubchem assays (depositor defined):AID488813]	Flap endonuclease 1	Homo sapiens	CHEMBL1201862
CHEMBL214321	CHEMBL5027	A	assay format	Potency	35481.3	nM	6857115	CHEMBL1794486	PUBCHEM_BIOASSAY: qHTS Assay for the Inhibitors of Human Flap endonuclease 1 (FEN1). (Class of assay: confirmatory) [Related pubchem assays (depositor defined):AID488813]	Flap endonuclease 1	Homo sapiens	CHEMBL1201862
CHEMBL66	CHEMBL5027	A	assay format	Potency	31622.8	nM	6842426	CHEMBL1794486	PUBCHEM_BIOASSAY: qHTS Assay for the Inhibitors of Human Flap endonuclease 1 (FEN1). (Class of assay: confirmatory) [Related pubchem assays (depositor defined):AID488813]	Flap endonuclease 1	Homo sapiens	CHEMBL1201862
CHEMBL464006	CHEMBL5027	A	assay format	Potency	31622.8	nM	6897789	CHEMBL1794486	PUBCHEM_BIOASSAY: qHTS Assay for the Inhibitors of Human Flap endonuclease 1 (FEN1). (Class of assay: confirmatory) [Related pubchem assays (depositor defined):AID488813]	Flap endonuclease 1	Homo sapiens	CHEMBL1201862
CHEMBL28626	CHEMBL5027	A	assay format	Potency	28183.8	nM	6850084	CHEMBL1794486	PUBCHEM_BIOASSAY: qHTS Assay for the Inhibitors of Human Flap endonuclease 1 (FEN1). (Class of assay: confirmatory) [Related pubchem assays (depositor defined):AID488813]	Flap endonuclease 1	Homo sapiens	CHEMBL1201862
CHEMBL417799	CHEMBL5027	A	assay format	Potency	26679.5	nM	6861417	CHEMBL1794486	PUBCHEM_BIOASSAY: qHTS Assay for the Inhibitors of Human Flap endonuclease 1 (FEN1). (Class of assay: confirmatory) [Related pubchem assays (depositor defined):AID488813]	Flap endonuclease 1	Homo sapiens	CHEMBL1201862
CHEMBL45068	CHEMBL5027	A	assay format	Potency	25118.9	nM	6875886	CHEMBL1794486	PUBCHEM_BIOASSAY: qHTS Assay for the Inhibitors of Human Flap endonuclease 1 (FEN1). (Class of assay: confirmatory) [Related pubchem assays (depositor defined):AID488813]	Flap endonuclease 1	Homo sapiens	CHEMBL1201862
CHEMBL45068	CHEMBL5027	A	assay format	Potency	25118.9	nM	6875886	CHEMBL1794486	PUBCHEM_BIOASSAY: qHTS Assay for the Inhibitors of Human Flap endonuclease 1 (FEN1). (Class of assay: confirmatory) [Related pubchem assays (depositor defined):AID488813]	Flap endonuclease 1	Homo sapiens	CHEMBL1201862
CHEMBL163316	CHEMBL5027	A	assay format	Potency	25118.9	nM	6868366	CHEMBL1794486	PUBCHEM_BIOASSAY: qHTS Assay for the Inhibitors of Human Flap endonuclease 1 (FEN1). (Class of assay: confirmatory) [Related pubchem assays (depositor defined):AID488813]	Flap endonuclease 1	Homo sapiens	CHEMBL1201862
CHEMBL1417159	CHEMBL5027	A	assay format	Potency	22387.2	nM	6886875	CHEMBL1794486	PUBCHEM_BIOASSAY: qHTS Assay for the Inhibitors of Human Flap endonuclease 1 (FEN1). (Class of assay: confirmatory) [Related pubchem assays (depositor defined):AID488813]	Flap endonuclease 1	Homo sapiens	CHEMBL1201862
CHEMBL15192	CHEMBL5027	A	assay format	Potency	21192.3	nM	6845846	CHEMBL1794486	PUBCHEM_BIOASSAY: qHTS Assay for the Inhibitors of Human Flap endonuclease 1 (FEN1). (Class of assay: confirmatory) [Related pubchem assays (depositor defined):AID488813]	Flap endonuclease 1	Homo sapiens	CHEMBL1201862
CHEMBL8260	CHEMBL5027	A	assay format	Potency	17782.8	nM	6872255	CHEMBL1794486	PUBCHEM_BIOASSAY: qHTS Assay for the Inhibitors of Human Flap endonuclease 1 (FEN1). (Class of assay: confirmatory) [Related pubchem assays (depositor defined):AID488813]	Flap endonuclease 1	Homo sapiens	CHEMBL1201862
CHEMBL233929	CHEMBL5027	A	assay format	Potency	17782.8	nM	6886966	CHEMBL1794486	PUBCHEM_BIOASSAY: qHTS Assay for the Inhibitors of Human Flap endonuclease 1 (FEN1). (Class of assay: confirmatory) [Related pubchem assays (depositor defined):AID488813]	Flap endonuclease 1	Homo sapiens	CHEMBL1201862
CHEMBL151	CHEMBL5027	A	assay format	Potency	15848.9	nM	6894527	CHEMBL1794486	PUBCHEM_BIOASSAY: qHTS Assay for the Inhibitors of Human Flap endonuclease 1 (FEN1). (Class of assay: confirmatory) [Related pubchem assays (depositor defined):AID488813]	Flap endonuclease 1	Homo sapiens	CHEMBL1201862
CHEMBL187460	CHEMBL5027	A	assay format	Potency	14125.4	nM	6853330	CHEMBL1794486	PUBCHEM_BIOASSAY: qHTS Assay for the Inhibitors of Human Flap endonuclease 1 (FEN1). (Class of assay: confirmatory) [Related pubchem assays (depositor defined):AID488813]	Flap endonuclease 1	Homo sapiens	CHEMBL1201862
CHEMBL1594741	CHEMBL5027	A	assay format	Potency	11220.2	nM	6864549	CHEMBL1794486	PUBCHEM_BIOASSAY: qHTS Assay for the Inhibitors of Human Flap endonuclease 1 (FEN1). (Class of assay: confirmatory) [Related pubchem assays (depositor defined):AID488813]	Flap endonuclease 1	Homo sapiens	CHEMBL1201862
CHEMBL151	CHEMBL5027	A	assay format	Potency	11220.2	nM	6861138	CHEMBL1794486	PUBCHEM_BIOASSAY: qHTS Assay for the Inhibitors of Human Flap endonuclease 1 (FEN1). (Class of assay: confirmatory) [Related pubchem assays (depositor defined):AID488813]	Flap endonuclease 1	Homo sapiens	CHEMBL1201862
CHEMBL28	CHEMBL5027	A	assay format	Potency	10621.3	nM	6894247	CHEMBL1794486	PUBCHEM_BIOASSAY: qHTS Assay for the Inhibitors of Human Flap endonuclease 1 (FEN1). (Class of assay: confirmatory) [Related pubchem assays (depositor defined):AID488813]	Flap endonuclease 1	Homo sapiens	CHEMBL1201862
CHEMBL363535	CHEMBL5027	A	assay format	Potency	10000	nM	6879827	CHEMBL1794486	PUBCHEM_BIOASSAY: qHTS Assay for the Inhibitors of Human Flap endonuclease 1 (FEN1). (Class of assay: confirmatory) [Related pubchem assays (depositor defined):AID488813]	Flap endonuclease 1	Homo sapiens	CHEMBL1201862
CHEMBL477	CHEMBL5027	A	assay format	Potency	8436.8	nM	6857527	CHEMBL1794486	PUBCHEM_BIOASSAY: qHTS Assay for the Inhibitors of Human Flap endonuclease 1 (FEN1). (Class of assay: confirmatory) [Related pubchem assays (depositor defined):AID488813]	Flap endonuclease 1	Homo sapiens	CHEMBL1201862
CHEMBL129795	CHEMBL5027	A	assay format	Potency	8436.8	nM	6894356	CHEMBL1794486	PUBCHEM_BIOASSAY: qHTS Assay for the Inhibitors of Human Flap endonuclease 1 (FEN1). (Class of assay: confirmatory) [Related pubchem assays (depositor defined):AID488813]	Flap endonuclease 1	Homo sapiens	CHEMBL1201862
CHEMBL470881	CHEMBL5027	A	assay format	Potency	7943.3	nM	6857043	CHEMBL1794486	PUBCHEM_BIOASSAY: qHTS Assay for the Inhibitors of Human Flap endonuclease 1 (FEN1). (Class of assay: confirmatory) [Related pubchem assays (depositor defined):AID488813]	Flap endonuclease 1	Homo sapiens	CHEMBL1201862
CHEMBL289277	CHEMBL5027	A	assay format	Potency	6701.6	nM	6842439	CHEMBL1794486	PUBCHEM_BIOASSAY: qHTS Assay for the Inhibitors of Human Flap endonuclease 1 (FEN1). (Class of assay: confirmatory) [Related pubchem assays (depositor defined):AID488813]	Flap endonuclease 1	Homo sapiens	CHEMBL1201862
CHEMBL44	CHEMBL5027	A	assay format	Potency	5323.3	nM	6845842	CHEMBL1794486	PUBCHEM_BIOASSAY: qHTS Assay for the Inhibitors of Human Flap endonuclease 1 (FEN1). (Class of assay: confirmatory) [Related pubchem assays (depositor defined):AID488813]	Flap endonuclease 1	Homo sapiens	CHEMBL1201862
CHEMBL311498	CHEMBL5027	A	assay format	Potency	4744.4	nM	6891086	CHEMBL1794486	PUBCHEM_BIOASSAY: qHTS Assay for the Inhibitors of Human Flap endonuclease 1 (FEN1). (Class of assay: confirmatory) [Related pubchem assays (depositor defined):AID488813]	Flap endonuclease 1	Homo sapiens	CHEMBL1201862
CHEMBL1235966	CHEMBL5027	A	assay format	Potency	4466.8	nM	6887068	CHEMBL1794486	PUBCHEM_BIOASSAY: qHTS Assay for the Inhibitors of Human Flap endonuclease 1 (FEN1). (Class of assay: confirmatory) [Related pubchem assays (depositor defined):AID488813]	Flap endonuclease 1	Homo sapiens	CHEMBL1201862
CHEMBL15192	CHEMBL5027	A	assay format	Potency	3548.1	nM	6894389	CHEMBL1794486	PUBCHEM_BIOASSAY: qHTS Assay for the Inhibitors of Human Flap endonuclease 1 (FEN1). (Class of assay: confirmatory) [Related pubchem assays (depositor defined):AID488813]	Flap endonuclease 1	Homo sapiens	CHEMBL1201862
CHEMBL28626	CHEMBL5027	A	assay format	Potency	2377.8	nM	6879526	CHEMBL1794486	PUBCHEM_BIOASSAY: qHTS Assay for the Inhibitors of Human Flap endonuclease 1 (FEN1). (Class of assay: confirmatory) [Related pubchem assays (depositor defined):AID488813]	Flap endonuclease 1	Homo sapiens	CHEMBL1201862
CHEMBL522983	CHEMBL5027	A	assay format	Potency	2238.7	nM	6891110	CHEMBL1794486	PUBCHEM_BIOASSAY: qHTS Assay for the Inhibitors of Human Flap endonuclease 1 (FEN1). (Class of assay: confirmatory) [Related pubchem assays (depositor defined):AID488813]	Flap endonuclease 1	Homo sapiens	CHEMBL1201862
CHEMBL164	CHEMBL5027	A	assay format	Potency	2238.7	nM	6846440	CHEMBL1794486	PUBCHEM_BIOASSAY: qHTS Assay for the Inhibitors of Human Flap endonuclease 1 (FEN1). (Class of assay: confirmatory) [Related pubchem assays (depositor defined):AID488813]	Flap endonuclease 1	Homo sapiens	CHEMBL1201862
CHEMBL164	CHEMBL5027	A	assay format	Potency	2238.7	nM	6860880	CHEMBL1794486	PUBCHEM_BIOASSAY: qHTS Assay for the Inhibitors of Human Flap endonuclease 1 (FEN1). (Class of assay: confirmatory) [Related pubchem assays (depositor defined):AID488813]	Flap endonuclease 1	Homo sapiens	CHEMBL1201862
CHEMBL164	CHEMBL5027	A	assay format	Potency	2238.7	nM	6846440	CHEMBL1794486	PUBCHEM_BIOASSAY: qHTS Assay for the Inhibitors of Human Flap endonuclease 1 (FEN1). (Class of assay: confirmatory) [Related pubchem assays (depositor defined):AID488813]	Flap endonuclease 1	Homo sapiens	CHEMBL1201862
CHEMBL164	CHEMBL5027	A	assay format	Potency	2238.7	nM	6860880	CHEMBL1794486	PUBCHEM_BIOASSAY: qHTS Assay for the Inhibitors of Human Flap endonuclease 1 (FEN1). (Class of assay: confirmatory) [Related pubchem assays (depositor defined):AID488813]	Flap endonuclease 1	Homo sapiens	CHEMBL1201862
CHEMBL164	CHEMBL5027	A	assay format	Potency	1500.3	nM	6876000	CHEMBL1794486	PUBCHEM_BIOASSAY: qHTS Assay for the Inhibitors of Human Flap endonuclease 1 (FEN1). (Class of assay: confirmatory) [Related pubchem assays (depositor defined):AID488813]	Flap endonuclease 1	Homo sapiens	CHEMBL1201862
CHEMBL164	CHEMBL5027	A	assay format	Potency	1500.3	nM	6876000	CHEMBL1794486	PUBCHEM_BIOASSAY: qHTS Assay for the Inhibitors of Human Flap endonuclease 1 (FEN1). (Class of assay: confirmatory) [Related pubchem assays (depositor defined):AID488813]	Flap endonuclease 1	Homo sapiens	CHEMBL1201862
CHEMBL164	CHEMBL5027	A	assay format	Potency	1412.5	nM	6890878	CHEMBL1794486	PUBCHEM_BIOASSAY: qHTS Assay for the Inhibitors of Human Flap endonuclease 1 (FEN1). (Class of assay: confirmatory) [Related pubchem assays (depositor defined):AID488813]	Flap endonuclease 1	Homo sapiens	CHEMBL1201862
CHEMBL164	CHEMBL5027	A	assay format	Potency	1412.5	nM	6890878	CHEMBL1794486	PUBCHEM_BIOASSAY: qHTS Assay for the Inhibitors of Human Flap endonuclease 1 (FEN1). (Class of assay: confirmatory) [Related pubchem assays (depositor defined):AID488813]	Flap endonuclease 1	Homo sapiens	CHEMBL1201862
CHEMBL164	CHEMBL5027	A	assay format	Potency	1000	nM	6846031	CHEMBL1794486	PUBCHEM_BIOASSAY: qHTS Assay for the Inhibitors of Human Flap endonuclease 1 (FEN1). (Class of assay: confirmatory) [Related pubchem assays (depositor defined):AID488813]	Flap endonuclease 1	Homo sapiens	CHEMBL1201862
CHEMBL164	CHEMBL5027	A	assay format	Potency	1000	nM	6846031	CHEMBL1794486	PUBCHEM_BIOASSAY: qHTS Assay for the Inhibitors of Human Flap endonuclease 1 (FEN1). (Class of assay: confirmatory) [Related pubchem assays (depositor defined):AID488813]	Flap endonuclease 1	Homo sapiens	CHEMBL1201862
CHEMBL69863	CHEMBL5027	A	assay format	Potency	843.7	nM	6861029	CHEMBL1794486	PUBCHEM_BIOASSAY: qHTS Assay for the Inhibitors of Human Flap endonuclease 1 (FEN1). (Class of assay: confirmatory) [Related pubchem assays (depositor defined):AID488813]	Flap endonuclease 1	Homo sapiens	CHEMBL1201862
CHEMBL59	CHEMBL5027	A	assay format	Potency	843.7	nM	6883290	CHEMBL1794486	PUBCHEM_BIOASSAY: qHTS Assay for the Inhibitors of Human Flap endonuclease 1 (FEN1). (Class of assay: confirmatory) [Related pubchem assays (depositor defined):AID488813]	Flap endonuclease 1	Homo sapiens	CHEMBL1201862
CHEMBL12014	CHEMBL6035	A	assay format	Potency	21192.3	nM	5802539	CHEMBL1614347	PUBCHEM_BIOASSAY: qHTS Assay for Substrates of Mammalian Selenoprotein Thioredoxin Reductase 1 (TrxR1). (Class of assay: confirmatory) [Related pubchem assays (depositor defined):AID488771, AID488773, AID587]	Thioredoxin reductase 1, cytoplasmic	Rattus norvegicus	CHEMBL1201862
CHEMBL15192	CHEMBL6035	A	assay format	Potency	18887.6	nM	5802472	CHEMBL1614347	PUBCHEM_BIOASSAY: qHTS Assay for Substrates of Mammalian Selenoprotein Thioredoxin Reductase 1 (TrxR1). (Class of assay: confirmatory) [Related pubchem assays (depositor defined):AID488771, AID488773, AID587]	Thioredoxin reductase 1, cytoplasmic	Rattus norvegicus	CHEMBL1201862
CHEMBL504850	CHEMBL6035	I	assay format	Potency	79432.8	nM	7432904	CHEMBL1794440	PUBCHEM_BIOASSAY: qHTS Assay for Substrates of Mammalian Selenoprotein Thioredoxin Reductase 1 (TrxR1): qHTS. (Class of assay: confirmatory) [Related pubchem assays (depositor defined):AID488771]	Thioredoxin reductase 1, cytoplasmic	Rattus norvegicus	CHEMBL1201862
CHEMBL380456	CHEMBL6035	I	assay format	Potency	79432.8	nM	7472548	CHEMBL1794440	PUBCHEM_BIOASSAY: qHTS Assay for Substrates of Mammalian Selenoprotein Thioredoxin Reductase 1 (TrxR1): qHTS. (Class of assay: confirmatory) [Related pubchem assays (depositor defined):AID488771]	Thioredoxin reductase 1, cytoplasmic	Rattus norvegicus	CHEMBL1201862
CHEMBL12014	CHEMBL6035	I	assay format	Potency	79432.8	nM	7557431	CHEMBL1794440	PUBCHEM_BIOASSAY: qHTS Assay for Substrates of Mammalian Selenoprotein Thioredoxin Reductase 1 (TrxR1): qHTS. (Class of assay: confirmatory) [Related pubchem assays (depositor defined):AID488771]	Thioredoxin reductase 1, cytoplasmic	Rattus norvegicus	CHEMBL1201862
CHEMBL156127	CHEMBL6035	I	assay format	Potency	63095.7	nM	7436516	CHEMBL1794440	PUBCHEM_BIOASSAY: qHTS Assay for Substrates of Mammalian Selenoprotein Thioredoxin Reductase 1 (TrxR1): qHTS. (Class of assay: confirmatory) [Related pubchem assays (depositor defined):AID488771]	Thioredoxin reductase 1, cytoplasmic	Rattus norvegicus	CHEMBL1201862
CHEMBL441986	CHEMBL6035	I	assay format	Potency	56234.1	nM	7552081	CHEMBL1794440	PUBCHEM_BIOASSAY: qHTS Assay for Substrates of Mammalian Selenoprotein Thioredoxin Reductase 1 (TrxR1): qHTS. (Class of assay: confirmatory) [Related pubchem assays (depositor defined):AID488771]	Thioredoxin reductase 1, cytoplasmic	Rattus norvegicus	CHEMBL1201862
CHEMBL269538	CHEMBL6035	I	assay format	Potency	56234.1	nM	7551730	CHEMBL1794440	PUBCHEM_BIOASSAY: qHTS Assay for Substrates of Mammalian Selenoprotein Thioredoxin Reductase 1 (TrxR1): qHTS. (Class of assay: confirmatory) [Related pubchem assays (depositor defined):AID488771]	Thioredoxin reductase 1, cytoplasmic	Rattus norvegicus	CHEMBL1201862
CHEMBL19032	CHEMBL6035	I	assay format	Potency	56234.1	nM	7546886	CHEMBL1794440	PUBCHEM_BIOASSAY: qHTS Assay for Substrates of Mammalian Selenoprotein Thioredoxin Reductase 1 (TrxR1): qHTS. (Class of assay: confirmatory) [Related pubchem assays (depositor defined):AID488771]	Thioredoxin reductase 1, cytoplasmic	Rattus norvegicus	CHEMBL1201862
CHEMBL49732	CHEMBL6035	I	assay format	Potency	50118.7	nM	7557795	CHEMBL1794440	PUBCHEM_BIOASSAY: qHTS Assay for Substrates of Mammalian Selenoprotein Thioredoxin Reductase 1 (TrxR1): qHTS. (Class of assay: confirmatory) [Related pubchem assays (depositor defined):AID488771]	Thioredoxin reductase 1, cytoplasmic	Rattus norvegicus	CHEMBL1201862
CHEMBL486386	CHEMBL6035	A	assay format	Potency	31622.8	nM	7563340	CHEMBL1794440	PUBCHEM_BIOASSAY: qHTS Assay for Substrates of Mammalian Selenoprotein Thioredoxin Reductase 1 (TrxR1): qHTS. (Class of assay: confirmatory) [Related pubchem assays (depositor defined):AID488771]	Thioredoxin reductase 1, cytoplasmic	Rattus norvegicus	CHEMBL1201862
CHEMBL417799	CHEMBL6035	A	assay format	Potency	31622.8	nM	7555424	CHEMBL1794440	PUBCHEM_BIOASSAY: qHTS Assay for Substrates of Mammalian Selenoprotein Thioredoxin Reductase 1 (TrxR1): qHTS. (Class of assay: confirmatory) [Related pubchem assays (depositor defined):AID488771]	Thioredoxin reductase 1, cytoplasmic	Rattus norvegicus	CHEMBL1201862
CHEMBL1317348	CHEMBL6035	A	assay format	Potency	28183.8	nM	7551954	CHEMBL1794440	PUBCHEM_BIOASSAY: qHTS Assay for Substrates of Mammalian Selenoprotein Thioredoxin Reductase 1 (TrxR1): qHTS. (Class of assay: confirmatory) [Related pubchem assays (depositor defined):AID488771]	Thioredoxin reductase 1, cytoplasmic	Rattus norvegicus	CHEMBL1201862
CHEMBL12014	CHEMBL6035	A	assay format	Potency	28183.8	nM	7558935	CHEMBL1794440	PUBCHEM_BIOASSAY: qHTS Assay for Substrates of Mammalian Selenoprotein Thioredoxin Reductase 1 (TrxR1): qHTS. (Class of assay: confirmatory) [Related pubchem assays (depositor defined):AID488771]	Thioredoxin reductase 1, cytoplasmic	Rattus norvegicus	CHEMBL1201862
CHEMBL69863	CHEMBL6035	A	assay format	Potency	19952.6	nM	7549026	CHEMBL1794440	PUBCHEM_BIOASSAY: qHTS Assay for Substrates of Mammalian Selenoprotein Thioredoxin Reductase 1 (TrxR1): qHTS. (Class of assay: confirmatory) [Related pubchem assays (depositor defined):AID488771]	Thioredoxin reductase 1, cytoplasmic	Rattus norvegicus	CHEMBL1201862
CHEMBL12014	CHEMBL6035	A	assay format	Potency	19952.6	nM	7562387	CHEMBL1794440	PUBCHEM_BIOASSAY: qHTS Assay for Substrates of Mammalian Selenoprotein Thioredoxin Reductase 1 (TrxR1): qHTS. (Class of assay: confirmatory) [Related pubchem assays (depositor defined):AID488771]	Thioredoxin reductase 1, cytoplasmic	Rattus norvegicus	CHEMBL1201862
CHEMBL8145	CHEMBL6035	A	assay format	Potency	18887.6	nM	7559134	CHEMBL1794440	PUBCHEM_BIOASSAY: qHTS Assay for Substrates of Mammalian Selenoprotein Thioredoxin Reductase 1 (TrxR1): qHTS. (Class of assay: confirmatory) [Related pubchem assays (depositor defined):AID488771]	Thioredoxin reductase 1, cytoplasmic	Rattus norvegicus	CHEMBL1201862
CHEMBL15192	CHEMBL6035	A	assay format	Potency	17782.8	nM	7476136	CHEMBL1794440	PUBCHEM_BIOASSAY: qHTS Assay for Substrates of Mammalian Selenoprotein Thioredoxin Reductase 1 (TrxR1): qHTS. (Class of assay: confirmatory) [Related pubchem assays (depositor defined):AID488771]	Thioredoxin reductase 1, cytoplasmic	Rattus norvegicus	CHEMBL1201862
CHEMBL15192	CHEMBL6035	A	assay format	Potency	17782.8	nM	7559774	CHEMBL1794440	PUBCHEM_BIOASSAY: qHTS Assay for Substrates of Mammalian Selenoprotein Thioredoxin Reductase 1 (TrxR1): qHTS. (Class of assay: confirmatory) [Related pubchem assays (depositor defined):AID488771]	Thioredoxin reductase 1, cytoplasmic	Rattus norvegicus	CHEMBL1201862
CHEMBL164	CHEMBL6035	A	assay format	Potency	56.2	nM	7556381	CHEMBL1794440	PUBCHEM_BIOASSAY: qHTS Assay for Substrates of Mammalian Selenoprotein Thioredoxin Reductase 1 (TrxR1): qHTS. (Class of assay: confirmatory) [Related pubchem assays (depositor defined):AID488771]	Thioredoxin reductase 1, cytoplasmic	Rattus norvegicus	CHEMBL1201862
CHEMBL164	CHEMBL6035	A	assay format	Potency	56.2	nM	7556381	CHEMBL1794440	PUBCHEM_BIOASSAY: qHTS Assay for Substrates of Mammalian Selenoprotein Thioredoxin Reductase 1 (TrxR1): qHTS. (Class of assay: confirmatory) [Related pubchem assays (depositor defined):AID488771]	Thioredoxin reductase 1, cytoplasmic	Rattus norvegicus	CHEMBL1201862
CHEMBL103	CHEMBL240	I	assay format	Potency	50118.7	nM	7012584	CHEMBL1794573	PUBCHEM_BIOASSAY: qHTS Assay for Small Molecule Inhibitors of the Human hERG Channel Activity. (Class of assay: confirmatory)	HERG	Homo sapiens	CHEMBL1201862
CHEMBL289277	CHEMBL240	A	assay format	Potency	39810.7	nM	7008813	CHEMBL1794573	PUBCHEM_BIOASSAY: qHTS Assay for Small Molecule Inhibitors of the Human hERG Channel Activity. (Class of assay: confirmatory)	HERG	Homo sapiens	CHEMBL1201862
CHEMBL410683	CHEMBL240	A	assay format	Potency	35481.3	nM	7005185	CHEMBL1794573	PUBCHEM_BIOASSAY: qHTS Assay for Small Molecule Inhibitors of the Human hERG Channel Activity. (Class of assay: confirmatory)	HERG	Homo sapiens	CHEMBL1201862
CHEMBL410683	CHEMBL240	A	assay format	Potency	35481.3	nM	7005185	CHEMBL1794573	PUBCHEM_BIOASSAY: qHTS Assay for Small Molecule Inhibitors of the Human hERG Channel Activity. (Class of assay: confirmatory)	HERG	Homo sapiens	CHEMBL1201862
CHEMBL453066	CHEMBL240	A	assay format	Potency	31622.8	nM	7012700	CHEMBL1794573	PUBCHEM_BIOASSAY: qHTS Assay for Small Molecule Inhibitors of the Human hERG Channel Activity. (Class of assay: confirmatory)	HERG	Homo sapiens	CHEMBL1201862
CHEMBL429023	CHEMBL240	A	assay format	Potency	25118.9	nM	7008891	CHEMBL1794573	PUBCHEM_BIOASSAY: qHTS Assay for Small Molecule Inhibitors of the Human hERG Channel Activity. (Class of assay: confirmatory)	HERG	Homo sapiens	CHEMBL1201862
CHEMBL402063	CHEMBL240	A	assay format	Potency	17782.8	nM	7012737	CHEMBL1794573	PUBCHEM_BIOASSAY: qHTS Assay for Small Molecule Inhibitors of the Human hERG Channel Activity. (Class of assay: confirmatory)	HERG	Homo sapiens	CHEMBL1201862
CHEMBL15192	CHEMBL240	A	assay format	Potency	15848.9	nM	7005052	CHEMBL1794573	PUBCHEM_BIOASSAY: qHTS Assay for Small Molecule Inhibitors of the Human hERG Channel Activity. (Class of assay: confirmatory)	HERG	Homo sapiens	CHEMBL1201862
CHEMBL45068	CHEMBL240	A	assay format	Potency	12589.3	nM	7005109	CHEMBL1794573	PUBCHEM_BIOASSAY: qHTS Assay for Small Molecule Inhibitors of the Human hERG Channel Activity. (Class of assay: confirmatory)	HERG	Homo sapiens	CHEMBL1201862
CHEMBL45068	CHEMBL240	A	assay format	Potency	12589.3	nM	7005109	CHEMBL1794573	PUBCHEM_BIOASSAY: qHTS Assay for Small Molecule Inhibitors of the Human hERG Channel Activity. (Class of assay: confirmatory)	HERG	Homo sapiens	CHEMBL1201862
CHEMBL129795	CHEMBL240	A	assay format	Potency	3981.1	nM	7008827	CHEMBL1794573	PUBCHEM_BIOASSAY: qHTS Assay for Small Molecule Inhibitors of the Human hERG Channel Activity. (Class of assay: confirmatory)	HERG	Homo sapiens	CHEMBL1201862
CHEMBL28626	CHEMBL240	A	assay format	Potency	3162.3	nM	7008762	CHEMBL1794573	PUBCHEM_BIOASSAY: qHTS Assay for Small Molecule Inhibitors of the Human hERG Channel Activity. (Class of assay: confirmatory)	HERG	Homo sapiens	CHEMBL1201862
CHEMBL140	CHEMBL240	A	assay format	Potency	3162.3	nM	7012706	CHEMBL1794573	PUBCHEM_BIOASSAY: qHTS Assay for Small Molecule Inhibitors of the Human hERG Channel Activity. (Class of assay: confirmatory)	HERG	Homo sapiens	CHEMBL1201862
CHEMBL145	CHEMBL240	A	assay format	Potency	2511.9	nM	7012565	CHEMBL1794573	PUBCHEM_BIOASSAY: qHTS Assay for Small Molecule Inhibitors of the Human hERG Channel Activity. (Class of assay: confirmatory)	HERG	Homo sapiens	CHEMBL1201862
CHEMBL150	CHEMBL240	A	assay format	Potency	2.2	nM	7008853	CHEMBL1794573	PUBCHEM_BIOASSAY: qHTS Assay for Small Molecule Inhibitors of the Human hERG Channel Activity. (Class of assay: confirmatory)	HERG	Homo sapiens	CHEMBL1201862
CHEMBL511995	CHEMBL4096	I	assay format	Potency	70794.6	nM	5553303	CHEMBL1738132	PUBCHEM_BIOASSAY: qHTS assay for re-activators of p53 using a Luc reporter. (Class of assay: confirmatory) [Related pubchem assays (depositor defined):AID504709]	Cellular tumor antigen p53	Homo sapiens	CHEMBL1201862
CHEMBL486422	CHEMBL4096	I	assay format	Potency	56234.1	nM	5531450	CHEMBL1738132	PUBCHEM_BIOASSAY: qHTS assay for re-activators of p53 using a Luc reporter. (Class of assay: confirmatory) [Related pubchem assays (depositor defined):AID504709]	Cellular tumor antigen p53	Homo sapiens	CHEMBL1201862
CHEMBL131921	CHEMBL4096	I	assay format	Potency	56234.1	nM	5549519	CHEMBL1738132	PUBCHEM_BIOASSAY: qHTS assay for re-activators of p53 using a Luc reporter. (Class of assay: confirmatory) [Related pubchem assays (depositor defined):AID504709]	Cellular tumor antigen p53	Homo sapiens	CHEMBL1201862
CHEMBL165	CHEMBL4096	I	assay format	Potency	50118.7	nM	5530493	CHEMBL1738132	PUBCHEM_BIOASSAY: qHTS assay for re-activators of p53 using a Luc reporter. (Class of assay: confirmatory) [Related pubchem assays (depositor defined):AID504709]	Cellular tumor antigen p53	Homo sapiens	CHEMBL1201862
CHEMBL129795	CHEMBL4096	I	assay format	Potency	50118.7	nM	5546841	CHEMBL1738132	PUBCHEM_BIOASSAY: qHTS assay for re-activators of p53 using a Luc reporter. (Class of assay: confirmatory) [Related pubchem assays (depositor defined):AID504709]	Cellular tumor antigen p53	Homo sapiens	CHEMBL1201862
CHEMBL1575074	CHEMBL4096	A	assay format	Potency	35481.3	nM	5555537	CHEMBL1738132	PUBCHEM_BIOASSAY: qHTS assay for re-activators of p53 using a Luc reporter. (Class of assay: confirmatory) [Related pubchem assays (depositor defined):AID504709]	Cellular tumor antigen p53	Homo sapiens	CHEMBL1201862
CHEMBL151	CHEMBL4096	A	assay format	Potency	28183.8	nM	5557765	CHEMBL1738132	PUBCHEM_BIOASSAY: qHTS assay for re-activators of p53 using a Luc reporter. (Class of assay: confirmatory) [Related pubchem assays (depositor defined):AID504709]	Cellular tumor antigen p53	Homo sapiens	CHEMBL1201862
CHEMBL233929	CHEMBL4096	A	assay format	Potency	11220.2	nM	5549579	CHEMBL1738132	PUBCHEM_BIOASSAY: qHTS assay for re-activators of p53 using a Luc reporter. (Class of assay: confirmatory) [Related pubchem assays (depositor defined):AID504709]	Cellular tumor antigen p53	Homo sapiens	CHEMBL1201862
CHEMBL69863	CHEMBL4096	A	assay format	Potency	10000	nM	5549243	CHEMBL1738132	PUBCHEM_BIOASSAY: qHTS assay for re-activators of p53 using a Luc reporter. (Class of assay: confirmatory) [Related pubchem assays (depositor defined):AID504709]	Cellular tumor antigen p53	Homo sapiens	CHEMBL1201862
CHEMBL44	CHEMBL4096	A	assay format	Potency	2511.9	nM	5555064	CHEMBL1738132	PUBCHEM_BIOASSAY: qHTS assay for re-activators of p53 using a Luc reporter. (Class of assay: confirmatory) [Related pubchem assays (depositor defined):AID504709]	Cellular tumor antigen p53	Homo sapiens	CHEMBL1201862
CHEMBL363535	CHEMBL4096	A	assay format	Potency	2511.9	nM	5559068	CHEMBL1738132	PUBCHEM_BIOASSAY: qHTS assay for re-activators of p53 using a Luc reporter. (Class of assay: confirmatory) [Related pubchem assays (depositor defined):AID504709]	Cellular tumor antigen p53	Homo sapiens	CHEMBL1201862
CHEMBL103	CHEMBL1293294	I	assay format	Potency	115821	nM	3856126	CHEMBL1613838	PUBCHEM_BIOASSAY: qHTS Assay for Rab9 Promoter Activators. (Class of assay: confirmatory)	Ras-related protein Rab-9A	Homo sapiens	CHEMBL1201862
CHEMBL429023	CHEMBL1293294	I	assay format	Potency	73078	nM	3833684	CHEMBL1613838	PUBCHEM_BIOASSAY: qHTS Assay for Rab9 Promoter Activators. (Class of assay: confirmatory)	Ras-related protein Rab-9A	Homo sapiens	CHEMBL1201862
CHEMBL69863	CHEMBL1293294	I	assay format	Potency	58047.9	nM	3852852	CHEMBL1613838	PUBCHEM_BIOASSAY: qHTS Assay for Rab9 Promoter Activators. (Class of assay: confirmatory)	Ras-related protein Rab-9A	Homo sapiens	CHEMBL1201862
CHEMBL15192	CHEMBL1293294	I	assay format	Potency	58047.9	nM	3846023	CHEMBL1613838	PUBCHEM_BIOASSAY: qHTS Assay for Rab9 Promoter Activators. (Class of assay: confirmatory)	Ras-related protein Rab-9A	Homo sapiens	CHEMBL1201862
CHEMBL417799	CHEMBL1293294	A	assay format	Potency	46109.1	nM	3859851	CHEMBL1613838	PUBCHEM_BIOASSAY: qHTS Assay for Rab9 Promoter Activators. (Class of assay: confirmatory)	Ras-related protein Rab-9A	Homo sapiens	CHEMBL1201862
CHEMBL165	CHEMBL1293294	A	assay format	Potency	29092.9	nM	3874915	CHEMBL1613838	PUBCHEM_BIOASSAY: qHTS Assay for Rab9 Promoter Activators. (Class of assay: confirmatory)	Ras-related protein Rab-9A	Homo sapiens	CHEMBL1201862
CHEMBL44	CHEMBL1293294	A	assay format	Potency	12589.3	nM	3834486	CHEMBL1613838	PUBCHEM_BIOASSAY: qHTS Assay for Rab9 Promoter Activators. (Class of assay: confirmatory)	Ras-related protein Rab-9A	Homo sapiens	CHEMBL1201862
CHEMBL8145	CHEMBL1293294	A	assay format	Potency	10000	nM	3845894	CHEMBL1613838	PUBCHEM_BIOASSAY: qHTS Assay for Rab9 Promoter Activators. (Class of assay: confirmatory)	Ras-related protein Rab-9A	Homo sapiens	CHEMBL1201862
CHEMBL465843	CHEMBL1293294	A	assay format	Potency	6309.6	nM	3853286	CHEMBL1613838	PUBCHEM_BIOASSAY: qHTS Assay for Rab9 Promoter Activators. (Class of assay: confirmatory)	Ras-related protein Rab-9A	Homo sapiens	CHEMBL1201862
CHEMBL465843	CHEMBL1293294	A	assay format	Potency	6309.6	nM	3853286	CHEMBL1613838	PUBCHEM_BIOASSAY: qHTS Assay for Rab9 Promoter Activators. (Class of assay: confirmatory)	Ras-related protein Rab-9A	Homo sapiens	CHEMBL1201862
CHEMBL486422	CHEMBL1293294	A	assay format	Potency	5623.4	nM	3852138	CHEMBL1613838	PUBCHEM_BIOASSAY: qHTS Assay for Rab9 Promoter Activators. (Class of assay: confirmatory)	Ras-related protein Rab-9A	Homo sapiens	CHEMBL1201862
CHEMBL241608	CHEMBL1293294	A	assay format	Potency	5623.4	nM	3853779	CHEMBL1613838	PUBCHEM_BIOASSAY: qHTS Assay for Rab9 Promoter Activators. (Class of assay: confirmatory)	Ras-related protein Rab-9A	Homo sapiens	CHEMBL1201862
CHEMBL303846	CHEMBL1293294	A	assay format	Potency	5011.9	nM	3835985	CHEMBL1613838	PUBCHEM_BIOASSAY: qHTS Assay for Rab9 Promoter Activators. (Class of assay: confirmatory)	Ras-related protein Rab-9A	Homo sapiens	CHEMBL1201862
CHEMBL44	CHEMBL1293294	A	assay format	Potency	3981.1	nM	3836215	CHEMBL1613838	PUBCHEM_BIOASSAY: qHTS Assay for Rab9 Promoter Activators. (Class of assay: confirmatory)	Ras-related protein Rab-9A	Homo sapiens	CHEMBL1201862
CHEMBL165	CHEMBL1293294	A	assay format	Potency	3981.1	nM	3861276	CHEMBL1613838	PUBCHEM_BIOASSAY: qHTS Assay for Rab9 Promoter Activators. (Class of assay: confirmatory)	Ras-related protein Rab-9A	Homo sapiens	CHEMBL1201862
CHEMBL83527	CHEMBL1293294	A	assay format	Potency	3162.3	nM	3855297	CHEMBL1613838	PUBCHEM_BIOASSAY: qHTS Assay for Rab9 Promoter Activators. (Class of assay: confirmatory)	Ras-related protein Rab-9A	Homo sapiens	CHEMBL1201862
CHEMBL306946	CHEMBL1293294	A	assay format	Potency	3162.3	nM	3858366	CHEMBL1613838	PUBCHEM_BIOASSAY: qHTS Assay for Rab9 Promoter Activators. (Class of assay: confirmatory)	Ras-related protein Rab-9A	Homo sapiens	CHEMBL1201862
CHEMBL275638	CHEMBL1293294	A	assay format	Potency	3162.3	nM	3834524	CHEMBL1613838	PUBCHEM_BIOASSAY: qHTS Assay for Rab9 Promoter Activators. (Class of assay: confirmatory)	Ras-related protein Rab-9A	Homo sapiens	CHEMBL1201862
CHEMBL243664	CHEMBL1293294	A	assay format	Potency	3162.3	nM	3845938	CHEMBL1613838	PUBCHEM_BIOASSAY: qHTS Assay for Rab9 Promoter Activators. (Class of assay: confirmatory)	Ras-related protein Rab-9A	Homo sapiens	CHEMBL1201862
CHEMBL131921	CHEMBL1293294	A	assay format	Potency	2818.4	nM	3872699	CHEMBL1613838	PUBCHEM_BIOASSAY: qHTS Assay for Rab9 Promoter Activators. (Class of assay: confirmatory)	Ras-related protein Rab-9A	Homo sapiens	CHEMBL1201862
CHEMBL43185	CHEMBL1293294	A	assay format	Potency	2511.9	nM	3836851	CHEMBL1613838	PUBCHEM_BIOASSAY: qHTS Assay for Rab9 Promoter Activators. (Class of assay: confirmatory)	Ras-related protein Rab-9A	Homo sapiens	CHEMBL1201862
CHEMBL429023	CHEMBL3563	A	assay format	Potency	39810.7	nM	3975278	CHEMBL1613769	PUBCHEM_BIOASSAY: qHTS Assay for Promiscuous and Specific Inhibitors of Cruzain (without detergent). (Class of assay: confirmatory) [Related pubchem assays: 2158 (Confirmation qHTS Assay for Inhibitors of Cruzain), 2249 (Probe Development Summary of Promiscuous Inhibitors (Artifacts) of Cruzain), 2161 (qHTS Assay for Inhibitors of Papain: Counterscreen for Cruzain Assay), 1478 (qHTS Assay for Pro…	Cruzipain	Trypanosoma cruzi	CHEMBL1201862
CHEMBL393417	CHEMBL3563	A	assay format	Potency	39810.7	nM	3982761	CHEMBL1613769	PUBCHEM_BIOASSAY: qHTS Assay for Promiscuous and Specific Inhibitors of Cruzain (without detergent). (Class of assay: confirmatory) [Related pubchem assays: 2158 (Confirmation qHTS Assay for Inhibitors of Cruzain), 2249 (Probe Development Summary of Promiscuous Inhibitors (Artifacts) of Cruzain), 2161 (qHTS Assay for Inhibitors of Papain: Counterscreen for Cruzain Assay), 1478 (qHTS Assay for Pro…	Cruzipain	Trypanosoma cruzi	CHEMBL1201862
CHEMBL312163	CHEMBL3563	A	assay format	Potency	39810.7	nM	4004560	CHEMBL1613769	PUBCHEM_BIOASSAY: qHTS Assay for Promiscuous and Specific Inhibitors of Cruzain (without detergent). (Class of assay: confirmatory) [Related pubchem assays: 2158 (Confirmation qHTS Assay for Inhibitors of Cruzain), 2249 (Probe Development Summary of Promiscuous Inhibitors (Artifacts) of Cruzain), 2161 (qHTS Assay for Inhibitors of Papain: Counterscreen for Cruzain Assay), 1478 (qHTS Assay for Pro…	Cruzipain	Trypanosoma cruzi	CHEMBL1201862
CHEMBL269538	CHEMBL3563	A	assay format	Potency	39810.7	nM	4003862	CHEMBL1613769	PUBCHEM_BIOASSAY: qHTS Assay for Promiscuous and Specific Inhibitors of Cruzain (without detergent). (Class of assay: confirmatory) [Related pubchem assays: 2158 (Confirmation qHTS Assay for Inhibitors of Cruzain), 2249 (Probe Development Summary of Promiscuous Inhibitors (Artifacts) of Cruzain), 2161 (qHTS Assay for Inhibitors of Papain: Counterscreen for Cruzain Assay), 1478 (qHTS Assay for Pro…	Cruzipain	Trypanosoma cruzi	CHEMBL1201862
CHEMBL222556	CHEMBL3563	A	assay format	Potency	39810.7	nM	3985268	CHEMBL1613769	PUBCHEM_BIOASSAY: qHTS Assay for Promiscuous and Specific Inhibitors of Cruzain (without detergent). (Class of assay: confirmatory) [Related pubchem assays: 2158 (Confirmation qHTS Assay for Inhibitors of Cruzain), 2249 (Probe Development Summary of Promiscuous Inhibitors (Artifacts) of Cruzain), 2161 (qHTS Assay for Inhibitors of Papain: Counterscreen for Cruzain Assay), 1478 (qHTS Assay for Pro…	Cruzipain	Trypanosoma cruzi	CHEMBL1201862
CHEMBL12014	CHEMBL3563	A	assay format	Potency	39810.7	nM	4000762	CHEMBL1613769	PUBCHEM_BIOASSAY: qHTS Assay for Promiscuous and Specific Inhibitors of Cruzain (without detergent). (Class of assay: confirmatory) [Related pubchem assays: 2158 (Confirmation qHTS Assay for Inhibitors of Cruzain), 2249 (Probe Development Summary of Promiscuous Inhibitors (Artifacts) of Cruzain), 2161 (qHTS Assay for Inhibitors of Papain: Counterscreen for Cruzain Assay), 1478 (qHTS Assay for Pro…	Cruzipain	Trypanosoma cruzi	CHEMBL1201862
CHEMBL323197	CHEMBL3563	A	assay format	Potency	31622.8	nM	4004132	CHEMBL1613769	PUBCHEM_BIOASSAY: qHTS Assay for Promiscuous and Specific Inhibitors of Cruzain (without detergent). (Class of assay: confirmatory) [Related pubchem assays: 2158 (Confirmation qHTS Assay for Inhibitors of Cruzain), 2249 (Probe Development Summary of Promiscuous Inhibitors (Artifacts) of Cruzain), 2161 (qHTS Assay for Inhibitors of Papain: Counterscreen for Cruzain Assay), 1478 (qHTS Assay for Pro…	Cruzipain	Trypanosoma cruzi	CHEMBL1201862
CHEMBL164	CHEMBL3563	A	assay format	Potency	31622.8	nM	4005080	CHEMBL1613769	PUBCHEM_BIOASSAY: qHTS Assay for Promiscuous and Specific Inhibitors of Cruzain (without detergent). (Class of assay: confirmatory) [Related pubchem assays: 2158 (Confirmation qHTS Assay for Inhibitors of Cruzain), 2249 (Probe Development Summary of Promiscuous Inhibitors (Artifacts) of Cruzain), 2161 (qHTS Assay for Inhibitors of Papain: Counterscreen for Cruzain Assay), 1478 (qHTS Assay for Pro…	Cruzipain	Trypanosoma cruzi	CHEMBL1201862
CHEMBL164	CHEMBL3563	A	assay format	Potency	31622.8	nM	4005080	CHEMBL1613769	PUBCHEM_BIOASSAY: qHTS Assay for Promiscuous and Specific Inhibitors of Cruzain (without detergent). (Class of assay: confirmatory) [Related pubchem assays: 2158 (Confirmation qHTS Assay for Inhibitors of Cruzain), 2249 (Probe Development Summary of Promiscuous Inhibitors (Artifacts) of Cruzain), 2161 (qHTS Assay for Inhibitors of Papain: Counterscreen for Cruzain Assay), 1478 (qHTS Assay for Pro…	Cruzipain	Trypanosoma cruzi	CHEMBL1201862
CHEMBL140	CHEMBL3563	A	assay format	Potency	31622.8	nM	3979681	CHEMBL1613769	PUBCHEM_BIOASSAY: qHTS Assay for Promiscuous and Specific Inhibitors of Cruzain (without detergent). (Class of assay: confirmatory) [Related pubchem assays: 2158 (Confirmation qHTS Assay for Inhibitors of Cruzain), 2249 (Probe Development Summary of Promiscuous Inhibitors (Artifacts) of Cruzain), 2161 (qHTS Assay for Inhibitors of Papain: Counterscreen for Cruzain Assay), 1478 (qHTS Assay for Pro…	Cruzipain	Trypanosoma cruzi	CHEMBL1201862
CHEMBL278622	CHEMBL3563	A	assay format	Potency	28183.8	nM	4002570	CHEMBL1613769	PUBCHEM_BIOASSAY: qHTS Assay for Promiscuous and Specific Inhibitors of Cruzain (without detergent). (Class of assay: confirmatory) [Related pubchem assays: 2158 (Confirmation qHTS Assay for Inhibitors of Cruzain), 2249 (Probe Development Summary of Promiscuous Inhibitors (Artifacts) of Cruzain), 2161 (qHTS Assay for Inhibitors of Papain: Counterscreen for Cruzain Assay), 1478 (qHTS Assay for Pro…	Cruzipain	Trypanosoma cruzi	CHEMBL1201862
CHEMBL8260	CHEMBL3563	A	assay format	Potency	25118.9	nM	3974435	CHEMBL1613769	PUBCHEM_BIOASSAY: qHTS Assay for Promiscuous and Specific Inhibitors of Cruzain (without detergent). (Class of assay: confirmatory) [Related pubchem assays: 2158 (Confirmation qHTS Assay for Inhibitors of Cruzain), 2249 (Probe Development Summary of Promiscuous Inhibitors (Artifacts) of Cruzain), 2161 (qHTS Assay for Inhibitors of Papain: Counterscreen for Cruzain Assay), 1478 (qHTS Assay for Pro…	Cruzipain	Trypanosoma cruzi	CHEMBL1201862
CHEMBL12014	CHEMBL3563	A	assay format	Potency	25118.9	nM	3975797	CHEMBL1613769	PUBCHEM_BIOASSAY: qHTS Assay for Promiscuous and Specific Inhibitors of Cruzain (without detergent). (Class of assay: confirmatory) [Related pubchem assays: 2158 (Confirmation qHTS Assay for Inhibitors of Cruzain), 2249 (Probe Development Summary of Promiscuous Inhibitors (Artifacts) of Cruzain), 2161 (qHTS Assay for Inhibitors of Papain: Counterscreen for Cruzain Assay), 1478 (qHTS Assay for Pro…	Cruzipain	Trypanosoma cruzi	CHEMBL1201862
CHEMBL12014	CHEMBL3563	A	assay format	Potency	25118.9	nM	3992775	CHEMBL1613769	PUBCHEM_BIOASSAY: qHTS Assay for Promiscuous and Specific Inhibitors of Cruzain (without detergent). (Class of assay: confirmatory) [Related pubchem assays: 2158 (Confirmation qHTS Assay for Inhibitors of Cruzain), 2249 (Probe Development Summary of Promiscuous Inhibitors (Artifacts) of Cruzain), 2161 (qHTS Assay for Inhibitors of Papain: Counterscreen for Cruzain Assay), 1478 (qHTS Assay for Pro…	Cruzipain	Trypanosoma cruzi	CHEMBL1201862
CHEMBL8739	CHEMBL3563	A	assay format	Potency	22387.2	nM	4004705	CHEMBL1613769	PUBCHEM_BIOASSAY: qHTS Assay for Promiscuous and Specific Inhibitors of Cruzain (without detergent). (Class of assay: confirmatory) [Related pubchem assays: 2158 (Confirmation qHTS Assay for Inhibitors of Cruzain), 2249 (Probe Development Summary of Promiscuous Inhibitors (Artifacts) of Cruzain), 2161 (qHTS Assay for Inhibitors of Papain: Counterscreen for Cruzain Assay), 1478 (qHTS Assay for Pro…	Cruzipain	Trypanosoma cruzi	CHEMBL1201862
CHEMBL1437184	CHEMBL3563	A	assay format	Potency	22387.2	nM	4005202	CHEMBL1613769	PUBCHEM_BIOASSAY: qHTS Assay for Promiscuous and Specific Inhibitors of Cruzain (without detergent). (Class of assay: confirmatory) [Related pubchem assays: 2158 (Confirmation qHTS Assay for Inhibitors of Cruzain), 2249 (Probe Development Summary of Promiscuous Inhibitors (Artifacts) of Cruzain), 2161 (qHTS Assay for Inhibitors of Papain: Counterscreen for Cruzain Assay), 1478 (qHTS Assay for Pro…	Cruzipain	Trypanosoma cruzi	CHEMBL1201862
CHEMBL8739	CHEMBL3563	A	assay format	Potency	15848.9	nM	3979719	CHEMBL1613769	PUBCHEM_BIOASSAY: qHTS Assay for Promiscuous and Specific Inhibitors of Cruzain (without detergent). (Class of assay: confirmatory) [Related pubchem assays: 2158 (Confirmation qHTS Assay for Inhibitors of Cruzain), 2249 (Probe Development Summary of Promiscuous Inhibitors (Artifacts) of Cruzain), 2161 (qHTS Assay for Inhibitors of Papain: Counterscreen for Cruzain Assay), 1478 (qHTS Assay for Pro…	Cruzipain	Trypanosoma cruzi	CHEMBL1201862
CHEMBL28	CHEMBL3563	A	assay format	Potency	12589.3	nM	4000628	CHEMBL1613769	PUBCHEM_BIOASSAY: qHTS Assay for Promiscuous and Specific Inhibitors of Cruzain (without detergent). (Class of assay: confirmatory) [Related pubchem assays: 2158 (Confirmation qHTS Assay for Inhibitors of Cruzain), 2249 (Probe Development Summary of Promiscuous Inhibitors (Artifacts) of Cruzain), 2161 (qHTS Assay for Inhibitors of Papain: Counterscreen for Cruzain Assay), 1478 (qHTS Assay for Pro…	Cruzipain	Trypanosoma cruzi	CHEMBL1201862
CHEMBL230006	CHEMBL3563	A	assay format	Potency	12589.3	nM	4005138	CHEMBL1613769	PUBCHEM_BIOASSAY: qHTS Assay for Promiscuous and Specific Inhibitors of Cruzain (without detergent). (Class of assay: confirmatory) [Related pubchem assays: 2158 (Confirmation qHTS Assay for Inhibitors of Cruzain), 2249 (Probe Development Summary of Promiscuous Inhibitors (Artifacts) of Cruzain), 2161 (qHTS Assay for Inhibitors of Papain: Counterscreen for Cruzain Assay), 1478 (qHTS Assay for Pro…	Cruzipain	Trypanosoma cruzi	CHEMBL1201862
CHEMBL164	CHEMBL3563	A	assay format	Potency	12589.3	nM	4002202	CHEMBL1613769	PUBCHEM_BIOASSAY: qHTS Assay for Promiscuous and Specific Inhibitors of Cruzain (without detergent). (Class of assay: confirmatory) [Related pubchem assays: 2158 (Confirmation qHTS Assay for Inhibitors of Cruzain), 2249 (Probe Development Summary of Promiscuous Inhibitors (Artifacts) of Cruzain), 2161 (qHTS Assay for Inhibitors of Papain: Counterscreen for Cruzain Assay), 1478 (qHTS Assay for Pro…	Cruzipain	Trypanosoma cruzi	CHEMBL1201862
CHEMBL164	CHEMBL3563	A	assay format	Potency	12589.3	nM	4002202	CHEMBL1613769	PUBCHEM_BIOASSAY: qHTS Assay for Promiscuous and Specific Inhibitors of Cruzain (without detergent). (Class of assay: confirmatory) [Related pubchem assays: 2158 (Confirmation qHTS Assay for Inhibitors of Cruzain), 2249 (Probe Development Summary of Promiscuous Inhibitors (Artifacts) of Cruzain), 2161 (qHTS Assay for Inhibitors of Papain: Counterscreen for Cruzain Assay), 1478 (qHTS Assay for Pro…	Cruzipain	Trypanosoma cruzi	CHEMBL1201862
CHEMBL150	CHEMBL3563	A	assay format	Potency	12589.3	nM	4000009	CHEMBL1613769	PUBCHEM_BIOASSAY: qHTS Assay for Promiscuous and Specific Inhibitors of Cruzain (without detergent). (Class of assay: confirmatory) [Related pubchem assays: 2158 (Confirmation qHTS Assay for Inhibitors of Cruzain), 2249 (Probe Development Summary of Promiscuous Inhibitors (Artifacts) of Cruzain), 2161 (qHTS Assay for Inhibitors of Papain: Counterscreen for Cruzain Assay), 1478 (qHTS Assay for Pro…	Cruzipain	Trypanosoma cruzi	CHEMBL1201862
CHEMBL230006	CHEMBL3563	A	assay format	Potency	10000	nM	4005393	CHEMBL1613769	PUBCHEM_BIOASSAY: qHTS Assay for Promiscuous and Specific Inhibitors of Cruzain (without detergent). (Class of assay: confirmatory) [Related pubchem assays: 2158 (Confirmation qHTS Assay for Inhibitors of Cruzain), 2249 (Probe Development Summary of Promiscuous Inhibitors (Artifacts) of Cruzain), 2161 (qHTS Assay for Inhibitors of Papain: Counterscreen for Cruzain Assay), 1478 (qHTS Assay for Pro…	Cruzipain	Trypanosoma cruzi	CHEMBL1201862
CHEMBL164	CHEMBL3563	A	assay format	Potency	10000	nM	3993513	CHEMBL1613769	PUBCHEM_BIOASSAY: qHTS Assay for Promiscuous and Specific Inhibitors of Cruzain (without detergent). (Class of assay: confirmatory) [Related pubchem assays: 2158 (Confirmation qHTS Assay for Inhibitors of Cruzain), 2249 (Probe Development Summary of Promiscuous Inhibitors (Artifacts) of Cruzain), 2161 (qHTS Assay for Inhibitors of Papain: Counterscreen for Cruzain Assay), 1478 (qHTS Assay for Pro…	Cruzipain	Trypanosoma cruzi	CHEMBL1201862
CHEMBL164	CHEMBL3563	A	assay format	Potency	10000	nM	3993513	CHEMBL1613769	PUBCHEM_BIOASSAY: qHTS Assay for Promiscuous and Specific Inhibitors of Cruzain (without detergent). (Class of assay: confirmatory) [Related pubchem assays: 2158 (Confirmation qHTS Assay for Inhibitors of Cruzain), 2249 (Probe Development Summary of Promiscuous Inhibitors (Artifacts) of Cruzain), 2161 (qHTS Assay for Inhibitors of Papain: Counterscreen for Cruzain Assay), 1478 (qHTS Assay for Pro…	Cruzipain	Trypanosoma cruzi	CHEMBL1201862
CHEMBL289277	CHEMBL3563	A	assay format	Potency	3162.3	nM	3992128	CHEMBL1613769	PUBCHEM_BIOASSAY: qHTS Assay for Promiscuous and Specific Inhibitors of Cruzain (without detergent). (Class of assay: confirmatory) [Related pubchem assays: 2158 (Confirmation qHTS Assay for Inhibitors of Cruzain), 2249 (Probe Development Summary of Promiscuous Inhibitors (Artifacts) of Cruzain), 2161 (qHTS Assay for Inhibitors of Papain: Counterscreen for Cruzain Assay), 1478 (qHTS Assay for Pro…	Cruzipain	Trypanosoma cruzi	CHEMBL1201862
CHEMBL12014	CHEMBL3563	A	assay format	Potency	39810.7	nM	4549770	CHEMBL1614195	PUBCHEM_BIOASSAY: qHTS Assay for Promiscuous and Specific Inhibitors of Cruzain (with detergent). (Class of assay: confirmatory) [Related pubchem assays: 2158 (Confirmation qHTS Assay for Inhibitors of Cruzain), 2249 (Probe Development Summary of Promiscuous Inhibitors (Artifacts) of Cruzain), 2161 (qHTS Assay for Inhibitors of Papain: Counterscreen for Cruzain Assay), 1476 (qHTS Assay for Promis…	Cruzipain	Trypanosoma cruzi	CHEMBL1201862
CHEMBL164	CHEMBL3563	A	assay format	Potency	28183.8	nM	4534824	CHEMBL1614195	PUBCHEM_BIOASSAY: qHTS Assay for Promiscuous and Specific Inhibitors of Cruzain (with detergent). (Class of assay: confirmatory) [Related pubchem assays: 2158 (Confirmation qHTS Assay for Inhibitors of Cruzain), 2249 (Probe Development Summary of Promiscuous Inhibitors (Artifacts) of Cruzain), 2161 (qHTS Assay for Inhibitors of Papain: Counterscreen for Cruzain Assay), 1476 (qHTS Assay for Promis…	Cruzipain	Trypanosoma cruzi	CHEMBL1201862
CHEMBL164	CHEMBL3563	A	assay format	Potency	28183.8	nM	4534824	CHEMBL1614195	PUBCHEM_BIOASSAY: qHTS Assay for Promiscuous and Specific Inhibitors of Cruzain (with detergent). (Class of assay: confirmatory) [Related pubchem assays: 2158 (Confirmation qHTS Assay for Inhibitors of Cruzain), 2249 (Probe Development Summary of Promiscuous Inhibitors (Artifacts) of Cruzain), 2161 (qHTS Assay for Inhibitors of Papain: Counterscreen for Cruzain Assay), 1476 (qHTS Assay for Promis…	Cruzipain	Trypanosoma cruzi	CHEMBL1201862
[truncated: 10,012 more rows]
